# Supplementary material for: PP2C phosphatases Ptc1 and Ptc2 dephosphorylate PGK1 to regulate autophagy and aflatoxin synthesis in the pathogenic fungus Aspergillus flavus
Source: mBio. 2023 Sep 27;14(5):e00977-23. doi: 10.1128/mbio.00977-23 (PMC10653812; doi:10.1128/mbio.00977-23)
Supplement: Table S1 — Strains. [file mbio.00977-23-s0002.xlsx]

## Sheet: Sheet1
Table S1. Wild-type, mutant strains and other strains used in this study.
Strain	Genotype description	References
A. flavus PTS	Δku70; ΔniaD; ΔpyrG	Chang et al., 2010
A. flavus wild-type(WT)	Δku70; ΔniaD; ΔpyrG::pyrG	Prepared in our lab
A. flavus WTmCherry-GFP-Atg8	Δku70; ΔniaD; ΔpyrG::pyrG; FUW mCherry::GFP::Atg8(plasmid )	In study
A. flavus Δptc1	Δku70; ΔniaD; ΔpyrG; Δptc1::pyrG	In study
A. flavus Δptc1mCherry-GFP-Atg8	Δku70; ΔniaD; ΔpyrG; Δptc1::pyrG; FUW mCherry::GFP::Atg8(plasmid )	In study
A. flavus Δptc2	Δku70; ΔniaD; ΔpyrG; Δptc2::pyrG	In study
A. flavus Δptc2mCherry-GFP-Atg8	Δku70; ΔniaD; ΔpyrG; Δptc2::pyrG; FUW mCherry::GFP::Atg8(plasmid )	In study
A. flavus Δptc3	Δku70; ΔniaD; ΔpyrG; Δptc3::pyrG	In study
A. flavus Δptc4	Δku70; ΔniaD; ΔpyrG; Δptc4::pyrG	In study
A. flavus Δptc5	Δku70; ΔniaD; ΔpyrG; Δptc5::pyrG	In study
A. flavus Δptc6	Δku70; ΔniaD; ΔpyrG; Δptc6::pyrG	In study
A. flavus Δptc7	Δku70; ΔniaD; ΔpyrG; Δptc7::pyrG	In study
A. flavus Δptc1com	Δku70; ΔniaD; ΔpyrG; ptc1(p)::ptc1::pyrG;	In study
A. flavus Δptc1commCherry-GFP-Atg8	Δku70; ΔniaD; ΔpyrG; ptc1(p)::ptc1::pyrG; FUW mCherry::GFP::Atg8(plasmid )	In study
A. flavus Δptc2com	Δku70; ΔniaD; ΔpyrG; ptc2(p)::ptc2::pyrG;	In study
A. flavus Δptc2commCherry-GFP-Atg8	Δku70; ΔniaD; ΔpyrG; ptc2(p)::ptc2::pyrG; FUW mCherry::GFP::Atg8(plasmid )	In study
A. flavus Δptc1/ptc2	Δku70; ΔniaD; ΔpyrG; Δptc1::pyrG; Δptc2::ptrA;	In study
A. flavus Δptc1/ptc2mCherry-GFP-Atg8	Δku70; ΔniaD; ΔpyrG; Δptc1::pyrG; Δptc2::ptrA; FUW mCherry::GFP::Atg8(plasmid )	In study
A. flavus ptc1-eGFP	Δku70; ΔniaD; ΔpyrG; ptc1(p)::ptc1::eGFP::pyrG	In study
A. flavus ptc2-eGFP	Δku70; ΔniaD; ΔpyrG; ptc2(p)::ptc2::eGFP::pyrG	In study
A. flavus WT-eGFP	Δku70; ΔniaD; ΔpyrG; ptc3(p)::eGFP::pyrG	In study
A. flavus ptc1D204A	Δku70; ΔniaD; ΔpyrG; ptc1D204A::pyrG	In study
A. flavus ptc1D338A	Δku70; ΔniaD; ΔpyrG; ptc1D338A::pyrG	In study
A. flavus ptc1D422A	Δku70; ΔniaD; ΔpyrG; ptc1D422A::pyrG	In study
A. flavus ptc2D43A	Δku70; ΔniaD; ΔpyrG; ptc2D43A::pyrG	In study
A. flavus ptc2D120A	Δku70; ΔniaD; ΔpyrG; ptc2D120A::pyrG	In study
A. flavus ptc2D212A	Δku70; ΔniaD; ΔpyrG; ptc2D212A::pyrG	In study
A. flavus Δpgk1	Δku70; ΔniaD; ΔpyrG; Δpgk1::pyrG	In study
A. flavus pgk1-eGFP	Δku70; ΔniaD; ΔpyrG; ΔpyrG; pgk1(p)::pgk1::eGFP::pyrG	In study
A. flavus pgk1com	Δku70; ΔniaD; ΔpyrG; ΔpyrG; pgk1(p)::pgk1::eGFP::pyrG	In study
A. flavus pgk1S203A	Δku70; ΔniaD; ΔpyrG; pgk1S203A::pyrG	In study
A. flavus pgk1S203D	Δku70; ΔniaD; ΔpyrG; pgk1S203D::pyrG	In study
