# Supplementary material for: PP2C phosphatases Ptc1 and Ptc2 dephosphorylate PGK1 to regulate autophagy and aflatoxin synthesis in the pathogenic fungus Aspergillus flavus
Source: mBio. 2023 Sep 27;14(5):e00977-23. doi: 10.1128/mbio.00977-23 (PMC10653812; doi:10.1128/mbio.00977-23)
Supplement: Table S2 — Primers. [file mbio.00977-23-s0003.xlsx]

## Sheet: Sheet1
TableS2. Primers used for qRT-PCR, constructing the mutants and constructing recombinant vector
Primers for construction mutants	Name	Sense	Antisense
	PTC1A-A-F/R	5'-GTGGGATTGAAGGTCTCC-3'	5'-GGGTGAAGAGCATTGTTTGAGGCTGCCAGCTTGATTGTAGG-3'
	PTC1A-B-F/ R	5'-GCATCAGTGCCTCCTCTCAGACAAGAAAGCGGAACTGACC-3'	5'-ATAATGTCCTCCGTCAGC-3'
	PTC1-ORF-D-F/R	5'-GTTGAAACCGACAATGGG-3'	5'- GGATCTTAGATGCCTCCTG-3'
	OVERLAP-PTC1-F/R	5'-ACGGTGTCTGGGGTTTG-3'	5'-TCCGAAAGGACATGTGGGT-3'
	PTC2-A-F/R	5'-GCTTGTCTGCCTGGTGTTGG-3'	5'-GGGTGAAGAGCATTGTTTGAGGCGGCTGAGACGCCGTAGATGC-3'
	PTC2-B-F/ R	5'-GCATCAGTGCCTCCTCTCAGACTGCCAGGAATGAGCGTGAAG-3'	5'-TCGGTTGGTTCCTCCTACTC-3'
	PTC2-ORF-D-F/R	5' - CACGGCGGAGACAAAGTC-3'	5'-AACCACAGCCTGGGAAGA-3'
	OVERLAP-PTC2-F/R	5'-GCTTGTCTGCCTGGTGTTGG-3'	5'-TTCTCGCCCACCTGATTCTT-3'
	DoublePtc1/Ptc2-R/F	5'-CGAGGTGCCGTAAAGCACTAAGGCTGAGACGCCGTAGATGC-3'	5'-CTGGATGGAGGCGGATAAAGTTGCCAGGAATGAGCGTGAAG-3'
	PTC3A-A-F/R	5'-TTTCCTCGACGATCTACTC-3'	5'-GGGTGAAGAGCATTGTTTGAGGCTGGATCACAGGGTTACGT-3'
	PTC3A-B-F/ R	5'-GCATCAGTGCCTCCTCTCAGACGCCAAAGCCACGAGATTA-3'	5'-CATTCAACCCAGCCCTAA-3'
	PTC3-ORF-D-F/R	5'-TCGCAAACTTCAGACGACCCA-3'	5'-CGACATCATCCTCCTCCAAAGC-3'
	OVERLAP-PTC3-F/R	ATCGTGCATCTGTTCCTG-3'	5'-CATTCAACCCAGCCCTAA-3'
	PTC4A-A-F/R	5' CCCCGAGGTGCTCTACAA-3'	5'-GGGTGAAGAGCATTGTTTGAGGCCAGTCACGGCTGCTTTAT-3'
	PTC4A-B-F/ R	5' GCATCAGTGCCTCCTCTCAGACCTGAACTGCGATCATCCA-3'	5'-CTTGCGATGTGATTGGGT-3'
	PTC4-ORF-D-F/R	5' TCCCGACCAACCCAACAAGAC-3'	5'-TCCCAATGACCAGGAAACCCT-3'
	OVERLAP-PTC4-F/R	5' ACCAAGATGATGTCGGCGTGGATAC-3'	5'-TGCGATGTGATTGGGTTC 3'
	PTC5A-A-F/R	5' ATGAGCCGACCGTCCAAT-3'	5'-GGGTGAAGAGCATTGTTTGAGGCAGCAAGCGTCGTTACAAG-3'
	PTC5A-B-F/ R	5' GCATCAGTGCCTCCTCTCAGACACCGTAGGGTCCATTTAG-3'	5'-CAGGAAGGAACCGCTGAA-3'
	PTC5-ORF-D-F/R	5' GGGTGTTGTTCGCTATGATGTGG-3'	5'-GCGCTGGCTTCCTTGTTGATT-3'
	OVERLAP-PTC5-F/R	5' AGGGTTGAGATATGGTAAGG-3'	5'-TCAAGGGACTCCATTAGG-3'
	PTC6A-A-F/R	5' TAGCACTCCACAGGGCAAAC-3''	5'-GGGTGAAGAGCATTGTTTGAGGCATAACGCCATCGGTCACTTC-3'
	PTC6A-B-F/ R	5'GCATCAGTGCCTCCTCTCAGACAACAGGCTATGAGGATCTGA-3'	5'-CCATTGATACGCTCCCAGAT-3'
	PTC6-ORF-D-F/R	5' TCCGCCTCCGTTCCTCATACC-3'	5'-GTTGACCACATCCCGAGACCC-3'
	OVERLAP-PTC6-F/R	5'ACTCCACAGGGCAAACTTCT-3'	5'-GACCTACCACGACCCGAACA-3'
	PTC7A-A-F/R	5'GGCCTTCACCAAACAGAG3'	5'-GGGTGAAGAGCATTGTTTGAGGCGCGAAAGAGCGATAGGGA-3'
	PTC7A-B-F/ R	5'GCATCAGTGCCTCCTCTCAGACGATGGTCGGGTGGTTCAA-3'	5'-CAGCCTCACAGATGGTCAGATA-3'
	PTC7-ORF-D-F/R	5' AGGACGCATACTTCGTGAGTAGGGT-3'	5'-GGTAGATGATGACGGGATGAGGG-3'
	OVERLAP-PTC7-F/R	5' TCAGTTAGTAAAGTTCGG-3'	5'-CAGCCTCACAGATGGTCAGATA 3'
	PTC1-Egfp-A-F/R	5'-CCGATGAAGCGTCTAGTGTT-3'	5'-GGCTCCAGCGCCTGCACCAGCTCCGGGAATCCCGTTATTTGCAT-3'
	PTC1-Egfp-B-F/R	5'-GCATCAGTGCCTCCTCTCAGACACGTCAGGTAGCAACACCTG-3'	5'-GAAGGAGCCAAGAAGTTTGA-3'
	OVERLAP-PTC1-egfp-F/R	5'-AATCCTAATACTCCCGTTCCC-3'	5'- CTGCCGTTCTGTCCATCC-3'
	PTC2-Egfp-A-F/R	5'-CGCAAAACAGGATTCATTCG-3'	5'-GGCTCCAGCGCCTGCACCAGCTCCGTAGGGGTTGGAGGCCGTAG-3'
	PTC2-Egfp-B-F/R	5'-GCATCAGTGCCTCCTCTCAGACCTGAGCGGGGATGCAGCTGA-3'	5'-GAATGTGGGTTTCGGCGCAT-3'
	OVERLAP-PTC2-egfp-F/R	5'-TTCCCTTCTCCCGTCTTTCTT-3'	5'-GGTTCCTCCTACTCCATACCAAT-3'
	PTC1-204-AF/R	5'-TCTCCCAGCAATGATGAACT-3'	5'-TGCCGGCATGTCCAGCGAAGATGGCAAAAT-3'
	PTC1-204-BF/R	5'-ATTTTGCCATCTTC GCT GGACATGCCGGCA-3'	5'-GGGTGAAGAGCATTGTTTGAGGCTTAGGGAATCCCGTTATTTG-3'
	PTC1-204-OverlapF/R	5'-CCACCTCTAACCTAAACCCTCG-3'	5'-GTCTGCCGTTCTGTCCATCC -3'
	PTC1-338-AF/R	5'-TCTCCCAGCAATGATGAACT-3'	5'-ATATTATACGAGCAGCACCCACATTGGCCG-3'
	PTC1-338-BF/R	5'-CGGCCAATGTGGGT GCT GCTCGTATAATAT-3'	5'-GGGTGAAGAGCATTGTTTGAGGCTTAGGGAATCCCGTTATTTG-3'
	PTC1-338-OverlapF/R	5'-CCACCTCTAACCTAAACCCTCG-3'	5'-GTCTGCCGTTCTGTCCATCC -3'
	PTC1-422-AF/R	5'-TCTCCCAGCAATGATGAACT-3'	5'-CACTACTTACCCCGGCGCAGGCCAATATGA-3'
	PTC1-422-BF/R	5'-TCATATTGGCCTGC GCC GGGGTAAGTAGTG-3'	5'-GGGTGAAGAGCATTGTTTGAGGCTTAGGGAATCCCGTTATTTG-3'
	PTC1-442-OverlapF/R	5'-CCACCTCTAACCTAAACCCTCG-3'	5'-GTCTGCCGTTCTGTCCATCC -3'
	PTC2-43-AF/R	5'-CCGCCCTGTTGTTAGTGATT-3'	5'-TCTCCGCCGTGTCCAGCGTATACTCCAAAG-3'
	PTC2-43-BF/R	5'-CTTTGGAGTATAC GCT GGACACGGCGGAGA-3'	5' GGGTGAAGAGCATTGTTTGAGGCTCAGTAGGGGTTGGAGGCCG 3'
	PTC2-43-OverlapF/R	5'-CCCACCTGATTCTTTGCTCT-3'	5'-CACTCCTCCGTACATCACTCTG -3'
	PTC2-120-AF/R	5'-CCGCCCTGTTGTTAGTGATT-3'	5'-AGCACAGAGCGAGAAGCACCCGCATTGGCC-3'
	PTC2-120-BF/R	5'-GGCCAATGCGGGT GCT TCTCGCTCTGTGCT-3'	5' GGGTGAAGAGCATTGTTTGAGGCTCAGTAGGGGTTGGAGGCCG 3'
	PTC2-120-OverlapF/R	5'-CCCACCTGATTCTTTGCTCT-3'	5'-CACTCCTCCGTACATCACTCTG -3'
	PTC2-212-AF/R	5'-CCGCCCTGTTGTTAGTGATT-3'	5'-GGGGAACACTTACCGGCACAGGCTATGACA-3'
	PTC2-212-BF/R	5'-TGTCATAGCCTGT GCCGGTAAGTGTTCCCC-3'	5' GGGTGAAGAGCATTGTTTGAGGCTCAGTAGGGGTTGGAGGCCG 3'
	PTC2-212-OverlapF/R	5'-CCCACCTGATTCTTTGCTCT-3'	5'-CACTCCTCCGTACATCACTCTG -3'
	PTR-F/R	5'-TTAGTGCTTTACGGCACCTCG-3'	5'-ACTTTATCCGC CTCCATCCAG-3'
	PyrG-F/R	5'-GCCTCAAACAATGCTCTTCACCC-3'	5'-CGTCTAGATTCTAGTGTTTAACTTG-3'
	P1020/P801	5'-ATCGGCAATACCGTCCAGAAGC-3'	5'-CAGGAGTTCTCGGGTTGTCG-3'
	pEGFP:PYRG-tag-F/R	5'-GGAGCTGGTGCAGGCGCTGGAGCCGGTGCC ATGGTGAGCAAGGGCGAGGA-3'	5'-GCATCAGTGCCTCCTCTCAGAC -3'
	EGFP-F/R	5'-ATGGTGAGCAAGGGCGAGGA -3'	5'-ACTTGTACAGCTCGTCCATG-3'
	PGK1A-A-F/R	5'CAAGTGGTTCGGATTTCTATCTCG 3'	5' GGGTGAAGAGCATTGTTTGAGGCCAGCGTGGAAGGTCAGAGCAG 3'
	PGK1A-B-F/ R	5' GCATCAGTGCCTCCTCTCAGACCTCTTCATGTCCAGCATGTCTT 3'	5' GGTCTTGGCTTTCAGGTGTCT 3'
	PGK1-ORF-D-F/R	5' ATCACCAACAATCAGCGTATCG 3'	5' CTTACTTGACAGAGCATCAACACC 3'
	OVERLAP-PGK1-F/R	5' ACGGTGTCTGGGGTTTG 3'	5' CGTGTTGGAGGAAGACGATGAA 3'
	PGK1-Egfp-A-F/R	5'-ATCACCAACAATCAGCGTATCG-3'	5'-GGCTCCAGCGCCTGCACCAGCTCCCTTACTTGACAGAGCATCAACACC-3'
	PGK1-Egfp-B-F/R	5'-GCATCAGTGCCTCCTCTCAGACCTCTTCATGTCCAGCATGTCTT-3'	5'-GAAGGAGCCAAGAAGTTTGA-3'
	OVERLAP-PGK1-egfp-F/R	5'-GTCATCTTCGCCGAGAACTGC-3'	5'- CGTGTTGGAGGAAGACGATGAA-3'
	PGK1-203A-AF/R	5'-CAAGTGGTTCGGATTTCTATCTCG-3'	5'-GCGCTGGGGGGCTTCCAAAGCCTTAGCAAAG-3'
	PGK1-203A-BF/R	5'-GGCTTTGGAAGCCCCCCAGCGCCCCTTCCTG-3'	5'-GGCTCCAGCGCCTGCACCAGCTCCCTTACTTGACAGAGCATCAACACC-3'
	PGK1-203-OverlapF/R	5'-TTCACATTTGTCGCTCCTTT-3'	5'-GTCTGCCGTTCTGTCCATCC -3'
	PGK1-203D-AF/R	5'-CAAGTGGTTCGGATTTCTATCTCG-3'	5'-GCGCTGGGGGTCTTCCAAAGCCTTAGCAAAG-3'
	PGK1-203D-BF/R	5'-GGCTTTGGAAGACCCCCAGCGCCCCTTCCTG-3'	5'-GGCTCCAGCGCCTGCACCAGCTCCCTTACTTGACAGAGCATCAACACC-3'
	PGK1-203-OverlapF/R	5'-TTCACATTTGTCGCTCCTTT-3'	5'-GTCTGCCGTTCTGTCCATCC -3'
	WT-GFP-A-F/R	5'-CGACATACATTGTGTTGGAA-3'	5'-GGCTCCAGCGCCTGCACCAGCTCCTTTGACGGACCCTCTCTC-3'
	OVERLAP-WT-GFP-A/R	5'-ATACCGCCGATACACTATG-3'	5'-CCTGGTTCCACTTCTTGAT-3'
	WT-GFP-B-F	5'-GCATCAGTGCCTCCTCTCAGACAACTGTTCTAGCGGGCAT-3'	5'-ACCACCACGCTAATGTCA-3'
	WT-GFP-D-F	5'-GCAGCACGACTTCTTCAA-3'	5'-GAACTCCAGCAGGACCAT-3'
Primers for qRT-PCR	β-actin-Q	ACGGTGTCGTCACAAACTGG	CGGTTGGACTTAGGGTTGATAG
	PTC1-Q	5'-CGCTTCGGTTGTCCTACGAT-3'	5'-CAGACATCCCACAGCCCGTC-3'
	PTC2-Q	5'-AACCCCAGAATGAAGGCGAG-3'	5'-CACATCCGGATAAGCGGTCA-3'
	PTC3-Q	5'-TGTGTCCGACGGTGTGTTAG-3'	5'-GCCACGAATACCATGCGTTC-3'
	PTC4-Q	5'-CTCATTAACTCGGGGACGGG-3'	5'-CTGTTAGTCACGCCATCCGA-3'
	PTC5-Q	5'-CGGAAGAACACCTCACCCTC-3'	5'-GACCGACAAGTCCGACAACT-3'
	PTC6-Q	5'-TCAGTGGAACGCTCAGTGAC-3'	5'-CCTTCAAGTCGTCGTTCCCA-3'
	PTC7-Q	5'-CGCTTCATCATCCGGCAAAG-3'	5'-GTTGACCGACCCTACTCACG-3'
	aflD-Q	5'-GTGGTGGTTGCCAATGCG-3'	5'-CTGAAACAGTAGGACGGGAGC-3'
	aflC-Q	5'-GGTGGTGGACAAAGCGTTAGT-3'	5'-CGTAGTAGCAGCAGCCTTGG-3'
	aflR-Q	5'-AAAGCACCCTGTCTTCCCTAAC-3'	5'-GAAGAGGTGGGTCAGTGTTTGTAG-3'
	aflS-Q	5'-CGAGTCGCTCAGGCGCTCAA-3'	5'-GCTCAGACTGACCGCCGCTC-3'
	aflQ-Q	5'-GTCGCATATGCCCCGGTCGG-3'	5'-GGCAACCAGTCGGGTTCCGG-3'
	brlA/Q	5'-GCCTCCAGCGTCAACCTTC-3'	5'-TCTCTTCAAATGCTCTTGCCTC-3'
	abaA/Q	5'-CACGGAAATCGCCAAAGAC-3'	5'-TGCCGGAATTGCCAAAG-3'
	nsdC/Q	5'-GCCAGACTTGCCAATCAC-3'	5'-CATCCACCTTGCCCTTTA-3'
	nsdD/Q	5'-GGACTTGCGGGTCGTGCTA-3'	5'-AGAACGCTGGGTCTGGTGC-3'
Primers for Recombinant vector	pET21b-Ptc1-F/R	5'-TAAGAAGGAGATATACATATGATGTTCAGTGGCTCCTCGAGC-3'	5'-GTGGTGGTGGTGGTGCTCGAGGGGAATCCCGTTATTTGCA-3'
	pET21b-Ptc2-F/R	5'-TAAGAAGGAGATATACATATGATGCAGGGCTGGCGAATCAGC-3'	5'-GTGGTGGTGGTGGTGCTCGAGGTAGGGGTTGGAGGCCGTAGA-3'
	pET21b-Ptc1D204A-F/R	5'-ATTTTGCCATCTTC GCT GGACATGCCGGCA-3'	5'-TGCCGGCATGTCCAGCGAAGATGGCAAAAT-3'
	pET21b-Ptc1D338A-F/R	5'-CGGCCAATGTGGGT GCT GCTCGTATAATAT-3'	5'-ATATTATACGAGCAGCACCCACATTGGCCG-3'
	pET21b-Ptc1D442A-F/R	5'-TCATATTGGCCTGC GCC GGGGTAAGTAGTG-3'	5'-CACTACTTACCCCGGCGCAGGCCAATATGA-3'
	pET21b-Ptc2D43A-F/R	5'-CTTTGGAGTATAC GCT GGACACGGCGGAGA-3'	5'-TCTCCGCCGTGTCCAGCGTATACTCCAAAG-3'
	pET21b-Ptc2D120A-F/R	5'-GGCCAATGCGGGT GCT TCTCGCTCTGTGCT-3'	5'-AGCACAGAGCGAGAAGCACCCGCATTGGCC-3'
	pET21b-Ptc2D212A-F/R	5'-TGTCATAGCCTGT GCCGGTAAGTGTTCCCC-3'	5'-GGGGAACACTTACCGGCACAGGCTATGACA-3'
	pET21b-Pgk1-F/R	5'-TAAGAAGGAGATATACATATGATGTCTCTCTCCAACAAGC-3'	5'-GTGGTGGTGGTGGTGCTCGAGCTTACTTGACAGAGCATCAA-3'
	pET21b-Pgk1S203A-F/R	5'-GGCTTTGGAAGCCCCCCAGCGCCCCTTCCTG-3'	5'-GCGCTGGGGGGCTTCCAAAGCCTTAGCAAAG-3'
