# Supplementary material for: PP2C phosphatases Ptc1 and Ptc2 dephosphorylate PGK1 to regulate autophagy and aflatoxin synthesis in the pathogenic fungus Aspergillus flavus
Source: mBio. 2023 Sep 27;14(5):e00977-23. doi: 10.1128/mbio.00977-23 (PMC10653812; doi:10.1128/mbio.00977-23)
Supplement: Table S3 — Proteins identified in IP-MS experiments. [file mbio.00977-23-s0004.xlsx]

## Sheet: Sheet1
Table S3. Complete list of the proteins identified in the IP-MS experiments.
Sample Type	Charge	Sq	Mod_Sites	Score	Spectra Mass	Q value	Theory Sq Mass	Delta Mass	Delta Mass (PPM)	Specific Flag	Label Flag	Target_Decoy	Protein AC
PTC1::eGFP-1	2	EGIPPDQQR		0.164	1039.52	0.00063	1039.52	0.00066	0.64	S	1	TRUE	B8N3Q5
PTC1::eGFP-1	3	SKIQDKEGIPPDQQR		0.000122	1738.91	0	1738.91	-0.00077	-0.44	S	1	TRUE	B8N3Q5
PTC1::eGFP-1	3	IQDKEGIPPDQQR		0.00246	1523.78	0	1523.78	0.00218	1.43	S	1	TRUE	B8N3Q5
PTC1::eGFP-1	2	ESTLHLVLR		0.00377	1067.62	0	1067.62	0.00153	1.43	S	1	TRUE	B8N3Q5
PTC1::eGFP-1	2	QLEDGR		0.0657	717.35	0	717.35	0.00033	0.45	S	1	TRUE	B8N3Q5
PTC1::eGFP-1	3	SKIQDKEGIPPDQQR		0.0698	1738.91	0.00063	1738.91	0.00188	1.08	S	1	TRUE	B8N3Q5
PTC1::eGFP-1	2	QLEDGR		0.423	717.35	0.0095	717.35	5e-05	0.07	S	1	TRUE	B8N3Q5
PTC1::eGFP-1	2	QLEDGR		0.0749	717.35	0.00063	717.35	0.00042	0.59	S	1	TRUE	B8N3Q5
PTC1::eGFP-1	2	IQDKEGIPPDQQR		0.000746	1523.78	0	1523.78	0.00048	0.31	S	1	TRUE	B8N3Q5
PTC1::eGFP-1	2	ESTLHLVLR		0.00775	1067.62	0	1067.62	-0.00016	-0.15	S	1	TRUE	B8N3Q5
PTC1::eGFP-1	3	IQDKEGIPPDQQR		0.407	1523.78	0.0095	1523.78	-0.00155	-1.01	S	1	TRUE	B8N3Q5
PTC1::eGFP-1	2	QLEDGR		0.157	717.35	0.00063	717.35	0.00016	0.22	S	1	TRUE	B8N3Q5
PTC1::eGFP-1	2	QLEDGR		0.128	717.35	0.00063	717.35	8e-05	0.11	S	1	TRUE	B8N3Q5
PTC1::eGFP-1	2	QLEDGR		0.0236	717.35	0	717.35	-0.00026	-0.36	S	1	TRUE	B8N3Q5
PTC1::eGFP-1	2	ESTLHLVLR		0.087	1067.62	0.00063	1067.62	-0.00047	-0.44	S	1	TRUE	B8N3Q5
PTC1::eGFP-1	3	SKIQDKEGIPPDQQR		0.0898	1738.91	0.00063	1738.91	-0.00297	-1.71	S	1	TRUE	B8N3Q5
PTC1::eGFP-1	3	IQDKEGIPPDQQR		0.305	1523.78	0.00284	1523.78	-0.00104	-0.68	S	1	TRUE	B8N3Q5
PTC1::eGFP-1	2	IQDKEGIPPDQQR		0.00016	1523.78	0	1523.78	-0.00022	-0.14	S	1	TRUE	B8N3Q5
PTC1::eGFP-1	3	IQDKEGIPPDQQR		0.287	1523.78	0.00284	1523.78	0.00037	0.24	S	1	TRUE	B8N3Q5
PTC1::eGFP-1	2	QLEDGR		0.0785	717.35	0.00063	717.35	0.00058	0.81	S	1	TRUE	B8N3Q5
PTC1::eGFP-1	2	QLEDGR		0.0833	717.35	0.00063	717.35	0.00049	0.68	S	1	TRUE	B8N3Q5
PTC1::eGFP-1	2	QLEDGR		0.0457	717.35	0	717.35	-0.00071	-0.99	S	1	TRUE	B8N3Q5
PTC1::eGFP-1	3	SKIQDKEGIPPDQQR		0.0348	1738.91	0	1738.91	0.00193	1.11	S	1	TRUE	B8N3Q5
PTC1::eGFP-1	2	ISGIGTVPVGR		0.0234	1055.62	0	1055.62	0.00225	2.13	S	1	TRUE	B8NLF1
PTC1::eGFP-1	2	ISGIGTVPVGR		0.15	1055.62	0.00063	1055.62	0.00236	2.24	S	1	TRUE	B8NLF1
PTC1::eGFP-1	2	ISGIGTVPVGR		0.00951	1055.62	0	1055.62	0.0029	2.75	S	1	TRUE	B8NLF1
PTC1::eGFP-1	3	IQDKEGIPPDQQR		0.0834	1523.78	0.00063	1523.78	0.003	1.97	S	1	TRUE	B8N3Q5
PTC1::eGFP-1	2	IQDKEGIPPDQQR		0.00676	1523.79	0	1523.78	0.00431	2.83	S	1	TRUE	B8N3Q5
PTC1::eGFP-1	2	QLEDGR		0.0826	717.35	0.00063	717.35	0.00043	0.6	S	1	TRUE	B8N3Q5
PTC1::eGFP-1	2	ISGIGTVPVGR		0.416	1055.62	0.0095	1055.62	0.00333	3.16	S	1	TRUE	B8NLF1
PTC1::eGFP-1	2	QLEDGR		0.118	717.35	0.00063	717.35	0.00033	0.46	S	1	TRUE	B8N3Q5
PTC1::eGFP-1	2	ESTLHLVLR		0.229	1067.62	0.00239	1067.62	0.00073	0.68	S	1	TRUE	B8N3Q5
PTC1::eGFP-1	2	EGIPPDQQR		0.227	1039.52	0.00239	1039.52	0.00128	1.23	S	1	TRUE	B8N3Q5
PTC1::eGFP-1	3	IQDKEGIPPDQQR		0.0124	1523.78	0	1523.78	0.00294	1.93	S	1	TRUE	B8N3Q5
PTC1::eGFP-1	3	IQDKEGIPPDQQR		0.00955	1523.78	0	1523.78	0.00324	2.13	S	1	TRUE	B8N3Q5
PTC1::eGFP-1	2	QLEDGR		0.0697	717.35	0.00063	717.35	0.00066	0.92	S	1	TRUE	B8N3Q5
PTC1::eGFP-1	2	QLEDGR		0.066	717.35	0	717.35	0.00068	0.95	S	1	TRUE	B8N3Q5
PTC1::eGFP-1	2	QLEDGR		0.0332	717.35	0	717.35	-0.00082	-1.14	S	1	TRUE	B8N3Q5
PTC1::eGFP-1	2	QLEDGR		0.0565	717.35	0	717.35	0.0006	0.84	S	1	TRUE	B8N3Q5
PTC1::eGFP-1	2	QLEDGR		0.062	717.35	0	717.35	0.00062	0.86	S	1	TRUE	B8N3Q5
PTC1::eGFP-1	2	ESTLHLVLR		0.218	1067.62	0.00239	1067.62	0.00177	1.66	S	1	TRUE	B8N3Q5
PTC1::eGFP-1	3	SKIQDKEGIPPDQQR		0.133	1738.91	0.00063	1738.91	0.00441	2.54	S	1	TRUE	B8N3Q5
PTC1::eGFP-1	2	QLEDGR		0.254	717.35	0.00239	717.35	2e-05	0.03	S	1	TRUE	B8N3Q5
PTC1::eGFP-1	2	QLEDGR		0.218	717.35	0.00239	717.35	-0.00025	-0.34	S	1	TRUE	B8N3Q5
PTC1::eGFP-1	2	QLEDGR		0.287	717.35	0.00284	717.35	-0.00083	-1.15	S	1	TRUE	B8N3Q5
PTC1::eGFP-1	3	IQDKEGIPPDQQR		0.0606	1523.78	0	1523.78	-0.00066	-0.43	S	1	TRUE	B8N3Q5
PTC1::eGFP-1	2	EGIPPDQQR		0.167	1039.52	0.00063	1039.52	0.00089	0.86	S	1	TRUE	B8N3Q5
PTC1::eGFP-1	2	IQDKEGIPPDQQR		0.000217	1523.78	0	1523.78	0.00094	0.62	S	1	TRUE	B8N3Q5
PTC1::eGFP-1	2	QLEDGR		0.215	717.35	0.00239	717.35	0.00012	0.17	S	1	TRUE	B8N3Q5
PTC1::eGFP-1	3	IQDKEGIPPDQQR		0.0415	1523.78	0	1523.78	0.00025	0.16	S	1	TRUE	B8N3Q5
PTC1::eGFP-1	3	IQDKEGIPPDQQR		0.00146	1523.78	0	1523.78	0.00112	0.74	S	1	TRUE	B8N3Q5
PTC1::eGFP-1	2	QLEDGR		0.0761	717.35	0.00063	717.35	0.00061	0.84	S	1	TRUE	B8N3Q5
PTC1::eGFP-1	2	QLEDGR		0.0436	717.35	0	717.35	-0.00097	-1.35	S	1	TRUE	B8N3Q5
PTC1::eGFP-1	2	EGIPPDQQR		0.0302	1039.52	0	1039.52	-0.00041	-0.39	S	1	TRUE	B8N3Q5
PTC1::eGFP-1	2	IQDKEGIPPDQQR		0.00453	1523.78	0	1523.78	0	0	S	1	TRUE	B8N3Q5
PTC1::eGFP-1	2	QLEDGR		0.0878	717.35	0.00063	717.35	-0.00014	-0.19	S	1	TRUE	B8N3Q5
PTC1::eGFP-1	3	IQDKEGIPPDQQR		0.0119	1523.78	0	1523.78	-0.00101	-0.66	S	1	TRUE	B8N3Q5
PTC1::eGFP-1	3	SKIQDKEGIPPDQQR		0.000311	1738.91	0	1738.91	-0.00119	-0.68	S	1	TRUE	B8N3Q5
PTC1::eGFP-1	2	QLEDGR		0.1	717.35	0.00063	717.35	-0.00016	-0.22	S	1	TRUE	B8N3Q5
PTC1::eGFP-1	3	IQDKEGIPPDQQR		0.011	1523.78	0	1523.78	-0.00098	-0.64	S	1	TRUE	B8N3Q5
PTC1::eGFP-1	2	IQDKEGIPPDQQR		0.000426	1523.78	0	1523.78	-8e-05	-0.05	S	1	TRUE	B8N3Q5
PTC1::eGFP-1	2	IQDKEGIPPDQQR		0.00143	1523.78	0	1523.78	0.00315	2.07	S	1	TRUE	B8N3Q5
PTC1::eGFP-1	3	IQDKEGIPPDQQR		0.0506	1523.78	0	1523.78	0.001	0.65	S	1	TRUE	B8N3Q5
PTC1::eGFP-1	3	SKIQDKEGIPPDQQR		0.1	1738.91	0.00063	1738.91	0.00296	1.7	S	1	TRUE	B8N3Q5
PTC1::eGFP-1	2	IQDKEGIPPDQQR		0.0206	1523.78	0	1523.78	0.00239	1.57	S	1	TRUE	B8N3Q5
PTC1::eGFP-1	2	QLEDGR		0.0613	717.35	0	717.35	1e-05	0.01	S	1	TRUE	B8N3Q5
PTC1::eGFP-1	2	QLEDGR		0.0796	717.35	0.00063	717.35	-3e-05	-0.04	S	1	TRUE	B8N3Q5
PTC1::eGFP-1	3	IQDKEGIPPDQQR		0.015	1523.78	0	1523.78	0.00071	0.46	S	1	TRUE	B8N3Q5
PTC1::eGFP-1	2	ESTLHLVLR		0.162	1067.62	0.00063	1067.62	-9e-05	-0.08	S	1	TRUE	B8N3Q5
PTC1::eGFP-1	2	IQDKEGIPPDQQR		0.00376	1523.78	0	1523.78	0.00285	1.87	S	1	TRUE	B8N3Q5
PTC1::eGFP-1	3	SKIQDKEGIPPDQQR		0.0416	1738.91	0	1738.91	0.00191	1.1	S	1	TRUE	B8N3Q5
PTC1::eGFP-1	2	EGIPPDQQR		0.176	1039.52	0.00063	1039.52	0.00171	1.65	S	1	TRUE	B8N3Q5
PTC1::eGFP-1	2	FPGQLNSDLR		0.334	1146.59	0.0044	1146.59	0.00274	2.39	S	1	TRUE	B8NSZ1
PTC1::eGFP-1	2	ESTLHLVLR		0.0198	1067.62	0	1067.62	0.00139	1.3	S	1	TRUE	B8N3Q5
PTC1::eGFP-1	3	IQDKEGIPPDQQR		0.00414	1523.78	0	1523.78	0.00282	1.85	S	1	TRUE	B8N3Q5
PTC1::eGFP-1	2	QLEDGR		0.0237	717.35	0	717.35	9e-05	0.12	S	1	TRUE	B8N3Q5
PTC1::eGFP-1	2	QLEDGR		0.0224	717.35	0	717.35	9e-05	0.12	S	1	TRUE	B8N3Q5
PTC1::eGFP-1	3	TITLEVESSDTIDNVKSK		0.138	1979.02	0.00063	1979.02	0.00356	1.8	S	1	TRUE	B8N3Q5
PTC1::eGFP-1	2	ESTLHLVLR		0.0332	1067.62	0	1067.62	0.00146	1.37	S	1	TRUE	B8N3Q5
PTC1::eGFP-1	3	IQDKEGIPPDQQR		0.0157	1523.78	0	1523.78	0.00243	1.59	S	1	TRUE	B8N3Q5
PTC1::eGFP-1	2	QLEDGR		0.064	717.35	0	717.35	0.00016	0.23	S	1	TRUE	B8N3Q5
PTC1::eGFP-1	2	QLEDGR		0.269	717.35	0.00284	717.35	0.00029	0.4	S	1	TRUE	B8N3Q5
PTC1::eGFP-1	3	SKIQDKEGIPPDQQR		0.000321	1738.91	0	1738.91	0.00381	2.19	S	1	TRUE	B8N3Q5
PTC1::eGFP-1	3	TITLEVESSDTIDNVKSK		0.294	1979.02	0.00284	1979.02	0.00473	2.39	S	1	TRUE	B8N3Q5
PTC1::eGFP-1	2	ESTLHLVLR		0.00386	1067.62	0	1067.62	0.00108	1.01	S	1	TRUE	B8N3Q5
PTC1::eGFP-1	2	EGIPPDQQR		0.04	1039.52	0	1039.52	0.00191	1.84	S	1	TRUE	B8N3Q5
PTC1::eGFP-1	2	EDWLIR		0.426	831.44	0.0095	831.44	0.0014	1.68	S	1	TRUE	B8NTY6
PTC1::eGFP-1	3	IQDKEGIPPDQQR		0.0015	1523.78	0	1523.78	0.00323	2.12	S	1	TRUE	B8N3Q5
PTC1::eGFP-1	2	QLEDGR		0.0215	717.35	0	717.35	0.00021	0.29	S	1	TRUE	B8N3Q5
PTC1::eGFP-1	2	QLEDGR		0.034	717.35	0	717.35	0.00021	0.29	S	1	TRUE	B8N3Q5
PTC1::eGFP-1	2	QLEDGR		0.0406	717.35	0	717.35	-0.00105	-1.46	S	1	TRUE	B8N3Q5
PTC1::eGFP-1	2	QLEDGR		0.216	717.35	0.00239	717.35	0.00017	0.24	S	1	TRUE	B8N3Q5
PTC1::eGFP-1	2	ESTLHLVLR		0.191	1067.62	0.00063	1067.62	-0.00118	-1.11	S	1	TRUE	B8N3Q5
PTC1::eGFP-1	2	QLEDGR		0.0585	717.35	0	717.35	-0.00045	-0.63	S	1	TRUE	B8N3Q5
PTC1::eGFP-1	2	QLEDGR		0.279	717.35	0.00284	717.35	-0.00101	-1.41	S	1	TRUE	B8N3Q5
PTC1::eGFP-1	3	SKIQDKEGIPPDQQR		0.00259	1738.91	0	1738.91	0.00198	1.14	S	1	TRUE	B8N3Q5
PTC1::eGFP-1	2	ESTLHLVLR		0.0473	1067.62	0	1067.62	-0.00035	-0.33	S	1	TRUE	B8N3Q5
PTC1::eGFP-1	2	EGIPPDQQR		0.0445	1039.52	0	1039.52	0.00032	0.31	S	1	TRUE	B8N3Q5
PTC1::eGFP-1	3	IQDKEGIPPDQQR		0.000399	1523.78	0	1523.78	0.00261	1.71	S	1	TRUE	B8N3Q5
PTC1::eGFP-1	2	QLEDGR		0.0206	717.35	0	717.35	0.00011	0.15	S	1	TRUE	B8N3Q5
PTC1::eGFP-1	2	QLEDGR		0.0189	717.35	0	717.35	3e-05	0.05	S	1	TRUE	B8N3Q5
PTC1::eGFP-1	2	EGIPPDQQR		0.0328	1039.52	0	1039.52	0.00111	1.07	S	1	TRUE	B8N3Q5
PTC1::eGFP-1	2	QLEDGR		0.0394	717.35	0	717.35	1e-05	0.02	S	1	TRUE	B8N3Q5
PTC1::eGFP-1	2	ESTLHLVLR		0.00386	1067.62	0	1067.62	0.00046	0.43	S	1	TRUE	B8N3Q5
PTC1::eGFP-1	3	IQDKEGIPPDQQR		0.0378	1523.78	0	1523.78	0.00204	1.34	S	1	TRUE	B8N3Q5
PTC1::eGFP-1	2	ESTLHLVLR		0.0522	1067.62	0	1067.62	0.00038	0.36	S	1	TRUE	B8N3Q5
PTC1::eGFP-1	2	QLEDGR		0.0313	717.35	0	717.35	-0.00062	-0.86	S	1	TRUE	B8N3Q5
PTC1::eGFP-1	2	QLEDGR		0.306	717.35	0.00284	717.35	-0.00037	-0.52	S	1	TRUE	B8N3Q5
PTC1::eGFP-1	2	QLEDGR		0.034	717.35	0	717.35	-0.00034	-0.47	S	1	TRUE	B8N3Q5
PTC1::eGFP-1	3	SKIQDKEGIPPDQQR		0.000177	1738.91	0	1738.91	0.00137	0.79	S	1	TRUE	B8N3Q5
PTC1::eGFP-1	2	ESTLHLVLR		0.276	1067.62	0.00284	1067.62	-0.00026	-0.25	S	1	TRUE	B8N3Q5
PTC1::eGFP-1	3	SKIQDKEGIPPDQQR		0.000219	1738.91	0	1738.91	0.00138	0.79	S	1	TRUE	B8N3Q5
PTC1::eGFP-1	2	TITLEVESSDTIDNVKSK		0.168	1979.02	0.00063	1979.02	0.00396	2	S	1	TRUE	B8N3Q5
PTC1::eGFP-1	2	ESTLHLVLR		0.0104	1067.62	0	1067.62	-0.00057	-0.53	S	1	TRUE	B8N3Q5
PTC1::eGFP-1	2	EGIPPDQQR		0.113	1039.52	0.00063	1039.52	0.00075	0.72	S	1	TRUE	B8N3Q5
PTC1::eGFP-1	3	TITLEVESSDTIDNVKSK		0.000277	1979.02	0	1979.02	0.0033	1.67	S	1	TRUE	B8N3Q5
PTC1::eGFP-1	3	IQDKEGIPPDQQR		0.00185	1523.78	0	1523.78	0.00206	1.35	S	1	TRUE	B8N3Q5
PTC1::eGFP-1	3	IQDKEGIPPDQQR		0.0021	1523.78	0	1523.78	0.00205	1.34	S	1	TRUE	B8N3Q5
PTC1::eGFP-1	2	QLEDGR		0.0368	717.35	0	717.35	-0.00069	-0.96	S	1	TRUE	B8N3Q5
PTC1::eGFP-1	2	QLEDGR		0.0315	717.35	0	717.35	-0.00028	-0.39	S	1	TRUE	B8N3Q5
PTC1::eGFP-1	2	EGIPPDQQR		0.0255	1039.52	0	1039.52	0.00013	0.12	S	1	TRUE	B8N3Q5
PTC1::eGFP-1	2	QLEDGR		0.019	717.35	0	717.35	-0.00037	-0.51	S	1	TRUE	B8N3Q5
PTC1::eGFP-1	3	SKIQDKEGIPPDQQR		0.00109	1738.91	0	1738.91	0.00189	1.09	S	1	TRUE	B8N3Q5
PTC1::eGFP-1	3	SKIQDKEGIPPDQQR		0.000163	1738.91	0	1738.91	0.00162	0.93	S	1	TRUE	B8N3Q5
PTC1::eGFP-1	3	SKIQDKEGIPPDQQR		0.000452	1738.91	0	1738.91	0.00139	0.8	S	1	TRUE	B8N3Q5
PTC1::eGFP-1	3	SKIQDKEGIPPDQQR		0.000265	1738.91	0	1738.91	0.00151	0.87	S	1	TRUE	B8N3Q5
PTC1::eGFP-1	2	QLEDGR		0.324	717.35	0.00338	717.35	-0.00016	-0.22	S	1	TRUE	B8N3Q5
PTC1::eGFP-1	3	SKIQDKEGIPPDQQR		0.000163	1738.91	0	1738.91	0.00255	1.46	S	1	TRUE	B8N3Q5
PTC1::eGFP-1	3	SKIQDKEGIPPDQQR		0.324	1738.91	0.00338	1738.91	0.00255	1.46	S	1	TRUE	B8N3Q5
PTC1::eGFP-1	2	ESTLHLVLR		0.0581	1067.62	0	1067.62	9e-05	0.08	S	1	TRUE	B8N3Q5
PTC1::eGFP-1	3	SKIQDKEGIPPDQQR		0.0121	1738.91	0	1738.91	0.00269	1.55	S	1	TRUE	B8N3Q5
PTC1::eGFP-1	3	IQDKEGIPPDQQR		0.000465	1523.78	0	1523.78	0.00269	1.76	S	1	TRUE	B8N3Q5
PTC1::eGFP-1	2	QLEDGR		0.0919	717.35	0.00063	717.35	-9e-05	-0.13	S	1	TRUE	B8N3Q5
PTC1::eGFP-1	2	TITLEVESSDTIDNVKSK		0.0855	1979.02	0.00063	1979.02	0.00607	3.07	S	1	TRUE	B8N3Q5
PTC1::eGFP-1	2	ESTLHLVLR		0.0101	1067.62	0	1067.62	0.00051	0.47	S	1	TRUE	B8N3Q5
PTC1::eGFP-1	3	SKIQDKEGIPPDQQR		0.000319	1738.91	0	1738.91	-0.00024	-0.14	S	1	TRUE	B8N3Q5
PTC1::eGFP-1	2	EGIPPDQQR		0.0284	1039.52	0	1039.52	0.00115	1.1	S	1	TRUE	B8N3Q5
PTC1::eGFP-1	3	TITLEVESSDTIDNVKSK		0.000115	1979.02	0	1979.02	0.00313	1.58	S	1	TRUE	B8N3Q5
PTC1::eGFP-1	2	EGIPPDQQR		0.135	1039.52	0.00063	1039.52	0.0013	1.25	S	1	TRUE	B8N3Q5
PTC1::eGFP-1	3	SKIQDKEGIPPDQQR		0.000139	1738.91	0	1738.91	0.00306	1.76	S	1	TRUE	B8N3Q5
PTC1::eGFP-1	3	TITLEVESSDTIDNVKSK		9.19e-05	1979.02	0	1979.02	0.00371	1.88	S	1	TRUE	B8N3Q5
PTC1::eGFP-1	3	IQDKEGIPPDQQR		0.00063	1523.78	0	1523.78	0.00341	2.23	S	1	TRUE	B8N3Q5
PTC1::eGFP-1	2	QLEDGR		0.0228	717.35	0	717.35	0.00017	0.24	S	1	TRUE	B8N3Q5
PTC1::eGFP-1	2	EGIPPDQQR		0.164	1039.52	0.00063	1039.52	0.00179	1.72	S	1	TRUE	B8N3Q5
PTC1::eGFP-1	2	QLEDGR		0.0203	717.35	0	717.35	0.00034	0.47	S	1	TRUE	B8N3Q5
PTC1::eGFP-1	2	QLEDGR		0.0192	717.35	0	717.35	0.00038	0.53	S	1	TRUE	B8N3Q5
PTC1::eGFP-1	3	TITLEVESSDTIDNVKSK		0.342	1979.02	0.00584	1979.02	0.00486	2.46	S	1	TRUE	B8N3Q5
PTC1::eGFP-1	2	ESTLHLVLR		0.0147	1067.62	0	1067.62	0.00021	0.2	S	1	TRUE	B8N3Q5
PTC1::eGFP-1	3	SKIQDKEGIPPDQQR		8.98e-05	1738.91	0	1738.91	0.00432	2.48	S	1	TRUE	B8N3Q5
PTC1::eGFP-1	2	DKEGIPPDQQR		0.339	1282.64	0.00584	1282.64	0.00288	2.24	C	1	TRUE	B8N3Q5
PTC1::eGFP-1	2	ESTLHLVLR		0.0235	1067.62	0	1067.62	4e-05	0.03	S	1	TRUE	B8N3Q5
PTC1::eGFP-1	3	SKIQDKEGIPPDQQR		0.000116	1738.91	0	1738.91	0.00336	1.93	S	1	TRUE	B8N3Q5
PTC1::eGFP-1	2	ESTLHLVLR		0.387	1067.62	0.00828	1067.62	-0.00123	-1.16	S	1	TRUE	B8N3Q5
PTC1::eGFP-1	3	IQDKEGIPPDQQR		0.0372	1523.78	0	1523.78	0.00291	1.91	S	1	TRUE	B8N3Q5
PTC1::eGFP-1	2	ESTLHLVLR		0.041	1067.62	0	1067.62	-0.00156	-1.46	S	1	TRUE	B8N3Q5
PTC1::eGFP-1	2	EGIPPDQQR		0.0272	1039.52	0	1039.52	0.00093	0.9	S	1	TRUE	B8N3Q5
PTC1::eGFP-1	3	TITLEVESSDTIDNVKSK		0.000136	1979.02	0	1979.02	0.00296	1.49	S	1	TRUE	B8N3Q5
PTC1::eGFP-1	2	QLEDGR		0.0672	717.35	0.00063	717.35	-0.0003	-0.42	S	1	TRUE	B8N3Q5
PTC1::eGFP-1	3	IQDKEGIPPDQQR		0.00128	1523.78	0	1523.78	0.00115	0.75	S	1	TRUE	B8N3Q5
PTC1::eGFP-1	2	QLEDGR		0.0349	717.35	0	717.35	-0.00064	-0.9	S	1	TRUE	B8N3Q5
PTC1::eGFP-1	2	TITLEVESSDTIDNVKSK		0.165	1979.02	0.00063	1979.02	0.0024	1.21	S	1	TRUE	B8N3Q5
PTC1::eGFP-1	2	ESTLHLVLR		0.277	1067.62	0.00284	1067.62	-0.00184	-1.72	S	1	TRUE	B8N3Q5
PTC1::eGFP-1	2	QLEDGR		0.0224	717.35	0	717.35	-0.00052	-0.72	S	1	TRUE	B8N3Q5
PTC1::eGFP-1	2	IQDKEGIPPDQQR		1.49e-05	1523.78	0	1523.78	0.00244	1.6	S	1	TRUE	B8N3Q5
PTC1::eGFP-1	3	IQDKEGIPPDQQR		0.0815	1523.78	0.00063	1523.78	0.0023	1.51	S	1	TRUE	B8N3Q5
PTC1::eGFP-1	3	SKIQDKEGIPPDQQR		0.00018	1738.91	0	1738.91	0.0027	1.55	S	1	TRUE	B8N3Q5
PTC1::eGFP-1	3	SKIQDKEGIPPDQQR		0.000135	1738.91	0	1738.91	0.0027	1.55	S	1	TRUE	B8N3Q5
PTC1::eGFP-1	2	EGIPPDQQR		0.0252	1039.52	0	1039.52	0.00142	1.37	S	1	TRUE	B8N3Q5
PTC1::eGFP-1	2	QLEDGR		0.242	717.35	0.00239	717.35	7e-05	0.1	S	1	TRUE	B8N3Q5
PTC1::eGFP-1	3	TITLEVESSDTIDNVKSK		0.000156	1979.02	0	1979.02	0.00418	2.11	S	1	TRUE	B8N3Q5
PTC1::eGFP-1	3	IQDKEGIPPDQQR		0.279	1523.78	0.00284	1523.78	0.0032	2.1	S	1	TRUE	B8N3Q5
PTC1::eGFP-1	3	IQDKEGIPPDQQR		0.00126	1523.78	0	1523.78	0.00305	2	S	1	TRUE	B8N3Q5
PTC1::eGFP-1	2	QLEDGR		0.0232	717.35	0	717.35	0.00012	0.16	S	1	TRUE	B8N3Q5
PTC1::eGFP-1	2	TITLEVESSDTIDNVKSK		0.174	1979.03	0.00063	1979.02	0.00806	4.07	S	1	TRUE	B8N3Q5
PTC1::eGFP-1	3	SKIQDKEGIPPDQQR		6.4e-05	1738.91	0	1738.91	0.00371	2.13	S	1	TRUE	B8N3Q5
PTC1::eGFP-1	2	ESTLHLVLR		0.088	1067.62	0.00063	1067.62	-0.00053	-0.5	S	1	TRUE	B8N3Q5
PTC1::eGFP-1	2	QLEDGR		0.0221	717.35	0	717.35	0.00011	0.16	S	1	TRUE	B8N3Q5
PTC1::eGFP-1	3	SKIQDKEGIPPDQQR		0.000251	1738.91	0	1738.91	0.00259	1.49	S	1	TRUE	B8N3Q5
PTC1::eGFP-1	2	EGIPPDQQR		0.135	1039.52	0.00063	1039.52	0.00119	1.14	S	1	TRUE	B8N3Q5
PTC1::eGFP-1	3	TITLEVESSDTIDNVKSK		0.000423	1979.02	0	1979.02	0.00277	1.4	S	1	TRUE	B8N3Q5
PTC1::eGFP-1	2	EGIPPDQQR		0.175	1039.52	0.00063	1039.52	0.00125	1.2	S	1	TRUE	B8N3Q5
PTC1::eGFP-1	2	QLEDGR		0.0554	717.35	0	717.35	-0.0006	-0.84	S	1	TRUE	B8N3Q5
PTC1::eGFP-1	3	IQDKEGIPPDQQR		0.00372	1523.78	0	1523.78	0.00249	1.64	S	1	TRUE	B8N3Q5
PTC1::eGFP-1	2	QLEDGR		0.0293	717.35	0	717.35	1e-05	0.01	S	1	TRUE	B8N3Q5
PTC1::eGFP-1	2	TITLEVESSDTIDNVKSK		0.381	1979.02	0.00779	1979.02	0.00658	3.33	S	1	TRUE	B8N3Q5
PTC1::eGFP-1	2	QLEDGR		0.0672	717.35	0	717.35	1e-05	0.01	S	1	TRUE	B8N3Q5
PTC1::eGFP-1	3	SKIQDKEGIPPDQQR		0.00202	1738.91	0	1738.91	0.00312	1.79	S	1	TRUE	B8N3Q5
PTC1::eGFP-1	2	ESTLHLVLR		0.235	1067.62	0.00239	1067.62	-0.00068	-0.64	S	1	TRUE	B8N3Q5
PTC1::eGFP-1	2	QLEDGR		0.0282	717.35	0	717.35	1e-05	0.02	S	1	TRUE	B8N3Q5
PTC1::eGFP-1	2	QLEDGR		0.0256	717.35	0	717.35	1e-05	0.02	S	1	TRUE	B8N3Q5
PTC1::eGFP-1	3	IQDKEGIPPDQQR		0.00524	1523.78	0	1523.78	3e-05	0.02	S	1	TRUE	B8N3Q5
PTC1::eGFP-1	3	SKIQDKEGIPPDQQR		0.00029	1738.91	0	1738.91	-0.00049	-0.28	S	1	TRUE	B8N3Q5
PTC1::eGFP-1	2	QLEDGR		0.129	717.35	0.00063	717.35	-0.00102	-1.42	S	1	TRUE	B8N3Q5
PTC1::eGFP-1	2	EGIPPDQQR		0.166	1039.52	0.00063	1039.52	-0.00024	-0.23	S	1	TRUE	B8N3Q5
PTC1::eGFP-1	3	TITLEVESSDTIDNVKSK		5.25e-06	1979.02	0	1979.02	-0.00193	-0.97	S	1	TRUE	B8N3Q5
PTC1::eGFP-1	3	IQDKEGIPPDQQR		0.00361	1523.78	0	1523.78	-0.00083	-0.54	S	1	TRUE	B8N3Q5
PTC1::eGFP-1	2	QLEDGR		0.121	717.35	0.00063	717.35	-0.00132	-1.84	S	1	TRUE	B8N3Q5
PTC1::eGFP-1	3	TITLEVESSDTIDNVKSK		0.0272	1979.01	0	1979.02	-0.00415	-2.1	S	1	TRUE	B8N3Q5
PTC1::eGFP-1	2	TITLEVESSDTIDNVKSK		3.32e-05	1979.02	0	1979.02	0.00151	0.77	S	1	TRUE	B8N3Q5
PTC1::eGFP-1	3	IQDKEGIPPDQQR		0.00123	1523.78	0	1523.78	0.00247	1.62	S	1	TRUE	B8N3Q5
PTC1::eGFP-1	2	QLEDGR		0.033	717.35	0	717.35	-0.00062	-0.87	S	1	TRUE	B8N3Q5
PTC1::eGFP-1	3	SKIQDKEGIPPDQQR		0.00326	1738.91	0	1738.91	-0.00297	-1.71	S	1	TRUE	B8N3Q5
PTC1::eGFP-1	2	EGIPPDQQR		0.112	1039.52	0.00063	1039.52	0.00018	0.17	S	1	TRUE	B8N3Q5
PTC1::eGFP-1	2	QLEDGR		0.191	717.35	0.00063	717.35	-0.00193	-2.68	S	1	TRUE	B8N3Q5
PTC1::eGFP-1	3	SKIQDKEGIPPDQQR		0.00397	1738.9	0	1738.91	-0.00507	-2.92	S	1	TRUE	B8N3Q5
PTC1::eGFP-1	3	SKIQDKEGIPPDQQR		0.000331	1738.91	0	1738.91	0.00047	0.27	S	1	TRUE	B8N3Q5
PTC1::eGFP-1	2	EGIPPDQQR		0.324	1039.51	0.00338	1039.52	-0.00169	-1.62	S	1	TRUE	B8N3Q5
PTC1::eGFP-1	3	IQDKEGIPPDQQR		0.00741	1523.78	0	1523.78	-0.00111	-0.73	S	1	TRUE	B8N3Q5
PTC1::eGFP-1	2	QLEDGR		0.126	717.35	0.00063	717.35	-0.00129	-1.8	S	1	TRUE	B8N3Q5
PTC1::eGFP-1	3	TITLEVESSDTIDNVKSK		0.000911	1979.02	0	1979.02	-0.00092	-0.47	S	1	TRUE	B8N3Q5
PTC1::eGFP-1	2	IPVLALDNNK		0.39	1096.64	0.00828	1096.64	-0.00044	-0.4	S	1	TRUE	B8N914
PTC1::eGFP-1	2	QLEDGR		0.0898	717.35	0.00063	717.35	-0.00075	-1.04	S	1	TRUE	B8N3Q5
PTC1::eGFP-1	3	TITLEVESSDTIDNVKSK		2.3e-06	1979.02	0	1979.02	0.00028	0.14	S	1	TRUE	B8N3Q5
PTC1::eGFP-1	2	TITLEVESSDTIDNVKSK		0.000138	1979.02	0	1979.02	0.00508	2.57	S	1	TRUE	B8N3Q5
PTC1::eGFP-1	2	QLEDGR		0.077	717.35	0.00063	717.35	-0.00039	-0.55	S	1	TRUE	B8N3Q5
PTC1::eGFP-1	3	IQDKEGIPPDQQR		0.000612	1523.78	0	1523.78	0.00205	1.35	S	1	TRUE	B8N3Q5
PTC1::eGFP-1	3	SKIQDKEGIPPDQQR		0.000175	1738.91	0	1738.91	0.00162	0.93	S	1	TRUE	B8N3Q5
PTC1::eGFP-1	2	EGIPPDQQR		0.0309	1039.52	0	1039.52	0.00039	0.38	S	1	TRUE	B8N3Q5
PTC1::eGFP-1	3	IQDKEGIPPDQQR		0.00331	1523.78	0	1523.78	0.00099	0.65	S	1	TRUE	B8N3Q5
PTC1::eGFP-1	2	QLEDGR		0.0452	717.35	0	717.35	-0.00042	-0.58	S	1	TRUE	B8N3Q5
PTC1::eGFP-1	3	TITLEVESSDTIDNVKSK		7.71e-07	1979.02	0	1979.02	0.00258	1.31	S	1	TRUE	B8N3Q5
PTC1::eGFP-1	3	TITLEVESSDTIDNVKSK		8.44e-07	1979.02	0	1979.02	0.00286	1.44	S	1	TRUE	B8N3Q5
PTC1::eGFP-1	2	TITLEVESSDTIDNVKSK		1.77e-07	1979.02	0	1979.02	0.00483	2.44	S	1	TRUE	B8N3Q5
PTC1::eGFP-1	2	QLEDGR		0.0431	717.35	0	717.35	-0.00023	-0.32	S	1	TRUE	B8N3Q5
PTC1::eGFP-1	3	SKIQDKEGIPPDQQR		0.0301	1738.91	0	1738.91	0.00174	1	S	1	TRUE	B8N3Q5
PTC1::eGFP-1	3	SKIQDKEGIPPDQQR		0.000263	1738.91	0	1738.91	0.00031	0.18	S	1	TRUE	B8N3Q5
PTC1::eGFP-1	2	TLEVESSDTIDNVKSK		0.00149	1764.89	0	1764.89	0.00299	1.69	C	1	TRUE	B8N3Q5
PTC1::eGFP-1	2	TLEVESSDTIDNVKSK		0.0618	1764.89	0	1764.89	0.00299	1.69	C	1	TRUE	B8N3Q5
PTC1::eGFP-1	2	EGIPPDQQR		0.162	1039.52	0.00063	1039.52	-0.00027	-0.26	S	1	TRUE	B8N3Q5
PTC1::eGFP-1	2	QLEDGR		0.146	717.35	0.00063	717.35	-0.00085	-1.18	S	1	TRUE	B8N3Q5
PTC1::eGFP-1	3	IQDKEGIPPDQQR		0.00823	1523.78	0	1523.78	-0.00028	-0.18	S	1	TRUE	B8N3Q5
PTC1::eGFP-1	2	QLEDGR		0.0672	717.35	0	717.35	-0.00069	-0.97	S	1	TRUE	B8N3Q5
PTC1::eGFP-1	2	IPVLALDNNK		0.402	1096.64	0.0095	1096.64	-0.00037	-0.34	S	1	TRUE	B8N914
PTC1::eGFP-1	2	EGIPPDQQR		0.182	1039.52	0.00063	1039.52	0.00021	0.2	S	1	TRUE	B8N3Q5
PTC1::eGFP-1	3	TITLEVESSDTIDNVKSK		7.41e-07	1979.02	0	1979.02	0.00194	0.98	S	1	TRUE	B8N3Q5
PTC1::eGFP-1	2	TITLEVESSDTIDNVKSK		5.16e-07	1979.02	0	1979.02	0.004	2.02	S	1	TRUE	B8N3Q5
PTC1::eGFP-1	3	SKIQDKEGIPPDQQR		0.0097	1738.91	0	1738.91	0.0018	1.04	S	1	TRUE	B8N3Q5
PTC1::eGFP-1	2	ESTLHLVLR		0.281	1067.62	0.00284	1067.62	-0.00152	-1.43	S	1	TRUE	B8N3Q5
PTC1::eGFP-1	3	TITLEVESSDTIDNVKSK		1.02e-06	1979.02	0	1979.02	0.00322	1.62	S	1	TRUE	B8N3Q5
PTC1::eGFP-1	2	QLEDGR		0.0577	717.35	0	717.35	3e-05	0.04	S	1	TRUE	B8N3Q5
PTC1::eGFP-1	3	TITLEVESSDTIDNVKSK		5.9e-06	1979.02	0	1979.02	0.00352	1.78	S	1	TRUE	B8N3Q5
PTC1::eGFP-1	3	SKIQDKEGIPPDQQR		0.000322	1738.91	0	1738.91	0.00255	1.47	S	1	TRUE	B8N3Q5
PTC1::eGFP-1	2	EGIPPDQQR		0.2	1039.52	0.00125	1039.52	0.00157	1.51	S	1	TRUE	B8N3Q5
PTC1::eGFP-1	2	EGIPPDQQR		0.0355	1039.52	0	1039.52	0.00151	1.45	S	1	TRUE	B8N3Q5
PTC1::eGFP-1	3	SKIQDKEGIPPDQQR		0.000414	1738.91	0	1738.91	0.00346	1.99	S	1	TRUE	B8N3Q5
PTC1::eGFP-1	3	SKIQDKEGIPPDQQR		0.000423	1738.91	0	1738.91	0.00346	1.99	S	1	TRUE	B8N3Q5
PTC1::eGFP-1	2	QLEDGR		0.0316	717.35	0	717.35	0.00038	0.53	S	1	TRUE	B8N3Q5
PTC1::eGFP-1	3	IQDKEGIPPDQQR		0.000553	1523.78	0	1523.78	0.00313	2.05	S	1	TRUE	B8N3Q5
PTC1::eGFP-1	2	QLEDGR		0.0252	717.35	0	717.35	0.00029	0.4	S	1	TRUE	B8N3Q5
PTC1::eGFP-1	2	ESTLHLVLR		0.264	1067.62	0.00284	1067.62	0.0004	0.37	S	1	TRUE	B8N3Q5
PTC1::eGFP-1	2	IPVLALDNNK		0.328	1096.64	0.00338	1096.64	0.00156	1.42	S	1	TRUE	B8N914
PTC1::eGFP-1	3	TITLEVESSDTIDNVKSK		1.19e-06	1979.02	0	1979.02	0.0043	2.17	S	1	TRUE	B8N3Q5
PTC1::eGFP-1	2	TITLEVESSDTIDNVKSK		0.000107	1979.03	0	1979.02	0.00737	3.72	S	1	TRUE	B8N3Q5
PTC1::eGFP-1	2	QLEDGR		0.039	717.35	0	717.35	-9e-05	-0.12	S	1	TRUE	B8N3Q5
PTC1::eGFP-1	3	TITLEVESSDTIDNVKSK		1.09e-06	1979.02	0	1979.02	0.00348	1.76	S	1	TRUE	B8N3Q5
PTC1::eGFP-1	3	SKIQDKEGIPPDQQR		0.00017	1738.91	0	1738.91	0.00266	1.53	S	1	TRUE	B8N3Q5
PTC1::eGFP-1	2	EGIPPDQQR		0.116	1039.52	0.00063	1039.52	0.00126	1.21	S	1	TRUE	B8N3Q5
PTC1::eGFP-1	2	ESTLHLVLR		0.179	1067.62	0.00063	1067.62	-9e-05	-0.08	S	1	TRUE	B8N3Q5
PTC1::eGFP-1	3	IQDKEGIPPDQQR		0.00245	1523.78	0	1523.78	0.00285	1.87	S	1	TRUE	B8N3Q5
PTC1::eGFP-1	2	QLEDGR		0.0381	717.35	0	717.35	-0.0004	-0.56	S	1	TRUE	B8N3Q5
PTC1::eGFP-1	2	QLEDGR		0.0239	717.35	0	717.35	0.00012	0.16	S	1	TRUE	B8N3Q5
PTC1::eGFP-1	3	IQDKEGIPPDQQR		0.00371	1523.78	0	1523.78	0.00274	1.8	S	1	TRUE	B8N3Q5
PTC1::eGFP-1	2	QLEDGR		0.0219	717.35	0	717.35	-1e-05	-0.02	S	1	TRUE	B8N3Q5
PTC1::eGFP-1	2	EGIPPDQQR		0.0231	1039.52	0	1039.52	0.00041	0.4	S	1	TRUE	B8N3Q5
PTC1::eGFP-1	3	IQDKEGIPPDQQR		0.00144	1523.78	0	1523.78	0.00272	1.78	S	1	TRUE	B8N3Q5
PTC1::eGFP-1	3	TITLEVESSDTIDNVKSK		1.65e-06	1979.02	0	1979.02	0.00373	1.88	S	1	TRUE	B8N3Q5
PTC1::eGFP-1	2	QLEDGR		0.0186	717.35	0	717.35	5e-05	0.07	S	1	TRUE	B8N3Q5
PTC1::eGFP-1	2	TITLEVESSDTIDNVKSK		7.59e-05	1979.02	0	1979.02	0.00672	3.4	S	1	TRUE	B8N3Q5
PTC1::eGFP-1	2	QLEDGR		0.247	717.35	0.00239	717.35	3e-05	0.04	S	1	TRUE	B8N3Q5
PTC1::eGFP-1	2	ESTLHLVLR		0.132	1067.62	0.00063	1067.62	0.00026	0.24	S	1	TRUE	B8N3Q5
PTC1::eGFP-1	3	SKIQDKEGIPPDQQR		0.000971	1738.91	0	1738.91	0.00051	0.29	S	1	TRUE	B8N3Q5
PTC1::eGFP-1	3	SKIQDKEGIPPDQQR		0.000117	1738.91	0	1738.91	0.00274	1.57	S	1	TRUE	B8N3Q5
PTC1::eGFP-1	3	IQDKEGIPPDQQR		0.132	1523.78	0.00063	1523.78	0.00202	1.33	S	1	TRUE	B8N3Q5
PTC1::eGFP-1	3	SKIQDKEGIPPDQQR		0.000206	1738.91	0	1738.91	0.00238	1.37	S	1	TRUE	B8N3Q5
PTC1::eGFP-1	2	EGIPPDQQR		0.0249	1039.52	0	1039.52	0.00105	1.01	S	1	TRUE	B8N3Q5
PTC1::eGFP-1	3	IQDKEGIPPDQQR		0.00205	1523.78	0	1523.78	0.00188	1.23	S	1	TRUE	B8N3Q5
PTC1::eGFP-1	2	QLEDGR		0.0285	717.35	0	717.35	-0.00021	-0.29	S	1	TRUE	B8N3Q5
PTC1::eGFP-1	2	QLEDGR		0.032	717.35	0	717.35	-0.00018	-0.25	S	1	TRUE	B8N3Q5
PTC1::eGFP-1	2	IPVLALDNNK		0.242	1096.64	0.00239	1096.64	0.00116	1.06	S	1	TRUE	B8N914
PTC1::eGFP-1	2	ESTLHLVLR		0.239	1067.62	0.00239	1067.62	7e-05	0.06	S	1	TRUE	B8N3Q5
PTC1::eGFP-1	3	TITLEVESSDTIDNVKSK		1.15e-06	1979.02	0	1979.02	0.00327	1.65	S	1	TRUE	B8N3Q5
PTC1::eGFP-1	2	TITLEVESSDTIDNVKSK		3.8e-05	1979.02	0	1979.02	0.00564	2.85	S	1	TRUE	B8N3Q5
PTC1::eGFP-1	2	ESTLHLVLR		0.431	1067.62	0.0095	1067.62	-0.00108	-1.01	S	1	TRUE	B8N3Q5
PTC1::eGFP-1	3	TLTGKTITLEVESSDTIDNVKSK		0.0199	2479.32	0	2479.31	0.00407	1.64	S	1	TRUE	B8N3Q5
PTC1::eGFP-1	3	SKIQDKEGIPPDQQR		0.00111	1738.91	0	1738.91	0.00157	0.9	S	1	TRUE	B8N3Q5
PTC1::eGFP-1	2	EGIPPDQQR		0.0266	1039.52	0	1039.52	0.00054	0.51	S	1	TRUE	B8N3Q5
PTC1::eGFP-1	3	IQDKEGIPPDQQR		0.00112	1523.78	0	1523.78	0.00074	0.49	S	1	TRUE	B8N3Q5
PTC1::eGFP-1	3	IQDKEGIPPDQQR		0.00212	1523.78	0	1523.78	0.00105	0.69	S	1	TRUE	B8N3Q5
PTC1::eGFP-1	2	QLEDGR		0.0513	717.35	0	717.35	-0.00061	-0.85	S	1	TRUE	B8N3Q5
PTC1::eGFP-1	2	QLEDGR		0.0433	717.35	0	717.35	-0.00052	-0.72	S	1	TRUE	B8N3Q5
PTC1::eGFP-1	2	ESTLHLVLR		0.0129	1067.62	0	1067.62	-0.00112	-1.05	S	1	TRUE	B8N3Q5
PTC1::eGFP-1	2	IPVLALDNNK		0.42	1096.64	0.0095	1096.64	0.00072	0.66	S	1	TRUE	B8N914
PTC1::eGFP-1	3	TITLEVESSDTIDNVKSK		2.14e-06	1979.02	0	1979.02	0.00272	1.37	S	1	TRUE	B8N3Q5
PTC1::eGFP-1	2	TITLEVESSDTIDNVKSK		0.00129	1979.02	0	1979.02	0.00494	2.5	S	1	TRUE	B8N3Q5
PTC1::eGFP-1	3	IQDKEGIPPDQQR		0.000326	1523.78	0	1523.78	0.00198	1.3	S	1	TRUE	B8N3Q5
PTC1::eGFP-1	2	QLEDGR		0.313	717.35	0.00284	717.35	-0.00019	-0.27	S	1	TRUE	B8N3Q5
PTC1::eGFP-1	3	IQDKEGIPPDQQR		0.104	1523.78	0.00063	1523.78	0.00204	1.34	S	1	TRUE	B8N3Q5
PTC1::eGFP-1	3	IQDKEGIPPDQQR		0.182	1523.78	0.00063	1523.78	0.00204	1.34	S	1	TRUE	B8N3Q5
PTC1::eGFP-1	2	ESTLHLVLR		0.371	1067.62	0.00632	1067.62	-0.00112	-1.05	S	1	TRUE	B8N3Q5
PTC1::eGFP-1	3	SKIQDKEGIPPDQQR		0.000393	1738.91	0	1738.91	0.00133	0.76	S	1	TRUE	B8N3Q5
PTC1::eGFP-1	3	IQDKEGIPPDQQR		0.00132	1523.78	0	1523.78	0.00112	0.73	S	1	TRUE	B8N3Q5
PTC1::eGFP-1	2	EGIPPDQQR		0.156	1039.52	0.00063	1039.52	-9e-05	-0.09	S	1	TRUE	B8N3Q5
PTC1::eGFP-1	2	QLEDGR		0.0933	717.35	0.00063	717.35	-0.00066	-0.93	S	1	TRUE	B8N3Q5
PTC1::eGFP-1	2	EGIPPDQQR		0.157	1039.52	0.00063	1039.52	0.00035	0.34	S	1	TRUE	B8N3Q5
PTC1::eGFP-1	3	IQDKEGIPPDQQR		0.000936	1523.78	0	1523.78	0.00104	0.68	S	1	TRUE	B8N3Q5
PTC1::eGFP-1	2	QLEDGR		0.0334	717.35	0	717.35	-0.00035	-0.48	S	1	TRUE	B8N3Q5
PTC1::eGFP-1	2	IPVLALDNNK		0.403	1096.64	0.0095	1096.64	0.00067	0.61	S	1	TRUE	B8N914
PTC1::eGFP-1	2	QLEDGR		0.0303	717.35	0	717.35	-0.00028	-0.39	S	1	TRUE	B8N3Q5
PTC1::eGFP-1	2	IPVLALDNNK		0.422	1096.64	0.0095	1096.64	0.00072	0.66	S	1	TRUE	B8N914
PTC1::eGFP-1	2	QLEDGR		0.0396	717.35	0	717.35	-0.00021	-0.29	S	1	TRUE	B8N3Q5
PTC1::eGFP-1	3	TITLEVESSDTIDNVKSK		2.33e-06	1979.02	0	1979.02	0.00293	1.48	S	1	TRUE	B8N3Q5
PTC1::eGFP-1	2	TITLEVESSDTIDNVKSK		0.00882	1979.02	0	1979.02	0.00402	2.03	S	1	TRUE	B8N3Q5
PTC1::eGFP-1	2	QLEDGR		0.342	717.35	0.00584	717.35	-0.00019	-0.27	S	1	TRUE	B8N3Q5
PTC1::eGFP-1	2	ESTLHLVLR		0.0624	1067.62	0	1067.62	-0.0011	-1.03	S	1	TRUE	B8N3Q5
PTC1::eGFP-1	4	TLSDYNIQKESTLHLVLR		0.133	2130.16	0.00063	2130.16	0.00424	1.99	S	1	TRUE	B8N3Q5
PTC1::eGFP-1	2	ESTLHLVLR		0.0323	1067.62	0	1067.62	-0.00022	-0.21	S	1	TRUE	B8N3Q5
PTC1::eGFP-1	3	SKIQDKEGIPPDQQR		0.000267	1738.91	0	1738.91	0.00102	0.58	S	1	TRUE	B8N3Q5
PTC1::eGFP-1	3	IQDKEGIPPDQQR		0.12	1523.78	0.00063	1523.78	0.00134	0.88	S	1	TRUE	B8N3Q5
PTC1::eGFP-1	2	EGIPPDQQR		0.13	1039.52	0.00063	1039.52	0.00083	0.8	S	1	TRUE	B8N3Q5
PTC1::eGFP-1	3	IQDKEGIPPDQQR		0.00327	1523.79	0	1523.78	0.00393	2.58	S	1	TRUE	B8N3Q5
PTC1::eGFP-1	3	IQDKEGIPPDQQR		0.00184	1523.78	0	1523.78	0.00234	1.53	S	1	TRUE	B8N3Q5
PTC1::eGFP-1	3	SKIQDKEGIPPDQQR		0.0251	1738.91	0	1738.91	0.00253	1.45	S	1	TRUE	B8N3Q5
PTC1::eGFP-1	2	QLEDGR		0.0265	717.35	0	717.35	7e-05	0.1	S	1	TRUE	B8N3Q5
PTC1::eGFP-1	2	QLEDGR		0.0205	717.35	0	717.35	9e-05	0.12	S	1	TRUE	B8N3Q5
PTC1::eGFP-1	2	ESTLHLVLR		0.336	1067.62	0.0044	1067.62	9e-05	0.08	S	1	TRUE	B8N3Q5
PTC1::eGFP-1	3	TITLEVESSDTIDNVKSK		8.18e-05	1979.02	0	1979.02	0.00453	2.29	S	1	TRUE	B8N3Q5
PTC1::eGFP-1	3	TITLEVESSDTIDNVKSK		0.00028	1979.02	0	1979.02	0.00462	2.33	S	1	TRUE	B8N3Q5
PTC1::eGFP-1	2	QLEDGR		0.321	717.35	0.00284	717.35	0.00024	0.34	S	1	TRUE	B8N3Q5
PTC1::eGFP-1	2	TITLEVESSDTIDNVKSK		0.109	1979.03	0.00063	1979.02	0.00864	4.37	S	1	TRUE	B8N3Q5
PTC1::eGFP-1	2	ESTLHLVLR		0.425	1067.62	0.0095	1067.62	0.0004	0.37	S	1	TRUE	B8N3Q5
PTC1::eGFP-1	4	TLSDYNIQKESTLHLVLR		0.302	2130.16	0.00284	2130.16	0.00554	2.6	S	1	TRUE	B8N3Q5
PTC1::eGFP-1	2	ESTLHLVLR		0.00712	1067.62	0	1067.62	2e-05	0.02	S	1	TRUE	B8N3Q5
PTC1::eGFP-1	2	QLEDGR		0.0223	717.35	0	717.35	-0.00023	-0.32	S	1	TRUE	B8N3Q5
PTC1::eGFP-1	3	SKIQDKEGIPPDQQR		0.000236	1738.91	0	1738.91	0.00364	2.1	S	1	TRUE	B8N3Q5
PTC1::eGFP-1	2	EGIPPDQQR		0.0295	1039.52	0	1039.52	0.00143	1.38	S	1	TRUE	B8N3Q5
PTC1::eGFP-1	3	IQDKEGIPPDQQR		0.00255	1523.78	0	1523.78	0.00289	1.89	S	1	TRUE	B8N3Q5
PTC1::eGFP-1	2	QLEDGR		0.0355	717.35	0	717.35	-0.00033	-0.45	S	1	TRUE	B8N3Q5
PTC1::eGFP-1	3	IQDKEGIPPDQQR		0.0026	1523.78	0	1523.78	0.00272	1.78	S	1	TRUE	B8N3Q5
PTC1::eGFP-1	2	QLEDGR		0.0506	717.35	0	717.35	3e-05	0.04	S	1	TRUE	B8N3Q5
PTC1::eGFP-1	2	QLEDGR		0.0436	717.35	0	717.35	0.00012	0.17	S	1	TRUE	B8N3Q5
PTC1::eGFP-1	4	TLSDYNIQKESTLHLVLR		0.105	2130.16	0.00063	2130.16	0.00257	1.2	S	1	TRUE	B8N3Q5
PTC1::eGFP-1	2	EGIPPDQQR		0.0978	1039.52	0.00063	1039.52	0.00056	0.54	S	1	TRUE	B8N3Q5
PTC1::eGFP-1	3	TITLEVESSDTIDNVKSK		3.21e-06	1979.02	0	1979.02	0.00447	2.26	S	1	TRUE	B8N3Q5
PTC1::eGFP-1	2	QLEDGR		0.0329	717.35	0	717.35	1e-05	0.01	S	1	TRUE	B8N3Q5
PTC1::eGFP-1	2	TITLEVESSDTIDNVKSK		0.0315	1979.02	0	1979.02	0.00632	3.19	S	1	TRUE	B8N3Q5
PTC1::eGFP-1	2	ESTLHLVLR		0.0491	1067.62	0	1067.62	0.00149	1.4	S	1	TRUE	B8N3Q5
PTC1::eGFP-1	2	ESTLHLVLR		0.254	1067.62	0.00239	1067.62	0.00149	1.4	S	1	TRUE	B8N3Q5
PTC1::eGFP-1	2	QLEDGR		0.107	717.35	0.00063	717.35	-7e-05	-0.1	S	1	TRUE	B8N3Q5
PTC1::eGFP-1	2	QLEDGR		0.086	717.35	0.00063	717.35	-0.00013	-0.18	S	1	TRUE	B8N3Q5
PTC1::eGFP-1	3	SKIQDKEGIPPDQQR		0.000492	1738.91	0	1738.91	0.00246	1.41	S	1	TRUE	B8N3Q5
PTC1::eGFP-1	2	EGIPPDQQR		0.0207	1039.52	0	1039.52	0.00093	0.9	S	1	TRUE	B8N3Q5
PTC1::eGFP-1	3	SKIQDKEGIPPDQQR		0.00522	1738.91	0	1738.91	0.00113	0.65	S	1	TRUE	B8N3Q5
PTC1::eGFP-1	2	EGIPPDQQR		0.148	1039.52	0.00063	1039.52	0.00156	1.5	S	1	TRUE	B8N3Q5
PTC1::eGFP-1	2	QLEDGR		0.0989	717.35	0.00063	717.35	-3e-05	-0.04	S	1	TRUE	B8N3Q5
PTC1::eGFP-1	3	IQDKEGIPPDQQR		0.00268	1523.78	0	1523.78	0.0029	1.9	S	1	TRUE	B8N3Q5
PTC1::eGFP-1	2	QLEDGR		0.0369	717.35	0	717.35	1e-05	0.02	S	1	TRUE	B8N3Q5
PTC1::eGFP-1	2	ESTLHLVLR		0.298	1067.62	0.00284	1067.62	0.0016	1.49	S	1	TRUE	B8N3Q5
PTC1::eGFP-1	2	QLEDGR		0.0229	717.35	0	717.35	3e-05	0.04	S	1	TRUE	B8N3Q5
PTC1::eGFP-1	3	TITLEVESSDTIDNVKSK		2.46e-06	1979.02	0	1979.02	0.00375	1.89	S	1	TRUE	B8N3Q5
PTC1::eGFP-1	2	TITLEVESSDTIDNVKSK		0.12	1979.02	0.00063	1979.02	0.00688	3.47	S	1	TRUE	B8N3Q5
PTC1::eGFP-1	4	TLSDYNIQKESTLHLVLR		0.154	2130.16	0.00063	2130.16	0.00615	2.89	S	1	TRUE	B8N3Q5
PTC1::eGFP-1	2	NILLVANTKR	7,Deamidated[N]#0;	0.38	1142.69	0.00779	1142.69	0.00067	0.58	S	1	TRUE	B8N744
PTC1::eGFP-1	3	SKIQDKEGIPPDQQR		0.000299	1738.91	0	1738.91	0.00363	2.09	S	1	TRUE	B8N3Q5
PTC1::eGFP-1	3	IQDKEGIPPDQQR		0.0123	1523.78	0	1523.78	0.00307	2.01	S	1	TRUE	B8N3Q5
PTC1::eGFP-1	2	TITLEVESSDTIDNVK		0.226	1763.9	0.00239	1763.89	0.00618	3.51	S	1	TRUE	B8N3Q5
PTC1::eGFP-1	2	EGIPPDQQR		0.124	1039.52	0.00063	1039.52	0.00144	1.38	S	1	TRUE	B8N3Q5
PTC1::eGFP-1	3	IQDKEGIPPDQQR		0.00191	1523.78	0	1523.78	0.00214	1.41	S	1	TRUE	B8N3Q5
PTC1::eGFP-1	2	QLEDGR		0.0343	717.35	0	717.35	-2e-05	-0.03	S	1	TRUE	B8N3Q5
PTC1::eGFP-1	2	ESTLHLVLR		0.407	1067.62	0.0095	1067.62	0.00065	0.61	S	1	TRUE	B8N3Q5
PTC1::eGFP-1	3	TITLEVESSDTIDNVKSK		1.02e-05	1979.02	0	1979.02	0.00203	1.03	S	1	TRUE	B8N3Q5
PTC1::eGFP-1	3	IQDKEGIPPDQQR		0.00174	1523.78	0	1523.78	0.00089	0.59	S	1	TRUE	B8N3Q5
PTC1::eGFP-1	2	TITLEVESSDTIDNVKSK		0.0678	1979.02	0.00063	1979.02	0.00454	2.29	S	1	TRUE	B8N3Q5
PTC1::eGFP-1	2	QLEDGR		0.0617	717.35	0	717.35	-0.00067	-0.93	S	1	TRUE	B8N3Q5
PTC1::eGFP-1	4	TLSDYNIQKESTLHLVLR		0.201	2130.16	0.00125	2130.16	0.00251	1.18	S	1	TRUE	B8N3Q5
PTC1::eGFP-1	2	QLEDGR		0.068	717.35	0.00063	717.35	-0.00084	-1.16	S	1	TRUE	B8N3Q5
PTC1::eGFP-1	3	SKIQDKEGIPPDQQR		0.00263	1738.91	0	1738.91	-0.00148	-0.85	S	1	TRUE	B8N3Q5
PTC1::eGFP-1	4	TLSDYNIQKESTLHLVLR		0.126	2130.15	0.00063	2130.16	-0.0003	-0.14	S	1	TRUE	B8N3Q5
PTC1::eGFP-1	2	EGIPPDQQR		0.0579	1039.52	0	1039.52	-0.00106	-1.02	S	1	TRUE	B8N3Q5
PTC1::eGFP-1	2	QLEDGR		0.0781	717.35	0.00063	717.35	-0.00144	-2.01	S	1	TRUE	B8N3Q5
PTC1::eGFP-1	2	TITLEVESSDTIDNVK		0.4	1763.89	0.0095	1763.89	-0.00359	-2.03	S	1	TRUE	B8N3Q5
PTC1::eGFP-1	3	IQDKEGIPPDQQR		0.0035	1523.78	0	1523.78	-0.00112	-0.73	S	1	TRUE	B8N3Q5
PTC1::eGFP-1	2	ESTLHLVLR		0.282	1067.62	0.00284	1067.62	-0.00082	-0.77	S	1	TRUE	B8N3Q5
PTC1::eGFP-1	2	QLEDGR		0.0604	717.35	0	717.35	-0.001	-1.4	S	1	TRUE	B8N3Q5
PTC1::eGFP-1	4	TLSDYNIQKESTLHLVLR		0.307	2130.16	0.00284	2130.16	0.00065	0.31	S	1	TRUE	B8N3Q5
PTC1::eGFP-1	3	TITLEVESSDTIDNVKSK		0.000139	1979.02	0	1979.02	-0.00017	-0.09	S	1	TRUE	B8N3Q5
PTC1::eGFP-1	2	TITLEVESSDTIDNVKSK		0.432	1979.02	0.0095	1979.02	0.00595	3	S	1	TRUE	B8N3Q5
PTC1::eGFP-1	4	TLSDYNIQKESTLHLVLR		0.162	2130.16	0.00063	2130.16	0.0015	0.71	S	1	TRUE	B8N3Q5
PTC1::eGFP-1	4	TLSDYNIQKESTLHLVLR		0.0981	2130.16	0.00063	2130.16	0.00327	1.54	S	1	TRUE	B8N3Q5
PTC1::eGFP-1	3	SKIQDKEGIPPDQQR		0.00111	1738.91	0	1738.91	0.00098	0.56	S	1	TRUE	B8N3Q5
PTC1::eGFP-1	2	QLEDGR		0.197	717.35	0.00125	717.35	-0.00041	-0.58	S	1	TRUE	B8N3Q5
PTC1::eGFP-1	3	IQDKEGIPPDQQR		0.221	1523.78	0.00239	1523.78	0.00092	0.6	S	1	TRUE	B8N3Q5
PTC1::eGFP-1	3	TLSDYNIQKESTLHLVLR		0.233	2130.16	0.00239	2130.16	0.00267	1.25	S	1	TRUE	B8N3Q5
PTC1::eGFP-1	2	EGIPPDQQR		0.14	1039.52	0.00063	1039.52	0.00085	0.81	S	1	TRUE	B8N3Q5
PTC1::eGFP-1	3	IQDKEGIPPDQQR		0.00891	1523.78	0	1523.78	0.00151	0.99	S	1	TRUE	B8N3Q5
PTC1::eGFP-1	2	TITLEVESSDTIDNVK		0.134	1763.9	0.00063	1763.89	0.00636	3.61	S	1	TRUE	B8N3Q5
PTC1::eGFP-1	3	IQDKEGIPPDQQR		0.00167	1523.78	0	1523.78	0.00144	0.94	S	1	TRUE	B8N3Q5
PTC1::eGFP-1	2	QLEDGR		0.0442	717.35	0	717.35	-0.00016	-0.22	S	1	TRUE	B8N3Q5
PTC1::eGFP-1	3	TITLEVESSDTIDNVKSK		0.0031	1979.02	0	1979.02	0.00291	1.47	S	1	TRUE	B8N3Q5
PTC1::eGFP-1	2	QLEDGR		0.0674	717.35	0.00063	717.35	-0.00023	-0.32	S	1	TRUE	B8N3Q5
PTC1::eGFP-1	2	NILLVANTKR	7,Deamidated[N]#0;	0.402	1142.69	0.0095	1142.69	0.00119	1.04	S	1	TRUE	B8N744
PTC1::eGFP-1	4	TLSDYNIQKESTLHLVLR		0.0137	2130.16	0	2130.16	0.00283	1.33	S	1	TRUE	B8N3Q5
PTC1::eGFP-1	3	SKIQDKEGIPPDQQR		0.000479	1738.91	0	1738.91	0.00147	0.85	S	1	TRUE	B8N3Q5
PTC1::eGFP-1	4	TLSDYNIQKESTLHLVLR		0.0154	2130.16	0	2130.16	0.0029	1.36	S	1	TRUE	B8N3Q5
PTC1::eGFP-1	3	TLSDYNIQKESTLHLVLR		0.407	2130.16	0.0095	2130.16	0.00051	0.24	S	1	TRUE	B8N3Q5
PTC1::eGFP-1	2	EGIPPDQQR		0.12	1039.52	0.00063	1039.52	0.00058	0.55	S	1	TRUE	B8N3Q5
PTC1::eGFP-1	3	SKIQDKEGIPPDQQR		0.0014	1738.91	0	1738.91	0.00149	0.86	S	1	TRUE	B8N3Q5
PTC1::eGFP-1	3	IQDKEGIPPDQQR		0.0429	1523.78	0	1523.78	0.00129	0.85	S	1	TRUE	B8N3Q5
PTC1::eGFP-1	2	TITLEVESSDTIDNVK		0.0172	1763.89	0	1763.89	0.00339	1.92	S	1	TRUE	B8N3Q5
PTC1::eGFP-1	3	IQDKEGIPPDQQR		0.00135	1523.78	0	1523.78	0.0016	1.05	S	1	TRUE	B8N3Q5
PTC1::eGFP-1	2	QLEDGR		0.0448	717.35	0	717.35	-6e-05	-0.09	S	1	TRUE	B8N3Q5
PTC1::eGFP-1	3	IQDKEGIPPDQQR		0.00294	1523.78	0	1523.78	0.00319	2.09	S	1	TRUE	B8N3Q5
PTC1::eGFP-1	3	TITLEVESSDTIDNVKSK		0.000169	1979.02	0	1979.02	0.00395	1.99	S	1	TRUE	B8N3Q5
PTC1::eGFP-1	2	QLEDGR		0.0354	717.35	0	717.35	-3e-05	-0.05	S	1	TRUE	B8N3Q5
PTC1::eGFP-1	2	QLEDGR		0.0273	717.35	0	717.35	-0.00019	-0.26	S	1	TRUE	B8N3Q5
PTC1::eGFP-1	2	EGIPPDQQR		0.135	1039.52	0.00063	1039.52	0.00119	1.14	S	1	TRUE	B8N3Q5
PTC1::eGFP-1	2	EGIPPDQQR		0.0744	1039.52	0.00063	1039.52	0.00077	0.74	S	1	TRUE	B8N3Q5
PTC1::eGFP-1	2	ESTLHLVLR		0.3	1067.62	0.00284	1067.62	0.00113	1.05	S	1	TRUE	B8N3Q5
PTC1::eGFP-1	2	QLEDGR		0.414	717.35	0.0095	717.35	-2e-05	-0.03	S	1	TRUE	B8N3Q5
PTC1::eGFP-1	4	TLSDYNIQKESTLHLVLR		3.01e-05	2130.16	0	2130.16	0.00462	2.17	S	1	TRUE	B8N3Q5
PTC1::eGFP-1	3	SKIQDKEGIPPDQQR		0.004	1738.91	0	1738.91	0.00206	1.18	S	1	TRUE	B8N3Q5
PTC1::eGFP-1	3	SKIQDKEGIPPDQQR		0.00267	1738.91	0	1738.91	0.00199	1.15	S	1	TRUE	B8N3Q5
PTC1::eGFP-1	3	TLSDYNIQKESTLHLVLR		3.33e-07	2130.16	0	2130.16	0.00328	1.54	S	1	TRUE	B8N3Q5
PTC1::eGFP-1	2	EGIPPDQQR		0.0289	1039.52	0	1039.52	0.00068	0.65	S	1	TRUE	B8N3Q5
PTC1::eGFP-1	2	TITLEVESSDTIDNVK		0.179	1763.9	0.00063	1763.89	0.01005	5.7	S	1	TRUE	B8N3Q5
PTC1::eGFP-1	2	QLEDGR		0.162	717.35	0.00063	717.35	-9e-05	-0.13	S	1	TRUE	B8N3Q5
PTC1::eGFP-1	3	IQDKEGIPPDQQR		0.000677	1523.78	0	1523.78	0.00176	1.15	S	1	TRUE	B8N3Q5
PTC1::eGFP-1	2	QLEDGR		0.0646	717.35	0	717.35	-0.00011	-0.15	S	1	TRUE	B8N3Q5
PTC1::eGFP-1	3	SKIQDKEGIPPDQQR		0.00291	1738.91	0	1738.91	0.00098	0.56	S	1	TRUE	B8N3Q5
PTC1::eGFP-1	3	TITLEVESSDTIDNVKSK		0.00102	1979.02	0	1979.02	0.00319	1.61	S	1	TRUE	B8N3Q5
PTC1::eGFP-1	2	NILLVANTKR	7,Deamidated[N]#0;	0.347	1142.69	0.00584	1142.69	0.00055	0.48	S	1	TRUE	B8N744
PTC1::eGFP-1	4	TLSDYNIQKESTLHLVLR		0.122	2130.16	0.00063	2130.16	0.00164	0.77	S	1	TRUE	B8N3Q5
PTC1::eGFP-1	3	SKIQDKEGIPPDQQR		0.00423	1738.91	0	1738.91	0.002	1.15	S	1	TRUE	B8N3Q5
PTC1::eGFP-1	4	TLSDYNIQKESTLHLVLR		0.305	2130.16	0.00284	2130.16	0.00234	1.1	S	1	TRUE	B8N3Q5
PTC1::eGFP-1	3	TLSDYNIQKESTLHLVLR		0.0561	2130.16	0	2130.16	0.00179	0.84	S	1	TRUE	B8N3Q5
PTC1::eGFP-1	2	EGIPPDQQR		0.149	1039.52	0.00063	1039.52	0.00079	0.76	S	1	TRUE	B8N3Q5
PTC1::eGFP-1	2	QLEDGR		0.0635	717.35	0	717.35	-0.00011	-0.16	S	1	TRUE	B8N3Q5
PTC1::eGFP-1	2	TITLEVESSDTIDNVK		0.129	1763.89	0.00063	1763.89	0.00303	1.72	S	1	TRUE	B8N3Q5
PTC1::eGFP-1	3	IQDKEGIPPDQQR		0.00229	1523.78	0	1523.78	0.00085	0.56	S	1	TRUE	B8N3Q5
PTC1::eGFP-1	3	IQDKEGIPPDQQR		0.00123	1523.78	0	1523.78	0.00085	0.56	S	1	TRUE	B8N3Q5
PTC1::eGFP-1	2	QLEDGR		0.158	717.35	0.00063	717.35	-0.00051	-0.7	S	1	TRUE	B8N3Q5
PTC1::eGFP-1	4	TLSDYNIQKESTLHLVLR		0.0612	2130.15	0	2130.16	-0.00126	-0.59	S	1	TRUE	B8N3Q5
PTC1::eGFP-1	3	IQDKEGIPPDQQR		0.00421	1523.78	0	1523.78	-0.00025	-0.16	S	1	TRUE	B8N3Q5
PTC1::eGFP-1	3	TITLEVESSDTIDNVKSK		0.000956	1979.01	0	1979.02	-0.00292	-1.47	S	1	TRUE	B8N3Q5
PTC1::eGFP-1	2	TITLEVESSDTIDNVK		0.323	1763.88	0.00284	1763.89	-0.01071	-6.07	S	1	TRUE	B8N3Q5
PTC1::eGFP-1	3	SKIQDKEGIPPDQQR		0.00987	1738.91	0	1738.91	-0.0014	-0.81	S	1	TRUE	B8N3Q5
PTC1::eGFP-1	4	TLSDYNIQKESTLHLVLR		0.213	2130.15	0.00239	2130.16	-0.00104	-0.49	S	1	TRUE	B8N3Q5
PTC1::eGFP-1	2	EGIPPDQQR		0.22	1039.52	0.00239	1039.52	-0.0007	-0.67	S	1	TRUE	B8N3Q5
PTC1::eGFP-1	4	TLSDYNIQKESTLHLVLR		0.268	2130.16	0.00284	2130.16	0.00133	0.62	S	1	TRUE	B8N3Q5
PTC1::eGFP-1	3	IQDKEGIPPDQQR		0.00145	1523.78	0	1523.78	0.00063	0.41	S	1	TRUE	B8N3Q5
PTC1::eGFP-1	2	QLEDGR		0.14	717.35	0.00063	717.35	-0.00033	-0.46	S	1	TRUE	B8N3Q5
PTC1::eGFP-1	2	QLEDGR		0.0691	717.35	0.00063	717.35	-0.00026	-0.37	S	1	TRUE	B8N3Q5
PTC1::eGFP-1	3	IQDKEGIPPDQQR		0.0022	1523.78	0	1523.78	0.00072	0.48	S	1	TRUE	B8N3Q5
PTC1::eGFP-1	3	IQDKEGIPPDQQR		0.00353	1523.78	0	1523.78	0.00072	0.48	S	1	TRUE	B8N3Q5
PTC1::eGFP-1	3	TITLEVESSDTIDNVKSK		0.00773	1979.02	0	1979.02	-5e-05	-0.03	S	1	TRUE	B8N3Q5
PTC1::eGFP-1	4	TLSDYNIQKESTLHLVLR		0.0684	2130.15	0.00063	2130.16	-0.00053	-0.25	S	1	TRUE	B8N3Q5
PTC1::eGFP-1	2	TITLEVESSDTIDNVK		0.147	1763.88	0.00063	1763.89	-0.01555	-8.82	S	1	TRUE	B8N3Q5
PTC1::eGFP-1	3	SKIQDKEGIPPDQQR		0.000597	1738.91	0	1738.91	0.00124	0.71	S	1	TRUE	B8N3Q5
PTC1::eGFP-1	4	TLSDYNIQKESTLHLVLR		6.33e-06	2130.16	0	2130.16	0.00149	0.7	S	1	TRUE	B8N3Q5
PTC1::eGFP-1	2	EGIPPDQQR		0.118	1039.52	0.00063	1039.52	0.00063	0.6	S	1	TRUE	B8N3Q5
PTC1::eGFP-1	3	TLSDYNIQKESTLHLVLR		0.0127	2130.16	0	2130.16	0.00321	1.51	S	1	TRUE	B8N3Q5
PTC1::eGFP-1	2	QLEDGR		0.11	717.35	0.00063	717.35	0.00015	0.21	S	1	TRUE	B8N3Q5
PTC1::eGFP-1	3	IQDKEGIPPDQQR		0.00148	1523.78	0	1523.78	0.00243	1.59	S	1	TRUE	B8N3Q5
PTC1::eGFP-1	2	QLEDGR		0.0496	717.35	0	717.35	0.00028	0.39	S	1	TRUE	B8N3Q5
PTC1::eGFP-1	3	IQDKEGIPPDQQR		0.0569	1523.78	0	1523.78	0.00247	1.62	S	1	TRUE	B8N3Q5
PTC1::eGFP-1	2	QLEDGR		0.0288	717.35	0	717.35	0.00029	0.41	S	1	TRUE	B8N3Q5
PTC1::eGFP-1	3	TITLEVESSDTIDNVKSK		0.104	1979.02	0.00063	1979.02	0.00254	1.29	S	1	TRUE	B8N3Q5
PTC1::eGFP-1	2	TITLEVESSDTIDNVK		0.0511	1763.89	0	1763.89	0.0009	0.51	S	1	TRUE	B8N3Q5
PTC1::eGFP-1	2	NILLVANTKR	7,Deamidated[N]#0;	0.317	1142.69	0.00284	1142.69	0.00167	1.46	S	1	TRUE	B8N744
PTC1::eGFP-1	3	SKIQDKEGIPPDQQR		0.00407	1738.91	0	1738.91	0.00262	1.51	S	1	TRUE	B8N3Q5
PTC1::eGFP-1	2	QLEDGR		0.0398	717.35	0	717.35	0.00023	0.32	S	1	TRUE	B8N3Q5
PTC1::eGFP-1	2	ESTLHLVLR		0.029	1067.62	0	1067.62	-0.00042	-0.39	S	1	TRUE	B8N3Q5
PTC1::eGFP-1	4	TLSDYNIQKESTLHLVLR		9.4e-06	2130.16	0	2130.16	0.00257	1.21	S	1	TRUE	B8N3Q5
PTC1::eGFP-1	2	EGIPPDQQR		0.18	1039.52	0.00063	1039.52	0.00136	1.31	S	1	TRUE	B8N3Q5
PTC1::eGFP-1	2	QLEDGR		0.0214	717.35	0	717.35	-0.00026	-0.36	S	1	TRUE	B8N3Q5
PTC1::eGFP-1	2	QLEDGR		0.138	717.35	0.00063	717.35	0.00019	0.27	S	1	TRUE	B8N3Q5
PTC1::eGFP-1	3	IQDKEGIPPDQQR		0.00231	1523.78	0	1523.78	0.00222	1.46	S	1	TRUE	B8N3Q5
PTC1::eGFP-1	3	TLSDYNIQKESTLHLVLR		0.00258	2130.16	0	2130.16	0.00551	2.59	S	1	TRUE	B8N3Q5
PTC1::eGFP-1	2	QLEDGR		0.0819	717.35	0.00063	717.35	0.00039	0.55	S	1	TRUE	B8N3Q5
PTC1::eGFP-1	3	IQDKEGIPPDQQR		0.000528	1523.79	0	1523.78	0.00468	3.07	S	1	TRUE	B8N3Q5
PTC1::eGFP-1	3	SKIQDKEGIPPDQQR		0.000351	1738.91	0	1738.91	0.00151	0.87	S	1	TRUE	B8N3Q5
PTC1::eGFP-1	3	TLSDYNIQKESTLHLVLR		7.68e-05	2130.16	0	2130.16	0.00598	2.81	S	1	TRUE	B8N3Q5
PTC1::eGFP-1	3	TITLEVESSDTIDNVKSK		0.0197	1979.02	0	1979.02	0.00519	2.62	S	1	TRUE	B8N3Q5
PTC1::eGFP-1	2	QLEDGR		0.0516	717.35	0	717.35	0.00066	0.92	S	1	TRUE	B8N3Q5
PTC1::eGFP-1	3	IQDKEGIPPDQQR		0.00188	1523.78	0	1523.78	0.00252	1.65	S	1	TRUE	B8N3Q5
PTC1::eGFP-1	2	TITLEVESSDTIDNVK		0.000428	1763.9	0	1763.89	0.00467	2.65	S	1	TRUE	B8N3Q5
PTC1::eGFP-1	3	IQDKEGIPPDQQR		0.00421	1523.78	0	1523.78	0.0031	2.03	S	1	TRUE	B8N3Q5
PTC1::eGFP-1	2	QLEDGR		0.0401	717.35	0	717.35	-0.00042	-0.59	S	1	TRUE	B8N3Q5
PTC1::eGFP-1	2	IQDKEGIPPDQQR		0.222	1523.79	0.00239	1523.78	0.00465	3.05	S	1	TRUE	B8N3Q5
PTC1::eGFP-1	3	SKIQDKEGIPPDQQR		0.0072	1738.91	0	1738.91	0.00382	2.19	S	1	TRUE	B8N3Q5
PTC1::eGFP-1	2	EGIPPDQQR		0.097	1039.52	0.00063	1039.52	0.00055	0.53	S	1	TRUE	B8N3Q5
PTC1::eGFP-1	4	TLSDYNIQKESTLHLVLR		1.67e-05	2130.16	0	2130.16	0.00404	1.9	S	1	TRUE	B8N3Q5
PTC1::eGFP-1	2	RAPFDLFETK		0.421	1223.64	0.0095	1223.64	0.00294	2.41	S	1	TRUE	B8NQL4
PTC1::eGFP-1	2	EGIPPDQQR		0.151	1039.52	0.00063	1039.52	0.00166	1.59	S	1	TRUE	B8N3Q5
PTC1::eGFP-1	2	NILLVANTKR	7,Deamidated[N]#0;	0.359	1142.69	0.00632	1142.69	0.0023	2.01	S	1	TRUE	B8N744
PTC1::eGFP-1	3	IQDKEGIPPDQQR		0.00283	1523.78	0	1523.78	0.00229	1.51	S	1	TRUE	B8N3Q5
PTC1::eGFP-1	4	TLSDYNIQKESTLHLVLR		0.0211	2130.16	0	2130.16	0.0027	1.27	S	1	TRUE	B8N3Q5
PTC1::eGFP-1	2	QLEDGR		0.0537	717.35	0	717.35	0.0002	0.28	S	1	TRUE	B8N3Q5
PTC1::eGFP-1	4	TLSDYNIQKESTLHLVLR		0.0235	2130.16	0	2130.16	0.0026	1.22	S	1	TRUE	B8N3Q5
PTC1::eGFP-1	3	TLSDYNIQKESTLHLVLR		0.00508	2130.16	0	2130.16	0.00258	1.21	S	1	TRUE	B8N3Q5
PTC1::eGFP-1	3	SKIQDKEGIPPDQQR		0.00677	1738.91	0	1738.91	0.00083	0.48	S	1	TRUE	B8N3Q5
PTC1::eGFP-1	3	TITLEVESSDTIDNVKSK		0.0149	1979.02	0	1979.02	-0.00187	-0.94	S	1	TRUE	B8N3Q5
PTC1::eGFP-1	2	QLEDGR		0.0673	717.35	0.00063	717.35	-0.00013	-0.18	S	1	TRUE	B8N3Q5
PTC1::eGFP-1	3	TLSDYNIQKESTLHLVLR		0.000483	2130.16	0	2130.16	0.00231	1.08	S	1	TRUE	B8N3Q5
PTC1::eGFP-1	2	TITLEVESSDTIDNVK		0.0033	1763.89	0	1763.89	0.00377	2.14	S	1	TRUE	B8N3Q5
PTC1::eGFP-1	2	NILLVANTKR	7,Deamidated[N]#0;	0.398	1142.69	0.00874	1142.69	0.00129	1.13	S	1	TRUE	B8N744
PTC1::eGFP-1	3	TLSDYNIQKESTLHLVLR		0.131	2130.16	0.00063	2130.16	0.00622	2.92	S	1	TRUE	B8N3Q5
PTC1::eGFP-1	3	SKIQDKEGIPPDQQR		0.015	1738.91	0	1738.91	0.00265	1.52	S	1	TRUE	B8N3Q5
PTC1::eGFP-1	4	TLSDYNIQKESTLHLVLR		2.7e-06	2130.16	0	2130.16	0.00361	1.69	S	1	TRUE	B8N3Q5
PTC1::eGFP-1	2	RAPFDLFETK		0.158	1223.64	0.00063	1223.64	0.00136	1.11	S	1	TRUE	B8NQL4
PTC1::eGFP-1	2	EGIPPDQQR		0.253	1039.52	0.00239	1039.52	0.00113	1.08	S	1	TRUE	B8N3Q5
PTC1::eGFP-1	3	IQDKEGIPPDQQR		0.0037	1523.78	0	1523.78	0.00257	1.69	S	1	TRUE	B8N3Q5
PTC1::eGFP-1	2	QLEDGR		0.0806	717.35	0.00063	717.35	0.00119	1.65	S	1	TRUE	B8N3Q5
PTC1::eGFP-1	3	TITLEVESSDTIDNVKSK		0.0429	1979.02	0	1979.02	0.00227	1.15	S	1	TRUE	B8N3Q5
PTC1::eGFP-1	2	QLEDGR		0.101	717.35	0.00063	717.35	0.00076	1.06	S	1	TRUE	B8N3Q5
PTC1::eGFP-1	2	TITLEVESSDTIDNVK		0.00192	1763.9	0	1763.89	0.00428	2.43	S	1	TRUE	B8N3Q5
PTC1::eGFP-1	2	ILVDYALAR		0.342	1033.6	0.00584	1033.6	0.00084	0.81	S	1	TRUE	B8NLZ3
PTC1::eGFP-1	2	QLEDGR		0.0754	717.35	0.00063	717.35	0.00061	0.85	S	1	TRUE	B8N3Q5
PTC1::eGFP-1	2	NILLVANTKR	7,Deamidated[N]#0;	0.407	1142.69	0.0095	1142.69	0.0016	1.4	S	1	TRUE	B8N744
PTC1::eGFP-1	3	TLSDYNIQKESTLHLVLR		0.0014	2130.16	0	2130.16	0.00373	1.75	S	1	TRUE	B8N3Q5
PTC1::eGFP-1	2	NILLVANTKR	7,Deamidated[N]#0;	0.263	1142.69	0.00284	1142.69	0.00139	1.21	S	1	TRUE	B8N744
PTC1::eGFP-1	3	SKIQDKEGIPPDQQR		0.0221	1738.91	0	1738.91	0.0033	1.9	S	1	TRUE	B8N3Q5
PTC1::eGFP-1	4	TLSDYNIQKESTLHLVLR		0.000761	2130.16	0	2130.16	0.00197	0.93	S	1	TRUE	B8N3Q5
PTC1::eGFP-1	2	EGIPPDQQR		0.132	1039.52	0.00063	1039.52	0.00083	0.8	S	1	TRUE	B8N3Q5
PTC1::eGFP-1	4	TLSDYNIQKESTLHLVLR		0.00791	2130.16	0	2130.16	0.00209	0.98	S	1	TRUE	B8N3Q5
PTC1::eGFP-1	3	IQDKEGIPPDQQR		0.00502	1523.78	0	1523.78	0.00157	1.03	S	1	TRUE	B8N3Q5
PTC1::eGFP-1	4	TLSDYNIQKESTLHLVLR		0.429	2130.16	0.0095	2130.16	0.00214	1	S	1	TRUE	B8N3Q5
PTC1::eGFP-1	2	QLEDGR		0.0927	717.35	0.00063	717.35	7e-05	0.1	S	1	TRUE	B8N3Q5
PTC1::eGFP-1	2	IQDKEGIPPDQQR		0.000949	1523.78	0	1523.78	0.0018	1.18	S	1	TRUE	B8N3Q5
PTC1::eGFP-1	3	TITLEVESSDTIDNVKSK		0.0268	1979.02	0	1979.02	-0.00012	-0.06	S	1	TRUE	B8N3Q5
PTC1::eGFP-1	2	TITLEVESSDTIDNVK		0.000456	1763.89	0	1763.89	-0.0001	-0.05	S	1	TRUE	B8N3Q5
PTC1::eGFP-1	2	NILLVANTKR	7,Deamidated[N]#0;	0.393	1142.69	0.00874	1142.69	-0.00046	-0.4	S	1	TRUE	B8N744
PTC1::eGFP-1	4	TLSDYNIQKESTLHLVLR		0.000606	2130.15	0	2130.16	-0.00177	-0.83	S	1	TRUE	B8N3Q5
PTC1::eGFP-1	3	TLSDYNIQKESTLHLVLR		0.000102	2130.15	0	2130.16	-0.00048	-0.22	S	1	TRUE	B8N3Q5
PTC1::eGFP-1	3	SKIQDKEGIPPDQQR		0.0187	1738.91	0	1738.91	-0.00045	-0.26	S	1	TRUE	B8N3Q5
PTC1::eGFP-1	3	TLSDYNIQKESTLHLVLR		1.49e-05	2130.15	0	2130.16	-0.00103	-0.48	S	1	TRUE	B8N3Q5
PTC1::eGFP-1	4	TLSDYNIQKESTLHLVLR		0.00254	2130.15	0	2130.16	-0.0024	-1.13	S	1	TRUE	B8N3Q5
PTC1::eGFP-1	4	TLSDYNIQKESTLHLVLR		0.00179	2130.15	0	2130.16	-0.00237	-1.11	S	1	TRUE	B8N3Q5
PTC1::eGFP-1	2	NILLVANTKR	7,Deamidated[N]#0;	0.357	1142.69	0.00632	1142.69	0.00012	0.1	S	1	TRUE	B8N744
PTC1::eGFP-1	4	TLSDYNIQKESTLHLVLR		0.00352	2130.15	0	2130.16	-0.00034	-0.16	S	1	TRUE	B8N3Q5
PTC1::eGFP-1	3	IQDKEGIPPDQQR		0.00414	1523.78	0	1523.78	-0.00019	-0.13	S	1	TRUE	B8N3Q5
PTC1::eGFP-1	2	QLEDGR		0.132	717.35	0.00063	717.35	-0.00038	-0.54	S	1	TRUE	B8N3Q5
PTC1::eGFP-1	2	QLEDGR		0.0993	717.35	0.00063	717.35	-0.00035	-0.48	S	1	TRUE	B8N3Q5
PTC1::eGFP-1	3	SKIQDKEGIPPDQQR		0.000107	1738.91	0	1738.91	0.0019	1.09	S	1	TRUE	B8N3Q5
PTC1::eGFP-1	3	TITLEVESSDTIDNVKSK		0.423	1979.02	0.0095	1979.02	-0.00144	-0.73	S	1	TRUE	B8N3Q5
PTC1::eGFP-1	3	TITLEVESSDTIDNVKSK		0.0878	1979.02	0.00063	1979.02	-0.00115	-0.58	S	1	TRUE	B8N3Q5
PTC1::eGFP-1	2	TITLEVESSDTIDNVK		0.000902	1763.9	0	1763.89	0.00443	2.51	S	1	TRUE	B8N3Q5
PTC1::eGFP-1	4	TLSDYNIQKESTLHLVLR		0.000366	2130.16	0	2130.16	0.00115	0.54	S	1	TRUE	B8N3Q5
PTC1::eGFP-1	2	NILLVANTKR	7,Deamidated[N]#0;	0.235	1142.69	0.00239	1142.69	0.00123	1.07	S	1	TRUE	B8N744
PTC1::eGFP-1	4	TLSDYNIQKESTLHLVLR		0.000111	2130.16	0	2130.16	0.00283	1.33	S	1	TRUE	B8N3Q5
PTC1::eGFP-1	3	SKIQDKEGIPPDQQR		0.0267	1738.91	0	1738.91	0.00319	1.83	S	1	TRUE	B8N3Q5
PTC1::eGFP-1	4	TLSDYNIQKESTLHLVLR		1.83e-06	2130.16	0	2130.16	0.00266	1.25	S	1	TRUE	B8N3Q5
PTC1::eGFP-1	2	EGIPPDQQR		0.126	1039.52	0.00063	1039.52	0.00079	0.76	S	1	TRUE	B8N3Q5
PTC1::eGFP-1	3	TLSDYNIQKESTLHLVLR		2.22e-06	2130.16	0	2130.16	0.00441	2.07	S	1	TRUE	B8N3Q5
PTC1::eGFP-1	2	QLEDGR		0.127	717.35	0.00063	717.35	0.00028	0.38	S	1	TRUE	B8N3Q5
PTC1::eGFP-1	3	IQDKEGIPPDQQR		0.00412	1523.78	0	1523.78	0.00241	1.58	S	1	TRUE	B8N3Q5
PTC1::eGFP-1	2	QLEDGR		0.0434	717.35	0	717.35	0.00021	0.3	S	1	TRUE	B8N3Q5
PTC1::eGFP-1	4	TLSDYNIQKESTLHLVLR		0.000283	2130.16	0	2130.16	0.00339	1.59	S	1	TRUE	B8N3Q5
PTC1::eGFP-1	3	IQDKEGIPPDQQR		0.00385	1523.78	0	1523.78	0.0024	1.57	S	1	TRUE	B8N3Q5
PTC1::eGFP-1	4	TLSDYNIQKESTLHLVLR		0.000937	2130.16	0	2130.16	0.00325	1.53	S	1	TRUE	B8N3Q5
PTC1::eGFP-1	2	NILLVANTKR	7,Deamidated[N]#0;	0.369	1142.69	0.00632	1142.69	0.00174	1.52	S	1	TRUE	B8N744
PTC1::eGFP-1	2	QLEDGR		0.055	717.35	0	717.35	0.00018	0.25	S	1	TRUE	B8N3Q5
PTC1::eGFP-1	3	TITLEVESSDTIDNVKSK		0.0236	1979.02	0	1979.02	0.00084	0.42	S	1	TRUE	B8N3Q5
PTC1::eGFP-1	3	IQDKEGIPPDQQR		0.103	1523.78	0.00063	1523.78	0.00217	1.42	S	1	TRUE	B8N3Q5
PTC1::eGFP-1	3	SDYNIQKESTLHLVLR		0.011	1916.03	0	1916.02	0.00564	2.94	C	1	TRUE	B8N3Q5
PTC1::eGFP-1	2	TITLEVESSDTIDNVK		6.15e-06	1763.9	0	1763.89	0.00533	3.02	S	1	TRUE	B8N3Q5
PTC1::eGFP-1	2	NILLVANTKR	7,Deamidated[N]#0;	0.251	1142.69	0.00239	1142.69	0.00158	1.38	S	1	TRUE	B8N744
PTC1::eGFP-1	3	SKIQDKEGIPPDQQR		0.00608	1738.91	0	1738.91	0.0035	2.01	S	1	TRUE	B8N3Q5
PTC1::eGFP-1	4	TLSDYNIQKESTLHLVLR		1.89e-06	2130.16	0	2130.16	0.00383	1.8	S	1	TRUE	B8N3Q5
PTC1::eGFP-1	2	EGIPPDQQR		0.181	1039.52	0.00063	1039.52	0.00117	1.13	S	1	TRUE	B8N3Q5
PTC1::eGFP-1	2	QLEDGR		0.0328	717.35	0	717.35	-0.00025	-0.34	S	1	TRUE	B8N3Q5
PTC1::eGFP-1	3	IQDKEGIPPDQQR		0.00405	1523.78	0	1523.78	0.00253	1.66	S	1	TRUE	B8N3Q5
PTC1::eGFP-1	3	IQDKEGIPPDQQR		0.00222	1523.78	0	1523.78	0.00256	1.68	S	1	TRUE	B8N3Q5
PTC1::eGFP-1	3	TLSDYNIQKESTLHLVLR		4.15e-07	2130.16	0	2130.16	0.00479	2.25	S	1	TRUE	B8N3Q5
PTC1::eGFP-1	2	QLEDGR		0.065	717.35	0	717.35	0.00036	0.5	S	1	TRUE	B8N3Q5
PTC1::eGFP-1	3	IQDKEGIPPDQQR		0.00509	1523.78	0	1523.78	0.00239	1.57	S	1	TRUE	B8N3Q5
PTC1::eGFP-1	2	QLEDGR		0.0388	717.35	0	717.35	-0.00035	-0.49	S	1	TRUE	B8N3Q5
PTC1::eGFP-1	3	IQDKEGIPPDQQR		0.00356	1523.78	0	1523.78	0.00225	1.47	S	1	TRUE	B8N3Q5
PTC1::eGFP-1	4	TLSDYNIQKESTLHLVLR		1.42e-05	2130.16	0	2130.16	0.0039	1.83	S	1	TRUE	B8N3Q5
PTC1::eGFP-1	4	TLSDYNIQKESTLHLVLR		9.44e-06	2130.16	0	2130.16	0.0039	1.83	S	1	TRUE	B8N3Q5
PTC1::eGFP-1	4	TLSDYNIQKESTLHLVLR		0.0724	2130.16	0.00063	2130.16	0.0034	1.59	S	1	TRUE	B8N3Q5
PTC1::eGFP-1	3	TITLEVESSDTIDNVKSK		0.0628	1979.02	0	1979.02	-0.0009	-0.46	S	1	TRUE	B8N3Q5
PTC1::eGFP-1	2	EGIPPDQQR		0.0928	1039.52	0.00063	1039.52	0.00067	0.65	S	1	TRUE	B8N3Q5
PTC1::eGFP-1	2	QLEDGR		0.0596	717.35	0	717.35	-0.00054	-0.75	S	1	TRUE	B8N3Q5
PTC1::eGFP-1	2	TITLEVESSDTIDNVK		1.32e-06	1763.89	0	1763.89	0.00075	0.43	S	1	TRUE	B8N3Q5
PTC1::eGFP-1	4	TLSDYNIQKESTLHLVLR		0.00186	2130.16	0	2130.16	0.00026	0.12	S	1	TRUE	B8N3Q5
PTC1::eGFP-1	2	NILLVANTKR	7,Deamidated[N]#0;	0.427	1142.69	0.0095	1142.69	-0.00172	-1.51	S	1	TRUE	B8N744
PTC1::eGFP-1	4	TLSDYNIQKESTLHLVLR		0.0744	2130.15	0.00063	2130.16	-0.0003	-0.14	S	1	TRUE	B8N3Q5
PTC1::eGFP-1	3	SKIQDKEGIPPDQQR		0.00266	1738.91	0	1738.91	-0.00136	-0.78	S	1	TRUE	B8N3Q5
PTC1::eGFP-1	4	TLSDYNIQKESTLHLVLR		2.39e-06	2130.16	0	2130.16	-0.00016	-0.08	S	1	TRUE	B8N3Q5
PTC1::eGFP-1	2	EGIPPDQQR		0.302	1039.52	0.00284	1039.52	-0.0007	-0.67	S	1	TRUE	B8N3Q5
PTC1::eGFP-1	3	SKIQDKEGIPPDQQR		0.00427	1738.91	0	1738.91	0.00087	0.5	S	1	TRUE	B8N3Q5
PTC1::eGFP-1	3	IQDKEGIPPDQQR		0.00373	1523.78	0	1523.78	-0.00075	-0.49	S	1	TRUE	B8N3Q5
PTC1::eGFP-1	2	QLEDGR		0.207	717.35	0.00125	717.35	-0.00094	-1.32	S	1	TRUE	B8N3Q5
PTC1::eGFP-1	2	EGIPPDQQR		0.377	1039.52	0.00779	1039.52	-0.00062	-0.6	S	1	TRUE	B8N3Q5
PTC1::eGFP-1	3	TITLEVESSDTIDNVKSK		0.264	1979.01	0.00284	1979.02	-0.00566	-2.86	S	1	TRUE	B8N3Q5
PTC1::eGFP-1	3	TLSDYNIQKESTLHLVLR		2.36e-05	2130.16	0	2130.16	-3e-05	-0.01	S	1	TRUE	B8N3Q5
PTC1::eGFP-1	2	QLEDGR		0.121	717.35	0.00063	717.35	-0.00068	-0.95	S	1	TRUE	B8N3Q5
PTC1::eGFP-1	2	NILLVANTKR	7,Deamidated[N]#0;	0.395	1142.69	0.00874	1142.69	-0.00037	-0.33	S	1	TRUE	B8N744
PTC1::eGFP-1	3	TLSDYNIQKESTLHLVLR		2.33e-07	2130.16	0	2130.16	0.00141	0.66	S	1	TRUE	B8N3Q5
PTC1::eGFP-1	4	TLSDYNIQKESTLHLVLR		1.34e-06	2130.16	0	2130.16	0.00113	0.53	S	1	TRUE	B8N3Q5
PTC1::eGFP-1	4	TLSDYNIQKESTLHLVLR		1.28e-06	2130.16	0	2130.16	0.00113	0.53	S	1	TRUE	B8N3Q5
PTC1::eGFP-1	3	IQDKEGIPPDQQR		0.109	1523.78	0.00063	1523.78	0.00087	0.57	S	1	TRUE	B8N3Q5
PTC1::eGFP-1	3	SDYNIQKESTLHLVLR		0.0345	1916.03	0	1916.02	0.00286	1.49	C	1	TRUE	B8N3Q5
PTC1::eGFP-1	2	TITLEVESSDTIDNVK		2.61e-05	1763.9	0	1763.89	0.00451	2.55	S	1	TRUE	B8N3Q5
PTC1::eGFP-1	2	QLEDGR		0.121	717.35	0.00063	717.35	-5e-05	-0.06	S	1	TRUE	B8N3Q5
PTC1::eGFP-1	2	NILLVANTKR	7,Deamidated[N]#0;	0.236	1142.69	0.00239	1142.69	0.00095	0.83	S	1	TRUE	B8N744
PTC1::eGFP-1	3	IQDKEGIPPDQQR		0.00439	1523.78	0	1523.78	0.00185	1.21	S	1	TRUE	B8N3Q5
PTC1::eGFP-1	4	TLSDYNIQKESTLHLVLR		0.035	2130.16	0	2130.16	0.00367	1.72	S	1	TRUE	B8N3Q5
PTC1::eGFP-1	3	SKIQDKEGIPPDQQR		0.0177	1738.91	0	1738.91	0.00222	1.28	S	1	TRUE	B8N3Q5
PTC1::eGFP-1	2	QLEDGR		0.124	717.35	0.00063	717.35	6e-05	0.08	S	1	TRUE	B8N3Q5
PTC1::eGFP-1	4	TLSDYNIQKESTLHLVLR		2.12e-06	2130.16	0	2130.16	0.00333	1.56	S	1	TRUE	B8N3Q5
PTC1::eGFP-1	2	EGIPPDQQR		0.139	1039.52	0.00063	1039.52	0.00086	0.83	S	1	TRUE	B8N3Q5
PTC1::eGFP-1	2	NILLVANTKR	7,Deamidated[N]#0;	0.286	1142.69	0.00284	1142.69	0.00122	1.07	S	1	TRUE	B8N744
PTC1::eGFP-1	3	IQDKEGIPPDQQR		0.00335	1523.78	0	1523.78	0.00162	1.06	S	1	TRUE	B8N3Q5
PTC1::eGFP-1	2	EGIPPDQQR		0.103	1039.52	0.00063	1039.52	0.00064	0.61	S	1	TRUE	B8N3Q5
PTC1::eGFP-1	2	EGIPPDQQR		0.432	1039.52	0.0095	1039.52	0.00064	0.61	S	1	TRUE	B8N3Q5
PTC1::eGFP-1	3	TITLEVESSDTIDNVKSK		0.432	1979.02	0.0095	1979.02	0.00077	0.39	S	1	TRUE	B8N3Q5
PTC1::eGFP-1	2	QLEDGR		0.15	717.35	0.00063	717.35	-0.00019	-0.27	S	1	TRUE	B8N3Q5
PTC1::eGFP-1	3	SDYNIQKESTLHLVLR		1.59e-05	1916.03	0	1916.02	0.00182	0.95	C	1	TRUE	B8N3Q5
PTC1::eGFP-1	2	TITLEVESSDTIDNVK		4.91e-06	1763.9	0	1763.89	0.00448	2.54	S	1	TRUE	B8N3Q5
PTC1::eGFP-1	2	QLEDGR		0.162	717.35	0.00063	717.35	-0.00013	-0.18	S	1	TRUE	B8N3Q5
PTC1::eGFP-1	2	NILLVANTKR	7,Deamidated[N]#0;	0.21	1142.69	0.00125	1142.69	0.00111	0.97	S	1	TRUE	B8N744
PTC1::eGFP-1	3	SKIQDKEGIPPDQQR		0.0352	1738.91	0	1738.91	0.00222	1.28	S	1	TRUE	B8N3Q5
PTC1::eGFP-1	4	TLSDYNIQKESTLHLVLR		1.3e-06	2130.16	0	2130.16	0.00446	2.1	S	1	TRUE	B8N3Q5
PTC1::eGFP-1	2	EGIPPDQQR		0.13	1039.52	0.00063	1039.52	0.00084	0.81	S	1	TRUE	B8N3Q5
PTC1::eGFP-1	2	QLEDGR		0.0235	717.35	0	717.35	-0.00058	-0.81	S	1	TRUE	B8N3Q5
PTC1::eGFP-1	4	TLSDYNIQKESTLHLVLR		0.00249	2130.16	0	2130.16	0.005	2.35	S	1	TRUE	B8N3Q5
PTC1::eGFP-1	3	IQDKEGIPPDQQR		0.00227	1523.78	0	1523.78	0.00215	1.41	S	1	TRUE	B8N3Q5
PTC1::eGFP-1	2	QLEDGR		0.127	717.35	0.00063	717.35	0.00034	0.48	S	1	TRUE	B8N3Q5
PTC1::eGFP-1	3	TLTGKTITLEVESSDTIDNVK		0.369	2264.19	0.00632	2264.19	0.00403	1.78	S	1	TRUE	B8N3Q5
PTC1::eGFP-1	3	TLSDYNIQKESTLHLVLR		9.19e-07	2130.16	0	2130.16	0.00603	2.83	S	1	TRUE	B8N3Q5
PTC1::eGFP-1	2	QLEDGR		0.13	717.35	0.00063	717.35	0.00048	0.66	S	1	TRUE	B8N3Q5
PTC1::eGFP-1	4	TLSDYNIQKESTLHLVLR		1.52e-05	2130.16	0	2130.16	0.00353	1.66	S	1	TRUE	B8N3Q5
PTC1::eGFP-1	3	SDYNIQKESTLHLVLR		6.19e-05	1916.03	0	1916.02	0.00445	2.32	C	1	TRUE	B8N3Q5
PTC1::eGFP-1	2	TITLEVESSDTIDNVK		6.54e-06	1763.9	0	1763.89	0.00583	3.3	S	1	TRUE	B8N3Q5
PTC1::eGFP-1	3	IQDKEGIPPDQQR		0.133	1523.78	0.00063	1523.78	0.00212	1.39	S	1	TRUE	B8N3Q5
PTC1::eGFP-1	2	QLEDGR		0.121	717.35	0.00063	717.35	0.00053	0.74	S	1	TRUE	B8N3Q5
PTC1::eGFP-1	2	NILLVANTKR	7,Deamidated[N]#0;	0.231	1142.69	0.00239	1142.69	0.0013	1.14	S	1	TRUE	B8N744
PTC1::eGFP-1	3	TITLEVESSDTIDNVKSK		0.14	1979.02	0.00063	1979.02	0.0031	1.57	S	1	TRUE	B8N3Q5
PTC1::eGFP-1	3	SKIQDKEGIPPDQQR		0.0884	1738.91	0.00063	1738.91	0.00364	2.09	S	1	TRUE	B8N3Q5
PTC1::eGFP-1	3	IQDKEGIPPDQQR		0.00315	1523.78	0	1523.78	0.00199	1.31	S	1	TRUE	B8N3Q5
PTC1::eGFP-1	4	TLSDYNIQKESTLHLVLR		1.64e-06	2130.16	0	2130.16	0.00293	1.38	S	1	TRUE	B8N3Q5
PTC1::eGFP-1	2	EGIPPDQQR		0.143	1039.52	0.00063	1039.52	0.00072	0.7	S	1	TRUE	B8N3Q5
PTC1::eGFP-1	2	QLEDGR		0.0981	717.35	0.00063	717.35	0.00039	0.55	S	1	TRUE	B8N3Q5
PTC1::eGFP-1	3	TLSDYNIQKESTLHLVLR		3.85e-07	2130.16	0	2130.16	0.00144	0.68	S	1	TRUE	B8N3Q5
PTC1::eGFP-1	2	NILLVANTKR	7,Deamidated[N]#0;	0.22	1142.69	0.00239	1142.69	0.00067	0.58	S	1	TRUE	B8N744
PTC1::eGFP-1	3	IQDKEGIPPDQQR		0.00315	1523.78	0	1523.78	0.00056	0.37	S	1	TRUE	B8N3Q5
PTC1::eGFP-1	2	QLEDGR		0.141	717.35	0.00063	717.35	-0.00021	-0.29	S	1	TRUE	B8N3Q5
PTC1::eGFP-1	3	TLTGKTITLEVESSDTIDNVK		0.0362	2264.19	0	2264.19	0.00297	1.31	S	1	TRUE	B8N3Q5
PTC1::eGFP-1	2	TITLEVESSDTIDNVK		1.08e-05	1763.89	0	1763.89	0.00195	1.1	S	1	TRUE	B8N3Q5
PTC1::eGFP-1	2	QLEDGR		0.179	717.35	0.00063	717.35	-0.00068	-0.95	S	1	TRUE	B8N3Q5
PTC1::eGFP-1	2	NILLVANTKR	7,Deamidated[N]#0;	0.277	1142.69	0.00284	1142.69	-6e-05	-0.06	S	1	TRUE	B8N744
PTC1::eGFP-1	4	TLSDYNIQKESTLHLVLR		0.303	2130.16	0.00284	2130.16	0.00106	0.5	S	1	TRUE	B8N3Q5
PTC1::eGFP-1	3	IQDKEGIPPDQQR		0.132	1523.78	0.00063	1523.78	-0.00029	-0.19	S	1	TRUE	B8N3Q5
PTC1::eGFP-1	3	SKIQDKEGIPPDQQR		0.0332	1738.91	0	1738.91	0.00071	0.41	S	1	TRUE	B8N3Q5
PTC1::eGFP-1	4	TLSDYNIQKESTLHLVLR		1.54e-06	2130.16	0	2130.16	0.00096	0.45	S	1	TRUE	B8N3Q5
PTC1::eGFP-1	2	EGIPPDQQR		0.143	1039.52	0.00063	1039.52	-0.00022	-0.21	S	1	TRUE	B8N3Q5
PTC1::eGFP-1	4	TLSDYNIQKESTLHLVLR		9.93e-06	2130.16	0	2130.16	0.00099	0.47	S	1	TRUE	B8N3Q5
PTC1::eGFP-1	3	SDYNIQKESTLHLVLR		0.124	1916.02	0.00063	1916.02	0.00087	0.45	C	1	TRUE	B8N3Q5
PTC1::eGFP-1	2	QLEDGR		0.133	717.35	0.00063	717.35	-0.0006	-0.84	S	1	TRUE	B8N3Q5
PTC1::eGFP-1	3	IQDKEGIPPDQQR		0.00326	1523.78	0	1523.78	0.00058	0.38	S	1	TRUE	B8N3Q5
PTC1::eGFP-1	2	QLEDGR		0.0909	717.35	0.00063	717.35	-0.00012	-0.17	S	1	TRUE	B8N3Q5
PTC1::eGFP-1	3	TLTGKTITLEVESSDTIDNVK		0.102	2264.19	0.00063	2264.19	0.00114	0.5	S	1	TRUE	B8N3Q5
PTC1::eGFP-1	4	TLSDYNIQKESTLHLVLR		0.0135	2130.16	0	2130.16	0.00269	1.26	S	1	TRUE	B8N3Q5
PTC1::eGFP-1	2	NILLVANTKR	7,Deamidated[N]#0;	0.271	1142.69	0.00284	1142.69	0.00152	1.33	S	1	TRUE	B8N744
PTC1::eGFP-1	2	IQDKEGIPPDQQR		0.0155	1523.78	0	1523.78	0.0031	2.04	S	1	TRUE	B8N3Q5
PTC1::eGFP-1	3	IQDKEGIPPDQQR		0.00212	1523.78	0	1523.78	0.0021	1.38	S	1	TRUE	B8N3Q5
PTC1::eGFP-1	2	TITLEVESSDTIDNVK		5.01e-06	1763.9	0	1763.89	0.0063	3.57	S	1	TRUE	B8N3Q5
PTC1::eGFP-1	2	QLEDGR		0.0401	717.35	0	717.35	-0.0005	-0.7	S	1	TRUE	B8N3Q5
PTC1::eGFP-1	2	NILLVANTKR	7,Deamidated[N]#0;	0.317	1142.69	0.00284	1142.69	0.00209	1.83	S	1	TRUE	B8N744
PTC1::eGFP-1	2	NILLVANTKR	7,Deamidated[N]#0;	0.341	1142.69	0.00584	1142.69	0.00191	1.67	S	1	TRUE	B8N744
PTC1::eGFP-1	3	SKIQDKEGIPPDQQR		0.0437	1738.91	0	1738.91	0.00433	2.49	S	1	TRUE	B8N3Q5
PTC1::eGFP-1	3	TLSDYNIQKESTLHLVLR		0.00317	2130.16	0	2130.16	0.00509	2.39	S	1	TRUE	B8N3Q5
PTC1::eGFP-1	2	EGIPPDQQR		0.104	1039.52	0.00063	1039.52	0.00053	0.51	S	1	TRUE	B8N3Q5
PTC1::eGFP-1	4	TLSDYNIQKESTLHLVLR		9.35e-07	2130.16	0	2130.16	0.00435	2.04	S	1	TRUE	B8N3Q5
PTC1::eGFP-1	2	EGIPPDQQR		0.179	1039.52	0.00063	1039.52	0.00258	2.49	S	1	TRUE	B8N3Q5
PTC1::eGFP-1	2	QLEDGR		0.111	717.35	0.00063	717.35	0.00071	0.99	S	1	TRUE	B8N3Q5
PTC1::eGFP-1	3	IQDKEGIPPDQQR		0.00312	1523.78	0	1523.78	0.00268	1.76	S	1	TRUE	B8N3Q5
PTC1::eGFP-1	2	QLEDGR		0.0797	717.35	0.00063	717.35	0.00047	0.66	S	1	TRUE	B8N3Q5
PTC1::eGFP-1	3	TLSDYNIQKESTLHLVLR		0.101	2130.16	0.00063	2130.16	0.00441	2.07	S	1	TRUE	B8N3Q5
PTC1::eGFP-1	3	SKIQDKEGIPPDQQR		0.00194	1738.91	0	1738.91	0.00085	0.49	S	1	TRUE	B8N3Q5
PTC1::eGFP-1	2	QLEDGR		0.112	717.35	0.00063	717.35	-0.00011	-0.15	S	1	TRUE	B8N3Q5
PTC1::eGFP-1	3	IQDKEGIPPDQQR		0.178	1523.78	0.00063	1523.78	0.00267	1.75	S	1	TRUE	B8N3Q5
PTC1::eGFP-1	2	TITLEVESSDTIDNVK		3.49e-06	1763.9	0	1763.89	0.00597	3.38	S	1	TRUE	B8N3Q5
PTC1::eGFP-1	4	TLSDYNIQKESTLHLVLR		0.0954	2130.16	0.00063	2130.16	0.00369	1.73	S	1	TRUE	B8N3Q5
PTC1::eGFP-1	2	NILLVANTKR	7,Deamidated[N]#0;	0.338	1142.69	0.00584	1142.69	0.00195	1.7	S	1	TRUE	B8N744
PTC1::eGFP-1	3	SKIQDKEGIPPDQQR		0.0153	1738.91	0	1738.91	0.00381	2.19	S	1	TRUE	B8N3Q5
PTC1::eGFP-1	4	TLSDYNIQKESTLHLVLR		0.0933	2130.16	0.00063	2130.16	0.00198	0.93	S	1	TRUE	B8N3Q5
PTC1::eGFP-1	4	TLSDYNIQKESTLHLVLR		0.00112	2130.16	0	2130.16	0.002	0.94	S	1	TRUE	B8N3Q5
PTC1::eGFP-1	3	TITLEVESSDTIDNVKSK		0.294	1979.02	0.00284	1979.02	0.00026	0.13	S	1	TRUE	B8N3Q5
PTC1::eGFP-1	2	QLEDGR		0.252	717.35	0.00239	717.35	-0.0009	-1.25	S	1	TRUE	B8N3Q5
PTC1::eGFP-1	3	IQDKEGIPPDQQR		0.00051	1523.78	0	1523.78	0.00125	0.82	S	1	TRUE	B8N3Q5
PTC1::eGFP-1	4	TLSDYNIQKESTLHLVLR		0.000512	2130.16	0	2130.16	0.00245	1.15	S	1	TRUE	B8N3Q5
PTC1::eGFP-1	2	QLEDGR		0.168	717.35	0.00063	717.35	-0.00075	-1.04	S	1	TRUE	B8N3Q5
PTC1::eGFP-1	2	QLEDGR		0.125	717.35	0.00063	717.35	-0.00057	-0.8	S	1	TRUE	B8N3Q5
PTC1::eGFP-1	2	QLEDGR		0.146	717.35	0.00063	717.35	-0.00056	-0.78	S	1	TRUE	B8N3Q5
PTC1::eGFP-1	2	TITLEVESSDTIDNVK		2.03e-06	1763.9	0	1763.89	0.00544	3.09	S	1	TRUE	B8N3Q5
PTC1::eGFP-1	2	NILLVANTKR	7,Deamidated[N]#0;	0.285	1142.69	0.00284	1142.69	0.00148	1.3	S	1	TRUE	B8N744
PTC1::eGFP-1	3	SKIQDKEGIPPDQQR		0.0378	1738.91	0	1738.91	0.00334	1.92	S	1	TRUE	B8N3Q5
PTC1::eGFP-1	4	TLSDYNIQKESTLHLVLR		0.0404	2130.16	0	2130.16	0.00312	1.46	S	1	TRUE	B8N3Q5
PTC1::eGFP-1	2	EGIPPDQQR		0.27	1039.52	0.00284	1039.52	0.00128	1.23	S	1	TRUE	B8N3Q5
PTC1::eGFP-1	2	IQDKEGIPPDQQR		0.0248	1523.79	0	1523.78	0.00435	2.85	S	1	TRUE	B8N3Q5
PTC1::eGFP-1	4	TLSDYNIQKESTLHLVLR		0.0461	2130.16	0	2130.16	0.00338	1.59	S	1	TRUE	B8N3Q5
PTC1::eGFP-1	3	IQDKEGIPPDQQR		0.00477	1523.78	0	1523.78	0.00223	1.46	S	1	TRUE	B8N3Q5
PTC1::eGFP-1	2	IQDKEGIPPDQQR		0.0571	1523.79	0	1523.78	0.00425	2.79	S	1	TRUE	B8N3Q5
PTC1::eGFP-1	3	IQDKEGIPPDQQR		0.00475	1523.78	0	1523.78	0.00228	1.5	S	1	TRUE	B8N3Q5
PTC1::eGFP-1	5	QLEDGRTLSDYNIQKESTLHLVLR		0.000122	2828.49	0	2828.49	0.00443	1.57	S	1	TRUE	B8N3Q5
PTC1::eGFP-1	2	QLEDGR		0.307	717.35	0.00284	717.35	0.00028	0.38	S	1	TRUE	B8N3Q5
PTC1::eGFP-1	2	QLEDGR		0.0845	717.35	0.00063	717.35	0.00021	0.29	S	1	TRUE	B8N3Q5
PTC1::eGFP-1	2	TITLEVESSDTIDNVK		2.76e-06	1763.9	0	1763.89	0.00476	2.7	S	1	TRUE	B8N3Q5
PTC1::eGFP-1	2	QLEDGR		0.112	717.35	0.00063	717.35	0.0002	0.27	S	1	TRUE	B8N3Q5
PTC1::eGFP-1	2	EGIPPDQQR		0.428	1039.52	0.0095	1039.52	0.00082	0.79	S	1	TRUE	B8N3Q5
PTC1::eGFP-1	4	QLEDGRTLSDYNIQKESTLHLVLR		0.0933	2828.49	0.00063	2828.49	0.00354	1.25	S	1	TRUE	B8N3Q5
PTC1::eGFP-1	2	TITLEVESSDTIDNVK		1.4e-06	1763.89	0	1763.89	0.00323	1.83	S	1	TRUE	B8N3Q5
PTC1::eGFP-1	3	SKIQDKEGIPPDQQR		0.0555	1738.91	0	1738.91	-0.00072	-0.41	S	1	TRUE	B8N3Q5
PTC1::eGFP-1	4	TLSDYNIQKESTLHLVLR		0.0289	2130.16	0	2130.16	-0.00022	-0.1	S	1	TRUE	B8N3Q5
PTC1::eGFP-1	4	TLSDYNIQKESTLHLVLR		0.0264	2130.15	0	2130.16	-0.00027	-0.12	S	1	TRUE	B8N3Q5
PTC1::eGFP-1	2	IQDKEGIPPDQQR		0.000789	1523.78	0	1523.78	-0.00156	-1.02	S	1	TRUE	B8N3Q5
PTC1::eGFP-1	5	QLEDGRTLSDYNIQKESTLHLVLR		0.000255	2828.48	0	2828.49	-0.0055	-1.95	S	1	TRUE	B8N3Q5
PTC1::eGFP-1	3	IQDKEGIPPDQQR		0.0559	1523.78	0	1523.78	-0.00137	-0.9	S	1	TRUE	B8N3Q5
PTC1::eGFP-1	4	QLEDGRTLSDYNIQKESTLHLVLR		9.57e-05	2828.48	0	2828.49	-0.00639	-2.26	S	1	TRUE	B8N3Q5
PTC1::eGFP-1	5	QLEDGRTLSDYNIQKESTLHLVLR		0.00164	2828.48	0	2828.49	-0.00604	-2.14	S	1	TRUE	B8N3Q5
PTC1::eGFP-1	2	QLEDGR		0.381	717.35	0.00779	717.35	-0.00274	-3.81	S	1	TRUE	B8N3Q5
PTC1::eGFP-1	4	QLEDGRTLSDYNIQKESTLHLVLR		0.000234	2828.48	0	2828.49	-0.00615	-2.17	S	1	TRUE	B8N3Q5
PTC1::eGFP-1	3	IQDKEGIPPDQQR		0.0391	1523.78	0	1523.78	0.00025	0.16	S	1	TRUE	B8N3Q5
PTC1::eGFP-1	2	TITLEVESSDTIDNVK		5.68e-06	1763.89	0	1763.89	-0.00284	-1.61	S	1	TRUE	B8N3Q5
PTC1::eGFP-1	2	QLEDGR		0.028	717.35	0	717.35	-0.00045	-0.63	S	1	TRUE	B8N3Q5
PTC1::eGFP-1	3	SKIQDKEGIPPDQQR		0.156	1738.91	0.00063	1738.91	-0.00207	-1.19	S	1	TRUE	B8N3Q5
PTC1::eGFP-1	2	EGIPPDQQR		0.288	1039.52	0.00284	1039.52	-0.00059	-0.57	S	1	TRUE	B8N3Q5
PTC1::eGFP-1	4	TLSDYNIQKESTLHLVLR		0.0646	2130.16	0	2130.16	0.00131	0.61	S	1	TRUE	B8N3Q5
PTC1::eGFP-1	3	IQDKEGIPPDQQR		0.0449	1523.78	0	1523.78	-0.00044	-0.29	S	1	TRUE	B8N3Q5
PTC1::eGFP-1	5	QLEDGRTLSDYNIQKESTLHLVLR		0.000109	2828.49	0	2828.49	-0.00122	-0.43	S	1	TRUE	B8N3Q5
PTC1::eGFP-1	3	TLSDYNIQKESTLHLVLR		0.197	2130.16	0.00125	2130.16	6e-05	0.03	S	1	TRUE	B8N3Q5
PTC1::eGFP-1	2	QLEDGR		0.176	717.35	0.00063	717.35	-0.00047	-0.66	S	1	TRUE	B8N3Q5
PTC1::eGFP-1	2	QLEDGR		0.228	717.35	0.00239	717.35	-0.00047	-0.66	S	1	TRUE	B8N3Q5
PTC1::eGFP-1	2	QLEDGR		0.128	717.35	0.00063	717.35	-0.00033	-0.46	S	1	TRUE	B8N3Q5
PTC1::eGFP-1	2	EGIPPDQQR		0.279	1039.52	0.00284	1039.52	0.00155	1.49	S	1	TRUE	B8N3Q5
PTC1::eGFP-1	3	IQDKEGIPPDQQR		0.0161	1523.78	0	1523.78	0.00151	0.99	S	1	TRUE	B8N3Q5
PTC1::eGFP-1	4	QLEDGRTLSDYNIQKESTLHLVLR		0.0128	2828.5	0	2828.49	0.0056	1.98	S	1	TRUE	B8N3Q5
PTC1::eGFP-1	2	TITLEVESSDTIDNVK		5.09e-06	1763.9	0	1763.89	0.00441	2.5	S	1	TRUE	B8N3Q5
PTC1::eGFP-1	2	NILLVANTKR	7,Deamidated[N]#0;	0.395	1142.69	0.00874	1142.69	0.00175	1.53	S	1	TRUE	B8N744
PTC1::eGFP-1	2	IQDKEGIPPDQQR		0.00166	1523.78	0	1523.78	0.00293	1.92	S	1	TRUE	B8N3Q5
PTC1::eGFP-1	3	IQDKEGIPPDQQR		0.0011	1523.78	0	1523.78	0.00279	1.83	S	1	TRUE	B8N3Q5
PTC1::eGFP-1	3	SKIQDKEGIPPDQQR		0.124	1738.91	0.00063	1738.91	0.00437	2.51	S	1	TRUE	B8N3Q5
PTC1::eGFP-1	2	QLEDGR		0.0526	717.35	0	717.35	-5e-05	-0.07	S	1	TRUE	B8N3Q5
PTC1::eGFP-1	2	EGIPPDQQR		0.115	1039.52	0.00063	1039.52	0.00117	1.12	S	1	TRUE	B8N3Q5
PTC1::eGFP-1	3	IQDKEGIPPDQQR		0.0109	1523.78	0	1523.78	0.00327	2.14	S	1	TRUE	B8N3Q5
PTC1::eGFP-1	5	QLEDGRTLSDYNIQKESTLHLVLR		0.00164	2828.5	0	2828.49	0.00634	2.24	S	1	TRUE	B8N3Q5
PTC1::eGFP-1	2	QLEDGR		0.0876	717.35	0.00063	717.35	0.00104	1.45	S	1	TRUE	B8N3Q5
PTC1::eGFP-1	2	ESTLHLVLR		0.102	1067.62	0.00063	1067.62	0.00289	2.71	S	1	TRUE	B8N3Q5
PTC1::eGFP-1	2	QLEDGR		0.0936	717.35	0.00063	717.35	0.00105	1.46	S	1	TRUE	B8N3Q5
PTC1::eGFP-1	5	QLEDGRTLSDYNIQKESTLHLVLR		0.00102	2828.5	0	2828.49	0.00649	2.29	S	1	TRUE	B8N3Q5
PTC1::eGFP-1	2	QLEDGR		0.309	717.35	0.00284	717.35	0.00116	1.62	S	1	TRUE	B8N3Q5
PTC1::eGFP-1	2	DKEGIPPDQQR		0.187	1282.64	0.00063	1282.64	0.00126	0.98	C	1	TRUE	B8N3Q5
PTC1::eGFP-1	2	TITLEVESSDTIDNVK		5.38e-06	1763.9	0	1763.89	0.00603	3.42	S	1	TRUE	B8N3Q5
PTC1::eGFP-1	2	NILLVANTKR	7,Deamidated[N]#0;	0.313	1142.69	0.00284	1142.69	0.00174	1.52	S	1	TRUE	B8N744
PTC1::eGFP-1	3	SKIQDKEGIPPDQQR		0.0128	1738.91	0	1738.91	0.00219	1.26	S	1	TRUE	B8N3Q5
PTC1::eGFP-1	3	SKIQDKEGIPPDQQR		0.337	1738.91	0.0044	1738.91	0.00387	2.23	S	1	TRUE	B8N3Q5
PTC1::eGFP-1	2	EGIPPDQQR		0.265	1039.52	0.00284	1039.52	0.00175	1.68	S	1	TRUE	B8N3Q5
PTC1::eGFP-1	4	QLEDGRTLSDYNIQKESTLHLVLR		0.0143	2828.49	0	2828.49	0.00194	0.69	S	1	TRUE	B8N3Q5
PTC1::eGFP-1	2	QLEDGR		0.407	717.35	0.0095	717.35	0.00016	0.22	S	1	TRUE	B8N3Q5
PTC1::eGFP-1	4	TLSDYNIQKESTLHLVLR		0.0277	2130.16	0	2130.16	0.0027	1.27	S	1	TRUE	B8N3Q5
PTC1::eGFP-1	3	TLSDYNIQKESTLHLVLR		0.0317	2130.16	0	2130.16	0.00202	0.95	S	1	TRUE	B8N3Q5
PTC1::eGFP-1	3	IQDKEGIPPDQQR		0.0257	1523.78	0	1523.78	0.00079	0.52	S	1	TRUE	B8N3Q5
PTC1::eGFP-1	5	QLEDGRTLSDYNIQKESTLHLVLR		0.0125	2828.49	0	2828.49	0.00211	0.75	S	1	TRUE	B8N3Q5
PTC1::eGFP-1	4	QLEDGRTLSDYNIQKESTLHLVLR		0.000376	2828.49	0	2828.49	-0.00021	-0.07	S	1	TRUE	B8N3Q5
PTC1::eGFP-1	2	IQDKEGIPPDQQR		0.0307	1523.78	0	1523.78	0.0011	0.72	S	1	TRUE	B8N3Q5
PTC1::eGFP-1	2	QLEDGR		0.135	717.35	0.00063	717.35	-0.0004	-0.55	S	1	TRUE	B8N3Q5
PTC1::eGFP-1	4	TLSDYNIQKESTLHLVLR		0.193	2130.16	0.00063	2130.16	0.00214	1.01	S	1	TRUE	B8N3Q5
PTC1::eGFP-1	5	QLEDGRTLSDYNIQKESTLHLVLR		0.0477	2828.49	0	2828.49	0.00058	0.21	S	1	TRUE	B8N3Q5
PTC1::eGFP-1	2	TITLEVESSDTIDNVK		1.99e-06	1763.89	0	1763.89	0.00192	1.09	S	1	TRUE	B8N3Q5
PTC1::eGFP-1	2	QLEDGR		0.388	717.35	0.00828	717.35	-0.00034	-0.47	S	1	TRUE	B8N3Q5
PTC1::eGFP-1	3	SKIQDKEGIPPDQQR		0.109	1738.91	0.00063	1738.91	5e-05	0.03	S	1	TRUE	B8N3Q5
PTC1::eGFP-1	2	EGIPPDQQR		0.374	1039.52	0.00779	1039.52	8e-05	0.08	S	1	TRUE	B8N3Q5
PTC1::eGFP-1	4	QLEDGRTLSDYNIQKESTLHLVLR		0.18	2828.49	0.00063	2828.49	0.00309	1.09	S	1	TRUE	B8N3Q5
PTC1::eGFP-1	2	VVDLLAPYAR		0.34	1116.64	0.00584	1116.64	0.00076	0.68	S	1	TRUE	B8NWC9
PTC1::eGFP-1	2	QLEDGR		0.107	717.35	0.00063	717.35	-6e-05	-0.08	S	1	TRUE	B8N3Q5
PTC1::eGFP-1	2	EGIPPDQQR		0.256	1039.52	0.00239	1039.52	0.00077	0.74	S	1	TRUE	B8N3Q5
PTC1::eGFP-1	4	TLSDYNIQKESTLHLVLR		0.0376	2130.16	0	2130.16	0.00417	1.96	S	1	TRUE	B8N3Q5
PTC1::eGFP-1	4	TLSDYNIQKESTLHLVLR		5.38e-05	2130.16	0	2130.16	0.00358	1.68	S	1	TRUE	B8N3Q5
PTC1::eGFP-1	3	TLSDYNIQKESTLHLVLR		0.0369	2130.16	0	2130.16	0.00139	0.65	S	1	TRUE	B8N3Q5
PTC1::eGFP-1	3	IQDKEGIPPDQQR		0.00878	1523.78	0	1523.78	0.00092	0.61	S	1	TRUE	B8N3Q5
PTC1::eGFP-1	2	IQDKEGIPPDQQR		0.107	1523.78	0.00063	1523.78	0.00302	1.98	S	1	TRUE	B8N3Q5
PTC1::eGFP-1	3	IQDKEGIPPDQQR		0.0333	1523.78	0	1523.78	0.00043	0.28	S	1	TRUE	B8N3Q5
PTC1::eGFP-1	2	QLEDGR		0.131	717.35	0.00063	717.35	-3e-05	-0.04	S	1	TRUE	B8N3Q5
PTC1::eGFP-1	5	QLEDGRTLSDYNIQKESTLHLVLR		0.0014	2828.49	0	2828.49	-0.00037	-0.13	S	1	TRUE	B8N3Q5
PTC1::eGFP-1	2	IQDKEGIPPDQQR		0.28	1523.78	0.00284	1523.78	0.00164	1.08	S	1	TRUE	B8N3Q5
PTC1::eGFP-1	2	TITLEVESSDTIDNVK		2.01e-06	1763.89	0	1763.89	0.00283	1.61	S	1	TRUE	B8N3Q5
PTC1::eGFP-1	2	NILLVANTKR	7,Deamidated[N]#0;	0.412	1142.69	0.0095	1142.69	0.00037	0.32	S	1	TRUE	B8N744
PTC1::eGFP-1	3	SKIQDKEGIPPDQQR		0.415	1738.91	0.0095	1738.91	0.00363	2.09	S	1	TRUE	B8N3Q5
PTC1::eGFP-1	4	TLSDYNIQKESTLHLVLR		0.0505	2130.15	0	2130.16	-0.00626	-2.94	S	1	TRUE	B8N3Q5
PTC1::eGFP-1	2	QLEDGR		0.353	717.35	0.00584	717.35	0.00021	0.29	S	1	TRUE	B8N3Q5
PTC1::eGFP-1	3	IQDKEGIPPDQQR		0.0291	1523.78	0	1523.78	0.00208	1.37	S	1	TRUE	B8N3Q5
PTC1::eGFP-1	3	TLSDYNIQKESTLHLVLR		0.081	2130.16	0.00063	2130.16	0.00347	1.63	S	1	TRUE	B8N3Q5
PTC1::eGFP-1	2	QLEDGR		0.135	717.35	0.00063	717.35	0.00034	0.48	S	1	TRUE	B8N3Q5
PTC1::eGFP-1	2	TITLEVESSDTIDNVK		3.08e-06	1763.9	0	1763.89	0.00461	2.61	S	1	TRUE	B8N3Q5
PTC1::eGFP-1	5	QLEDGRTLSDYNIQKESTLHLVLR		0.000487	2828.49	0	2828.49	0.00271	0.96	S	1	TRUE	B8N3Q5
PTC1::eGFP-1	2	NILLVANTKR	7,Deamidated[N]#0;	0.286	1142.69	0.00284	1142.69	0.00155	1.35	S	1	TRUE	B8N744
PTC1::eGFP-1	3	SKIQDKEGIPPDQQR		0.267	1738.91	0.00284	1738.91	0.00142	0.82	S	1	TRUE	B8N3Q5
PTC1::eGFP-1	2	IQDKEGIPPDQQR		0.15	1523.78	0.00063	1523.78	0.00056	0.37	S	1	TRUE	B8N3Q5
PTC1::eGFP-1	4	TLSDYNIQKESTLHLVLR		0.102	2130.15	0.00063	2130.16	-0.00305	-1.43	S	1	TRUE	B8N3Q5
PTC1::eGFP-1	2	TITLEVESSDTIDNVKSK		0.165	1979.02	0.00063	1979.02	0.00131	0.66	S	1	TRUE	B8N3Q5
PTC1::eGFP-1	3	IQDKEGIPPDQQR		0.101	1523.78	0.00063	1523.78	-0.00195	-1.28	S	1	TRUE	B8N3Q5
PTC1::eGFP-1	2	IQDKEGIPPDQQR		0.0122	1523.78	0	1523.78	-0.00263	-1.73	S	1	TRUE	B8N3Q5
PTC1::eGFP-1	3	TLSDYNIQKESTLHLVLR		0.0283	2130.15	0	2130.16	-0.00281	-1.32	S	1	TRUE	B8N3Q5
PTC1::eGFP-1	3	TLSDYNIQKESTLHLVLR	6,Deamidated[N]#0;	0.00305	2131.15	0	2131.14	0.01356	6.36	S	1	TRUE	B8N3Q5
PTC1::eGFP-1	2	QLEDGR		0.432	717.35	0.0095	717.35	0.00011	0.15	S	1	TRUE	B8N3Q5
PTC1::eGFP-1	2	TITLEVESSDTIDNVK		9.43e-05	1763.89	0	1763.89	0.00219	1.24	S	1	TRUE	B8N3Q5
PTC1::eGFP-1	2	NILLVANTKR	7,Deamidated[N]#0;	0.297	1142.69	0.00284	1142.69	0.00044	0.39	S	1	TRUE	B8N744
PTC1::eGFP-1	5	QLEDGRTLSDYNIQKESTLHLVLR		0.165	2828.49	0.00063	2828.49	-0.00257	-0.91	S	1	TRUE	B8N3Q5
PTC1::eGFP-1	3	TLSDYNIQKESTLHLVLR		0.419	2130.16	0.0095	2130.16	0.00028	0.13	S	1	TRUE	B8N3Q5
PTC1::eGFP-1	3	TITLEVESSDTIDNVKSK		0.226	1979.02	0.00239	1979.02	0.00162	0.82	S	1	TRUE	B8N3Q5
PTC1::eGFP-1	3	SKIQDKEGIPPDQQR		0.406	1738.91	0.0095	1738.91	0.00284	1.63	S	1	TRUE	B8N3Q5
PTC1::eGFP-1	2	IQDKEGIPPDQQR		0.423	1523.78	0.0095	1523.78	-0.00044	-0.29	S	1	TRUE	B8N3Q5
PTC1::eGFP-1	4	TLSDYNIQKESTLHLVLR		0.0398	2130.15	0	2130.16	-0.00104	-0.49	S	1	TRUE	B8N3Q5
PTC1::eGFP-1	3	IQDKEGIPPDQQR		0.0207	1523.78	0	1523.78	-0.00022	-0.14	S	1	TRUE	B8N3Q5
PTC1::eGFP-1	2	EGIPPDQQR		0.151	1039.52	0.00063	1039.52	0.00214	2.06	S	1	TRUE	B8N3Q5
PTC1::eGFP-1	3	IQDKEGIPPDQQR		0.139	1523.78	0.00063	1523.78	-0.00038	-0.25	S	1	TRUE	B8N3Q5
PTC1::eGFP-1	3	TLSDYNIQKESTLHLVLR		0.0422	2130.16	0	2130.16	0.0022	1.03	S	1	TRUE	B8N3Q5
PTC1::eGFP-1	2	IQDKEGIPPDQQR		0.0801	1523.78	0.00063	1523.78	0.00105	0.69	S	1	TRUE	B8N3Q5
PTC1::eGFP-1	3	IQDKEGIPPDQQR		0.106	1523.78	0.00063	1523.78	-0.00072	-0.47	S	1	TRUE	B8N3Q5
PTC1::eGFP-1	2	QLEDGR		0.33	717.35	0.0044	717.35	0.00053	0.73	S	1	TRUE	B8N3Q5
PTC1::eGFP-1	2	TITLEVESSDTIDNVK		3.61e-06	1763.89	0	1763.89	8e-05	0.05	S	1	TRUE	B8N3Q5
PTC1::eGFP-1	4	TLSDYNIQKESTLHLVLR		0.402	2130.15	0.0095	2130.16	-0.00308	-1.44	S	1	TRUE	B8N3Q5
PTC1::eGFP-1	5	QLEDGRTLSDYNIQKESTLHLVLR		0.122	2828.49	0.00063	2828.49	-0.00074	-0.26	S	1	TRUE	B8N3Q5
PTC1::eGFP-1	3	IQDKEGIPPDQQR		0.229	1523.78	0.00239	1523.78	-0.00116	-0.76	S	1	TRUE	B8N3Q5
PTC1::eGFP-1	3	IQDKEGIPPDQQR		0.129	1523.78	0.00063	1523.78	-9e-05	-0.06	S	1	TRUE	B8N3Q5
PTC1::eGFP-1	3	IQDKEGIPPDQQR		0.331	1523.78	0.0044	1523.78	-0.00033	-0.22	S	1	TRUE	B8N3Q5
PTC1::eGFP-1	2	TITLEVESSDTIDNVK		3.69e-05	1763.89	0	1763.89	0.00268	1.52	S	1	TRUE	B8N3Q5
PTC1::eGFP-1	2	QLEDGR		0.308	717.35	0.00284	717.35	-0.00028	-0.39	S	1	TRUE	B8N3Q5
PTC1::eGFP-1	2	IQDKEGIPPDQQR		0.421	1523.79	0.0095	1523.78	0.0043	2.82	S	1	TRUE	B8N3Q5
PTC1::eGFP-1	3	IQDKEGIPPDQQR		0.269	1523.78	0.00284	1523.78	0.00254	1.67	S	1	TRUE	B8N3Q5
PTC1::eGFP-1	5	QLEDGRTLSDYNIQKESTLHLVLR		0.0615	2828.49	0	2828.49	0.00435	1.54	S	1	TRUE	B8N3Q5
PTC1::eGFP-1	2	TITLEVESSDTIDNVK		0.00442	1763.9	0	1763.89	0.00826	4.68	S	1	TRUE	B8N3Q5
PTC1::eGFP-1	2	QLEDGR		0.321	717.35	0.00284	717.35	0.00128	1.78	S	1	TRUE	B8N3Q5
PTC1::eGFP-1	5	QLEDGRTLSDYNIQKESTLHLVLR		0.167	2828.5	0.00063	2828.49	0.00623	2.2	S	1	TRUE	B8N3Q5
PTC1::eGFP-1	2	QLEDGR		0.0218	717.35	0	717.35	-0.00027	-0.37	S	1	TRUE	B8N3Q5
PTC1::eGFP-1	2	QLEDGR		0.0255	717.35	0	717.35	-0.00027	-0.37	S	1	TRUE	B8N3Q5
PTC1::eGFP-1	3	IQDKEGIPPDQQR		0.133	1523.79	0.00063	1523.78	0.00405	2.66	S	1	TRUE	B8N3Q5
PTC1::eGFP-1	3	IQDKEGIPPDQQR		0.0017	1523.78	0	1523.78	0.00192	1.26	S	1	TRUE	B8N3Q5
PTC1::eGFP-1	2	TITLEVESSDTIDNVK		0.0011	1763.9	0	1763.89	0.00702	3.98	S	1	TRUE	B8N3Q5
PTC1::eGFP-1	2	QLEDGR		0.318	717.35	0.00284	717.35	0.00223	3.11	S	1	TRUE	B8N3Q5
PTC1::eGFP-1	2	QLEDGR		0.0364	717.35	0	717.35	-0.00028	-0.39	S	1	TRUE	B8N3Q5
PTC1::eGFP-1	5	QLEDGRTLSDYNIQKESTLHLVLR		0.132	2828.49	0.00063	2828.49	0.00433	1.53	S	1	TRUE	B8N3Q5
PTC1::eGFP-1	2	NILLVANTKR	7,Deamidated[N]#0;	0.277	1142.69	0.00284	1142.69	0.00153	1.34	S	1	TRUE	B8N744
PTC1::eGFP-1	2	NILLVANTKR	7,Deamidated[N]#0;	0.331	1142.69	0.0044	1142.69	0.00112	0.98	S	1	TRUE	B8N744
PTC1::eGFP-1	2	EGIPPDQQR		0.0215	1039.52	0	1039.52	0.00085	0.82	S	1	TRUE	B8N3Q5
PTC1::eGFP-1	4	TLSDYNIQKESTLHLVLR		0.0745	2130.16	0.00063	2130.16	0.00691	3.24	S	1	TRUE	B8N3Q5
PTC1::eGFP-1	3	IQDKEGIPPDQQR		0.0663	1523.78	0	1523.78	0.00292	1.92	S	1	TRUE	B8N3Q5
PTC1::eGFP-1	2	TITLEVESSDTIDNVK		0.142	1763.9	0.00063	1763.89	0.0054	3.06	S	1	TRUE	B8N3Q5
PTC1::eGFP-1	2	NILLVANTKR	7,Deamidated[N]#0;	0.317	1142.69	0.00284	1142.69	0.00067	0.58	S	1	TRUE	B8N744
PTC1::eGFP-1	3	SKIQDKEGIPPDQQR		0.000105	1738.91	0	1738.91	0.00107	0.61	S	1	TRUE	B8N3Q5
PTC1::eGFP-1	4	TLSDYNIQKESTLHLVLR		0.147	2130.16	0.00063	2130.16	0.00531	2.49	S	1	TRUE	B8N3Q5
PTC1::eGFP-1	3	IQDKEGIPPDQQR		0.107	1523.78	0.00063	1523.78	0.00239	1.57	S	1	TRUE	B8N3Q5
PTC1::eGFP-1	2	TITLEVESSDTIDNVK		0.129	1763.9	0.00063	1763.89	0.00531	3.01	S	1	TRUE	B8N3Q5
PTC1::eGFP-1	2	NILLVANTKR	7,Deamidated[N]#0;	0.404	1142.69	0.0095	1142.69	0.00062	0.54	S	1	TRUE	B8N744
PTC1::eGFP-1	2	QLEDGR		0.406	717.35	0.0095	717.35	0.00051	0.72	S	1	TRUE	B8N3Q5
PTC1::eGFP-1	3	IQDKEGIPPDQQR		0.113	1523.78	0.00063	1523.78	0.00132	0.87	S	1	TRUE	B8N3Q5
PTC1::eGFP-1	2	NILLVANTKR	7,Deamidated[N]#0;	0.403	1142.69	0.0095	1142.69	0.00135	1.18	S	1	TRUE	B8N744
PTC1::eGFP-1	2	TITLEVESSDTIDNVK		0.00531	1763.9	0	1763.89	0.0061	3.46	S	1	TRUE	B8N3Q5
PTC1::eGFP-1	2	NILLVANTKR	7,Deamidated[N]#0;	0.311	1142.69	0.00284	1142.69	0.00154	1.35	S	1	TRUE	B8N744
PTC1::eGFP-1	3	IQDKEGIPPDQQR		0.109	1523.78	0.00063	1523.78	0.00196	1.28	S	1	TRUE	B8N3Q5
PTC1::eGFP-1	2	TITLEVESSDTIDNVK		0.000526	1763.9	0	1763.89	0.0051	2.89	S	1	TRUE	B8N3Q5
PTC1::eGFP-1	2	NILLVANTKR	7,Deamidated[N]#0;	0.31	1142.69	0.00284	1142.69	0.00026	0.23	S	1	TRUE	B8N744
PTC1::eGFP-1	4	TLSDYNIQKESTLHLVLR		0.147	2130.16	0.00063	2130.16	0.00433	2.03	S	1	TRUE	B8N3Q5
PTC1::eGFP-1	4	TLSDYNIQKESTLHLVLR		0.107	2130.16	0.00063	2130.16	0.00433	2.03	S	1	TRUE	B8N3Q5
PTC1::eGFP-1	3	IQDKEGIPPDQQR		0.109	1523.78	0.00063	1523.78	0.00117	0.77	S	1	TRUE	B8N3Q5
PTC1::eGFP-1	2	TITLEVESSDTIDNVK		0.00734	1763.89	0	1763.89	0.00338	1.92	S	1	TRUE	B8N3Q5
PTC1::eGFP-1	2	GVVDSEDLPLNLSR		0.0387	1513.79	0	1513.79	0.00328	2.17	S	1	TRUE	B8NQL4
PTC1::eGFP-1	2	NILLVANTKR	7,Deamidated[N]#0;	0.238	1142.69	0.00239	1142.69	0.00099	0.86	S	1	TRUE	B8N744
PTC1::eGFP-1	2	QLEDGR		0.378	717.35	0.00779	717.35	0.00108	1.51	S	1	TRUE	B8N3Q5
PTC1::eGFP-1	3	IQDKEGIPPDQQR		0.229	1523.78	0.00239	1523.78	0.00185	1.21	S	1	TRUE	B8N3Q5
PTC1::eGFP-1	2	TITLEVESSDTIDNVK		0.0192	1763.9	0	1763.89	0.00502	2.85	S	1	TRUE	B8N3Q5
PTC1::eGFP-1	3	IQDKEGIPPDQQR		0.192	1523.78	0.00063	1523.78	0.00027	0.18	S	1	TRUE	B8N3Q5
PTC1::eGFP-1	3	IQDKEGIPPDQQR		0.285	1523.78	0.00284	1523.78	0.00015	0.1	S	1	TRUE	B8N3Q5
PTC1::eGFP-1	3	IQDKEGIPPDQQR		0.104	1523.78	0.00063	1523.78	0.00012	0.08	S	1	TRUE	B8N3Q5
PTC1::eGFP-1	2	TITLEVESSDTIDNVK		0.0208	1763.89	0	1763.89	0.0025	1.42	S	1	TRUE	B8N3Q5
PTC1::eGFP-1	2	NILLVANTKR	7,Deamidated[N]#0;	0.429	1142.69	0.0095	1142.69	0.00077	0.67	S	1	TRUE	B8N744
PTC1::eGFP-1	3	IQDKEGIPPDQQR		0.183	1523.78	0.00063	1523.78	0.00093	0.61	S	1	TRUE	B8N3Q5
PTC1::eGFP-1	4	TLSDYNIQKESTLHLVLR		0.261	2130.16	0.00284	2130.16	0.00557	2.62	S	1	TRUE	B8N3Q5
PTC1::eGFP-1	3	IQDKEGIPPDQQR		0.139	1523.78	0.00063	1523.78	0.00093	0.61	S	1	TRUE	B8N3Q5
PTC1::eGFP-1	2	TITLEVESSDTIDNVK		0.0768	1763.9	0.00063	1763.89	0.00666	3.77	S	1	TRUE	B8N3Q5
PTC1::eGFP-1	2	NILLVANTKR	7,Deamidated[N]#0;	0.308	1142.69	0.00284	1142.69	0.00108	0.95	S	1	TRUE	B8N744
PTC1::eGFP-1	3	IQDKEGIPPDQQR		0.0777	1523.78	0.00063	1523.78	0.00025	0.16	S	1	TRUE	B8N3Q5
PTC1::eGFP-1	4	TLSDYNIQKESTLHLVLR		0.000468	2130.16	0	2130.16	0.00131	0.62	S	1	TRUE	B8N3Q5
PTC1::eGFP-1	3	IQDKEGIPPDQQR		0.0767	1523.78	0.00063	1523.78	0.00025	0.16	S	1	TRUE	B8N3Q5
PTC1::eGFP-1	2	TITLEVESSDTIDNVK		0.0173	1763.89	0	1763.89	0.00405	2.3	S	1	TRUE	B8N3Q5
PTC1::eGFP-1	3	IQDKEGIPPDQQR		0.0598	1523.78	0	1523.78	0.00053	0.35	S	1	TRUE	B8N3Q5
PTC1::eGFP-1	3	SKIQDKEGIPPDQQR		0.00241	1738.91	0	1738.91	0.00397	2.28	S	1	TRUE	B8N3Q5
PTC1::eGFP-1	3	IQDKEGIPPDQQR		0.194	1523.78	0.00063	1523.78	0.00052	0.34	S	1	TRUE	B8N3Q5
PTC1::eGFP-1	2	TITLEVESSDTIDNVK		0.357	1763.89	0.00632	1763.89	-0.00453	-2.57	S	1	TRUE	B8N3Q5
PTC1::eGFP-1	3	IQDKEGIPPDQQR		0.168	1523.78	0.00063	1523.78	5e-05	0.03	S	1	TRUE	B8N3Q5
PTC1::eGFP-1	2	TITLEVESSDTIDNVK		0.0353	1763.89	0	1763.89	0.00315	1.79	S	1	TRUE	B8N3Q5
PTC1::eGFP-1	3	IQDKEGIPPDQQR		0.118	1523.78	0.00063	1523.78	0.00016	0.11	S	1	TRUE	B8N3Q5
PTC1::eGFP-1	3	IQDKEGIPPDQQR		0.159	1523.78	0.00063	1523.78	-4e-05	-0.02	S	1	TRUE	B8N3Q5
PTC1::eGFP-1	2	TITLEVESSDTIDNVK		0.119	1763.89	0.00063	1763.89	0.001	0.56	S	1	TRUE	B8N3Q5
PTC1::eGFP-1	3	IQDKEGIPPDQQR		0.103	1523.78	0.00063	1523.78	0.00159	1.04	S	1	TRUE	B8N3Q5
PTC1::eGFP-1	3	IQDKEGIPPDQQR		0.142	1523.78	0.00063	1523.78	0.00246	1.62	S	1	TRUE	B8N3Q5
PTC1::eGFP-1	3	IQDKEGIPPDQQR		0.00513	1523.79	0	1523.78	0.00489	3.21	S	1	TRUE	B8N3Q5
PTC1::eGFP-1	2	QLEDGR		0.0308	717.35	0	717.35	0.00106	1.48	S	1	TRUE	B8N3Q5
PTC1::eGFP-1	3	TITLEVESSDTIDNVKSK		0.311	1979.02	0.00284	1979.02	0.00198	1	S	1	TRUE	B8N3Q5
PTC1::eGFP-1	2	TITLEVESSDTIDNVK		0.0696	1763.9	0.00063	1763.89	0.00723	4.1	S	1	TRUE	B8N3Q5
PTC1::eGFP-1	3	IQDKEGIPPDQQR		0.0764	1523.78	0.00063	1523.78	0.00181	1.18	S	1	TRUE	B8N3Q5
PTC1::eGFP-1	2	NILLVANTKR	7,Deamidated[N]#0;	0.346	1142.69	0.00584	1142.69	0.00113	0.98	S	1	TRUE	B8N744
PTC1::eGFP-1	2	TITLEVESSDTIDNVK		0.07	1763.9	0.00063	1763.89	0.00529	3	S	1	TRUE	B8N3Q5
PTC1::eGFP-1	2	EGIPPDQQR		0.0775	1039.52	0.00063	1039.52	0.00336	3.23	S	1	TRUE	B8N3Q5
PTC1::eGFP-1	2	QLEDGR		0.0299	717.35	0	717.35	0.00114	1.59	S	1	TRUE	B8N3Q5
PTC1::eGFP-1	3	IQDKEGIPPDQQR		0.12	1523.78	0.00063	1523.78	0.00215	1.41	S	1	TRUE	B8N3Q5
PTC1::eGFP-1	2	NILLVANTKR	7,Deamidated[N]#0;	0.392	1142.69	0.00874	1142.69	0.00203	1.77	S	1	TRUE	B8N744
PTC1::eGFP-1	3	TITLEVESSDTIDNVKSK		0.417	1979.02	0.0095	1979.02	0.00202	1.02	S	1	TRUE	B8N3Q5
PTC1::eGFP-1	2	TITLEVESSDTIDNVK		0.039	1763.9	0	1763.89	0.0053	3	S	1	TRUE	B8N3Q5
PTC1::eGFP-1	3	SKIQDKEGIPPDQQR		0.217	1738.91	0.00239	1738.91	0.00537	3.09	S	1	TRUE	B8N3Q5
PTC1::eGFP-1	3	IQDKEGIPPDQQR		0.402	1523.78	0.0095	1523.78	-0.00026	-0.17	S	1	TRUE	B8N3Q5
PTC1::eGFP-1	2	TITLEVESSDTIDNVK		0.128	1763.89	0.00063	1763.89	-5e-05	-0.03	S	1	TRUE	B8N3Q5
PTC1::eGFP-1	2	QLEDGR		0.0185	717.35	0	717.35	-7e-05	-0.1	S	1	TRUE	B8N3Q5
PTC1::eGFP-1	2	QLEDGR		0.0213	717.35	0	717.35	-0.00012	-0.17	S	1	TRUE	B8N3Q5
PTC1::eGFP-1	3	IQDKEGIPPDQQR		0.264	1523.78	0.00284	1523.78	0.0004	0.26	S	1	TRUE	B8N3Q5
PTC1::eGFP-1	3	IQDKEGIPPDQQR		0.379	1523.78	0.00779	1523.78	-0.00022	-0.14	S	1	TRUE	B8N3Q5
PTC1::eGFP-1	2	SYELPDGQVITIGNER		0.0752	1790.89	0.00063	1790.89	0.00213	1.19	S	1	TRUE	B8NKB7
PTC1::eGFP-1	2	TITLEVESSDTIDNVK		0.294	1763.89	0.00284	1763.89	-0.00037	-0.21	S	1	TRUE	B8N3Q5
PTC1::eGFP-1	3	IQDKEGIPPDQQR		0.195	1523.78	0.00063	1523.78	0.00189	1.24	S	1	TRUE	B8N3Q5
PTC1::eGFP-1	2	TITLEVESSDTIDNVK		0.00681	1763.9	0	1763.89	0.00521	2.95	S	1	TRUE	B8N3Q5
PTC1::eGFP-1	3	IQDKEGIPPDQQR		0.163	1523.78	0.00063	1523.78	0.00194	1.27	S	1	TRUE	B8N3Q5
PTC1::eGFP-1	2	NILLVANTKR	7,Deamidated[N]#0;	0.429	1142.69	0.0095	1142.69	0.00132	1.15	S	1	TRUE	B8N744
PTC1::eGFP-1	2	TITLEVESSDTIDNVK		0.142	1763.89	0.00063	1763.89	0.0007	0.39	S	1	TRUE	B8N3Q5
PTC1::eGFP-1	2	TITLEVESSDTIDNVK		0.192	1763.89	0.00063	1763.89	-0.00087	-0.49	S	1	TRUE	B8N3Q5
PTC1::eGFP-1	2	NILLVANTKR	7,Deamidated[N]#0;	0.36	1142.69	0.00632	1142.69	0.00233	2.04	S	1	TRUE	B8N744
PTC1::eGFP-1	3	IQDKEGIPPDQQR		0.131	1523.78	0.00063	1523.78	0.00189	1.24	S	1	TRUE	B8N3Q5
PTC1::eGFP-1	2	EGIPPDQQR		0.189	1039.52	0.00063	1039.52	0.00056	0.54	S	1	TRUE	B8N3Q5
PTC1::eGFP-1	3	TLSDYNIQKESTLHLVLR		0.343	2130.16	0.00584	2130.16	0.00337	1.58	S	1	TRUE	B8N3Q5
PTC1::eGFP-1	2	NILLVANTKR	7,Deamidated[N]#0;	0.257	1142.69	0.00239	1142.69	0.00145	1.27	S	1	TRUE	B8N744
PTC1::eGFP-1	2	EGIPPDQQR		0.166	1039.52	0.00063	1039.52	0.00071	0.68	S	1	TRUE	B8N3Q5
PTC1::eGFP-1	2	TITLEVESSDTIDNVK		0.0308	1763.9	0	1763.89	0.00761	4.31	S	1	TRUE	B8N3Q5
PTC1::eGFP-1	2	NILLVANTKR	7,Deamidated[N]#0;	0.297	1142.69	0.00284	1142.69	0.00018	0.16	S	1	TRUE	B8N744
PTC1::eGFP-1	2	NILLVANTKR	7,Deamidated[N]#0;	0.327	1142.69	0.00338	1142.69	0.00016	0.14	S	1	TRUE	B8N744
PTC1::eGFP-1	2	NILLVANTKR	7,Deamidated[N]#0;	0.272	1142.69	0.00284	1142.69	-0.00038	-0.34	S	1	TRUE	B8N744
PTC1::eGFP-1	2	TITLEVESSDTIDNVK		0.03	1763.89	0	1763.89	0.00361	2.05	S	1	TRUE	B8N3Q5
PTC1::eGFP-1	3	IQDKEGIPPDQQR		0.346	1523.78	0.00584	1523.78	0.00164	1.07	S	1	TRUE	B8N3Q5
PTC1::eGFP-1	3	SKIQDKEGIPPDQQR		0.192	1738.91	0.00063	1738.91	0.00256	1.47	S	1	TRUE	B8N3Q5
PTC1::eGFP-1	2	TITLEVESSDTIDNVK		0.168	1763.89	0.00063	1763.89	-0.00096	-0.55	S	1	TRUE	B8N3Q5
PTC1::eGFP-1	4	TLSDYNIQKESTLHLVLR		0.18	2130.16	0.00063	2130.16	0.00334	1.57	S	1	TRUE	B8N3Q5
PTC1::eGFP-1	2	LNELVDIIIESGAR		0.265	1541.85	0.00284	1541.85	0.00157	1.02	S	1	TRUE	B8NB98
PTC1::eGFP-1	3	IQDKEGIPPDQQR		0.00166	1523.78	0	1523.78	0.00196	1.28	S	1	TRUE	B8N3Q5
PTC1::eGFP-1	2	QLEDGR		0.0484	717.35	0	717.35	-0.00025	-0.34	S	1	TRUE	B8N3Q5
PTC1::eGFP-1	2	NILLVANTKR	7,Deamidated[N]#0;	0.409	1142.69	0.0095	1142.69	0.00012	0.1	S	1	TRUE	B8N744
PTC1::eGFP-1	2	TITLEVESSDTIDNVK		0.0159	1763.89	0	1763.89	0.00106	0.6	S	1	TRUE	B8N3Q5
PTC1::eGFP-1	2	EGIPPDQQR		0.0986	1039.52	0.00063	1039.52	0.00134	1.29	S	1	TRUE	B8N3Q5
PTC1::eGFP-1	2	TLTGKTITLDVESSDTIDNVK	0,Acetyl[ProteinN-term]#0;	0.168	2292.18	0.00063	2292.18	0.00123	0.54	S	1	TRUE	B8N3G7
PTC1::eGFP-1	2	TITLEVESSDTIDNVK		0.099	1763.9	0.00063	1763.89	0.00554	3.14	S	1	TRUE	B8N3Q5
PTC1::eGFP-1	3	SKIQDKEGIPPDQQR		0.0183	1738.91	0	1738.91	0.00356	2.04	S	1	TRUE	B8N3Q5
PTC1::eGFP-1	2	TITLEVESSDTIDNVK		0.313	1763.9	0.00284	1763.89	0.00879	4.98	S	1	TRUE	B8N3Q5
PTC1::eGFP-1	2	TIQFVDWCPTGFK	8,Carbamidomethyl[C]#0;	0.302	1598.77	0.00284	1598.77	0.00517	3.23	S	1	TRUE	B8MYF4
PTC1::eGFP-1	2	TITLEVESSDTIDNVK		0.125	1763.9	0.00063	1763.89	0.00747	4.23	S	1	TRUE	B8N3Q5
PTC1::eGFP-1	3	TITLEVESSDTIDNVKSK		0.273	1979.02	0.00284	1979.02	0.00297	1.5	S	1	TRUE	B8N3Q5
PTC1::eGFP-1	2	TITLEVESSDTIDNVK		0.0548	1763.89	0	1763.89	-0.00039	-0.22	S	1	TRUE	B8N3Q5
PTC1::eGFP-1	2	QLEDGR		0.0162	717.35	0	717.35	0.00051	0.71	S	1	TRUE	B8N3Q5
PTC1::eGFP-1	2	TITLEVESSDTIDNVK		0.0478	1763.9	0	1763.89	0.00507	2.88	S	1	TRUE	B8N3Q5
PTC1::eGFP-1	2	TITLEVESSDTIDNVK		0.288	1763.89	0.00284	1763.89	0.00251	1.42	S	1	TRUE	B8N3Q5
PTC1::eGFP-1	2	TITLEVESSDTIDNVK		0.0348	1763.9	0	1763.89	0.01301	7.37	S	1	TRUE	B8N3Q5
PTC1::eGFP-1	2	TITLEVESSDTIDNVK		0.0695	1763.9	0.00063	1763.89	0.00594	3.36	S	1	TRUE	B8N3Q5
PTC1::eGFP-1	2	TITLEVESSDTIDNVK		0.277	1763.9	0.00284	1763.89	0.00634	3.6	S	1	TRUE	B8N3Q5
PTC1::eGFP-1	3	IQDKEGIPPDQQR		0.00177	1523.78	0	1523.78	0.0034	2.23	S	1	TRUE	B8N3Q5
PTC1::eGFP-1	2	QLEDGR		0.022	717.35	0	717.35	0.00096	1.33	S	1	TRUE	B8N3Q5
PTC1::eGFP-1	2	TITLEVESSDTIDNVK		0.171	1763.9	0.00063	1763.89	0.00464	2.63	S	1	TRUE	B8N3Q5
PTC1::eGFP-1	2	QLEDGR		0.0269	717.35	0	717.35	-0.00032	-0.45	S	1	TRUE	B8N3Q5
PTC1::eGFP-1	3	IQDKEGIPPDQQR		0.0053	1523.79	0	1523.78	0.0054	3.54	S	1	TRUE	B8N3Q5
PTC1::eGFP-1	2	QLEDGR		0.0211	717.35	0	717.35	0.00101	1.4	S	1	TRUE	B8N3Q5
PTC1::eGFP-1	2	TITLEVESSDTIDNVK		0.0731	1763.89	0.00063	1763.89	0.00056	0.32	S	1	TRUE	B8N3Q5
PTC1::eGFP-1	2	EGIPPDQQR		0.204	1039.52	0.00125	1039.52	0.00307	2.95	S	1	TRUE	B8N3Q5
PTC1::eGFP-1	2	EGIPPDQQR		0.0185	1039.52	0	1039.52	0.00078	0.75	S	1	TRUE	B8N3Q5
PTC1::eGFP-1	3	SKIQDKEGIPPDQQR		0.000169	1738.91	0	1738.91	0.00585	3.36	S	1	TRUE	B8N3Q5
PTC1::eGFP-1	2	TITLEVESSDTIDNVK		0.0438	1763.9	0	1763.89	0.00576	3.27	S	1	TRUE	B8N3Q5
PTC1::eGFP-1	3	TITLEVESSDTIDNVKSK		0.0657	1979.02	0	1979.02	0.00059	0.3	S	1	TRUE	B8N3Q5
PTC1::eGFP-1	2	TITLEVESSDTIDNVK		1.36e-05	1763.89	0	1763.89	0.00355	2.01	S	1	TRUE	B8N3Q5
PTC1::eGFP-1	2	TITLEVESSDTIDNVKSK		0.158	1979.02	0.00063	1979.02	0.00388	1.96	S	1	TRUE	B8N3Q5
PTC1::eGFP-1	3	TITLEVESSDTIDNVKSK		0.0103	1979.02	0	1979.02	0.00312	1.58	S	1	TRUE	B8N3Q5
PTC1::eGFP-1	2	TITLEVESSDTIDNVK		4.48e-06	1763.89	0	1763.89	0.00383	2.17	S	1	TRUE	B8N3Q5
PTC1::eGFP-1	2	QLEDGR		0.0314	717.35	0	717.35	0.00123	1.71	S	1	TRUE	B8N3Q5
PTC1::eGFP-1	2	TITLEVESSDTIDNVK		0.0058	1763.89	0	1763.89	0.00186	1.06	S	1	TRUE	B8N3Q5
PTC1::eGFP-1	3	TITLEVESSDTIDNVKSK		0.235	1979.02	0.00239	1979.02	0.00341	1.73	S	1	TRUE	B8N3Q5
PTC1::eGFP-1	2	QLEDGR		0.0252	717.35	0	717.35	0.0012	1.67	S	1	TRUE	B8N3Q5
PTC1::eGFP-1	3	SKIQDKEGIPPDQQR		0.000152	1738.91	0	1738.91	0.00093	0.53	S	1	TRUE	B8N3Q5
PTC1::eGFP-1	2	QLEDGR		0.0302	717.35	0	717.35	0.0009	1.25	S	1	TRUE	B8N3Q5
PTC1::eGFP-1	3	IQDKEGIPPDQQR		0.00114	1523.79	0	1523.78	0.00546	3.58	S	1	TRUE	B8N3Q5
PTC1::eGFP-1	2	QLEDGR		0.0224	717.35	0	717.35	0.00082	1.14	S	1	TRUE	B8N3Q5
PTC1::eGFP-1	2	EGIPPDQQR		0.188	1039.52	0.00063	1039.52	0.00273	2.62	S	1	TRUE	B8N3Q5
PTC1::eGFP-1	3	SKIQDKEGIPPDQQR		0.00108	1738.91	0	1738.91	0.00491	2.83	S	1	TRUE	B8N3Q5
PTC1::eGFP-1	3	SKIQDKEGIPPDQQR		0.000633	1738.91	0	1738.91	0.00471	2.71	S	1	TRUE	B8N3Q5
PTC1::eGFP-1	2	AIAAQQAAEQQR		0.041	1284.67	0	1284.67	0.00341	2.65	S	1	TRUE	B8NRV3
PTC1::eGFP-1	3	IQDKEGIPPDQQR		0.0118	1523.78	0	1523.78	0.00357	2.34	S	1	TRUE	B8N3Q5
PTC1::eGFP-1	3	SKIQDKEGIPPDQQR		0.247	1738.91	0.00239	1738.91	0.00291	1.67	S	1	TRUE	B8N3Q5
PTC1::eGFP-1	3	IQDKEGIPPDQQR		0.00178	1523.78	0	1523.78	0.00041	0.27	S	1	TRUE	B8N3Q5
PTC1::eGFP-1	2	QLEDGR		0.0981	717.35	0.00063	717.35	-0.0009	-1.25	S	1	TRUE	B8N3Q5
PTC1::eGFP-1	2	QLEDGR		0.0438	717.35	0	717.35	-0.00077	-1.07	S	1	TRUE	B8N3Q5
PTC1::eGFP-1	2	EGIPPDQQR		0.0229	1039.52	0	1039.52	0.00048	0.46	S	1	TRUE	B8N3Q5
PTC1::eGFP-1	3	SKIQDKEGIPPDQQR		0.000978	1738.91	0	1738.91	0.00107	0.61	S	1	TRUE	B8N3Q5
PTC1::eGFP-1	3	SSFKVGVTEDRNR		0.164	1494.77	0.00063	1494.77	-6e-05	-0.04	S	1	TRUE	B8NLZ3
PTC1::eGFP-1	3	SKIQDKEGIPPDQQR		0.00256	1738.91	0	1738.91	0.00123	0.71	S	1	TRUE	B8N3Q5
PTC1::eGFP-1	2	GNVGSFGLGTK		0.344	1036.54	0.00584	1036.54	0.00027	0.26	S	1	TRUE	B8NIU4
PTC1::eGFP-1	2	AVTYEDIKK		0.0134	1066.58	0	1066.58	-0.00031	-0.29	S	1	TRUE	B8N2Y6
PTC1::eGFP-1	2	EGIPPDQQR		0.183	1039.52	0.00063	1039.52	-0.00016	-0.16	S	1	TRUE	B8N3Q5
PTC1::eGFP-1	2	QLEDGR		0.0154	717.35	0	717.35	-0.00048	-0.67	S	1	TRUE	B8N3Q5
PTC1::eGFP-1	2	STTTGHLIYK		0.0764	1120.6	0.00063	1120.6	3e-05	0.03	S	1	TRUE	B8NLF1
PTC1::eGFP-1	2	QLEDGR		0.0325	717.35	0	717.35	-0.00048	-0.67	S	1	TRUE	B8N3Q5
PTC1::eGFP-1	3	IQDKEGIPPDQQR		0.00146	1523.78	0	1523.78	0.00042	0.27	S	1	TRUE	B8N3Q5
PTC1::eGFP-1	2	QLEDGR		0.329	717.35	0.00338	717.35	-0.00081	-1.12	S	1	TRUE	B8N3Q5
PTC1::eGFP-1	2	AVTYEDIKK		0.0794	1066.58	0.00063	1066.58	0	0	S	1	TRUE	B8N2Y6
PTC1::eGFP-1	3	IQDKEGIPPDQQR		0.00201	1523.78	0	1523.78	0.00138	0.9	S	1	TRUE	B8N3Q5
PTC1::eGFP-1	2	QLEDGR		0.0593	717.35	0	717.35	-0.00051	-0.72	S	1	TRUE	B8N3Q5
PTC1::eGFP-1	2	YSEGYPGAR		0.399	999.45	0.00874	999.45	-0.00053	-0.53	S	1	TRUE	B8NBY3
PTC1::eGFP-1	2	EGIPPDQQR		0.108	1039.52	0.00063	1039.52	0.001	0.96	S	1	TRUE	B8N3Q5
PTC1::eGFP-1	2	QLEDGR		0.0283	717.35	0	717.35	-0.00011	-0.15	S	1	TRUE	B8N3Q5
PTC1::eGFP-1	3	SKIQDKEGIPPDQQR		0.00614	1738.91	0	1738.91	0.00313	1.8	S	1	TRUE	B8N3Q5
PTC1::eGFP-1	2	YDPDGVFQK		0.331	1068.5	0.0044	1068.5	0.00134	1.25	S	1	TRUE	B8NKT8
PTC1::eGFP-1	2	LHPLQTPR	5,Deamidated[Q]#0;	0.148	962.54	0.00063	962.54	0.00168	1.75	C	1	TRUE	B8N341
PTC1::eGFP-1	2	YDPDGVFQK		0.397	1068.5	0.00874	1068.5	0.00136	1.27	S	1	TRUE	B8NKT8
PTC1::eGFP-1	3	SKIQDKEGIPPDQQR		0.038	1738.91	0	1738.91	0.00389	2.24	S	1	TRUE	B8N3Q5
PTC1::eGFP-1	2	AVTSTLGPK		0.254	873.51	0.00239	873.5	0.00223	2.55	S	1	TRUE	B8NBK0
PTC1::eGFP-1	2	PSVEDFR		0.362	849.41	0.00632	849.41	0.00086	1.02	S	1	TRUE	B8NYY7
PTC1::eGFP-1	3	IQDKEGIPPDQQR		0.0424	1523.79	0	1523.78	0.00401	2.63	S	1	TRUE	B8N3Q5
PTC1::eGFP-1	2	ILTEPR		0.37	728.43	0.00632	728.43	0.00052	0.72	S	1	TRUE	B8NPI3
PTC1::eGFP-1	2	ILTEPR		0.168	728.43	0.00063	728.43	0.00083	1.13	S	1	TRUE	B8NPI3
PTC1::eGFP-1	2	IQDKEGIPPDQQR		0.0266	1523.79	0	1523.78	0.00611	4.01	S	1	TRUE	B8N3Q5
PTC1::eGFP-1	2	GHEDAVYLAK		0.278	1102.56	0.00284	1102.55	0.0034	3.08	S	1	TRUE	B8NLM9
PTC1::eGFP-1	3	IQDKEGIPPDQQR		0.0044	1523.78	0	1523.78	0.00375	2.46	S	1	TRUE	B8N3Q5
PTC1::eGFP-1	2	QLEDGR		0.0231	717.35	0	717.35	0.00042	0.59	S	1	TRUE	B8N3Q5
PTC1::eGFP-1	2	EGIPPDQQR		0.162	1039.52	0.00063	1039.52	0.00235	2.26	S	1	TRUE	B8N3Q5
PTC1::eGFP-1	3	SKIQDKEGIPPDQQR		0.043	1738.91	0	1738.91	0.00441	2.53	S	1	TRUE	B8N3Q5
PTC1::eGFP-1	3	IQDKEGIPPDQQR		0.00183	1523.78	0	1523.78	0.0037	2.42	S	1	TRUE	B8N3Q5
PTC1::eGFP-1	2	QLEDGR		0.0248	717.35	0	717.35	0.00038	0.53	S	1	TRUE	B8N3Q5
PTC1::eGFP-1	2	QLEDGR		0.043	717.35	0	717.35	0.00034	0.47	S	1	TRUE	B8N3Q5
PTC1::eGFP-1	2	SQDLIQQR		0.325	987.53	0.00338	987.52	0.00352	3.57	S	1	TRUE	B8NRV1
PTC1::eGFP-1	2	LPENIQK	4,Deamidated[N]#0;	0.322	842.46	0.00284	842.46	0.00064	0.76	S	1	TRUE	B8NPX8
PTC1::eGFP-1	2	EGIPPDQQR		0.172	1039.52	0.00063	1039.52	0.00194	1.87	S	1	TRUE	B8N3Q5
PTC1::eGFP-1	2	LDKFVR		0.417	777.46	0.0095	777.46	-6e-05	-0.08	S	1	TRUE	B8N8P3
PTC1::eGFP-1	2	LPENIQK	4,Deamidated[N]#0;	0.383	842.46	0.00828	842.46	0.00061	0.73	S	1	TRUE	B8NPX8
PTC1::eGFP-1	2	TLYPQTSR		0.256	965.51	0.00239	965.51	0.00114	1.18	S	1	TRUE	B8NGD4
PTC1::eGFP-1	2	NLKVFR	1,Deamidated[N]#0;	0.218	777.46	0.00239	777.46	-5e-05	-0.07	S	1	TRUE	B8N3M4
PTC1::eGFP-1	3	EHQSVKEQLKK	3,Deamidated[Q]#0;	0.328	1354.73	0.00338	1354.73	0.00189	1.4	S	1	TRUE	B8NPY1
PTC1::eGFP-1	3	SKIQDKEGIPPDQQR		0.0331	1738.91	0	1738.91	0.00284	1.63	S	1	TRUE	B8N3Q5
PTC1::eGFP-1	3	IQDKEGIPPDQQR		0.0446	1523.78	0	1523.78	0.00231	1.51	S	1	TRUE	B8N3Q5
PTC1::eGFP-1	2	AGFAGDDAPR		0.0136	976.45	0	976.45	-4e-05	-0.04	S	1	TRUE	B8NKB7
PTC1::eGFP-1	3	IQDKEGIPPDQQR		0.093	1523.78	0.00063	1523.78	0.00264	1.73	S	1	TRUE	B8N3Q5
PTC1::eGFP-1	3	IQDKEGIPPDQQR		0.00247	1523.78	0	1523.78	0.0026	1.7	S	1	TRUE	B8N3Q5
PTC1::eGFP-1	2	QLEDGR		0.0256	717.35	0	717.35	-0.00016	-0.22	S	1	TRUE	B8N3Q5
PTC1::eGFP-1	2	ITDFAR		0.392	722.38	0.00874	722.38	0.00052	0.72	S	1	TRUE	B8NUP9
PTC1::eGFP-1	2	EGIPPDQQR		0.0232	1039.52	0	1039.52	0.00119	1.14	S	1	TRUE	B8N3Q5
PTC1::eGFP-1	2	EGIPPDQQR		0.112	1039.52	0.00063	1039.52	0.00166	1.6	S	1	TRUE	B8N3Q5
PTC1::eGFP-1	3	SKIQDKEGIPPDQQR		0.00475	1738.91	0	1738.91	0.00278	1.6	S	1	TRUE	B8N3Q5
PTC1::eGFP-1	2	QLEDGR		0.0513	717.35	0	717.35	-0.00044	-0.61	S	1	TRUE	B8N3Q5
PTC1::eGFP-1	3	IQDKEGIPPDQQR		0.00144	1523.78	0	1523.78	0.00363	2.38	S	1	TRUE	B8N3Q5
PTC1::eGFP-1	2	QLEDGR		0.029	717.35	0	717.35	-0.00037	-0.52	S	1	TRUE	B8N3Q5
PTC1::eGFP-1	2	EGIPPDQQR		0.0205	1039.52	0	1039.52	0.00076	0.73	S	1	TRUE	B8N3Q5
PTC1::eGFP-1	3	IQDKEGIPPDQQR		0.000963	1523.78	0	1523.78	0.00101	0.66	S	1	TRUE	B8N3Q5
PTC1::eGFP-1	2	QLEDGR		0.0468	717.35	0	717.35	-0.00064	-0.89	S	1	TRUE	B8N3Q5
PTC1::eGFP-1	2	EGIPPDQQR		0.0997	1039.52	0.00063	1039.52	0.00077	0.74	S	1	TRUE	B8N3Q5
PTC1::eGFP-1	3	SKIQDKEGIPPDQQR		0.00843	1738.91	0	1738.91	0.00134	0.77	S	1	TRUE	B8N3Q5
PTC1::eGFP-1	2	QLEDGR		0.0439	717.35	0	717.35	-0.00055	-0.77	S	1	TRUE	B8N3Q5
PTC1::eGFP-1	3	SKIQDKEGIPPDQQR		0.000173	1738.91	0	1738.91	0.00117	0.67	S	1	TRUE	B8N3Q5
PTC1::eGFP-1	3	IQDKEGIPPDQQR		0.052	1523.78	0	1523.78	0.00234	1.54	S	1	TRUE	B8N3Q5
PTC1::eGFP-1	2	EGIPPDQQR		0.0432	1039.52	0	1039.52	0.00059	0.57	S	1	TRUE	B8N3Q5
PTC1::eGFP-1	3	IQDKEGIPPDQQR		0.000331	1523.78	0	1523.78	0.00244	1.6	S	1	TRUE	B8N3Q5
PTC1::eGFP-1	2	QLEDGR		0.0267	717.35	0	717.35	-0.00011	-0.15	S	1	TRUE	B8N3Q5
PTC1::eGFP-1	2	EGIPPDQQR		0.103	1039.52	0.00063	1039.52	0.00122	1.17	S	1	TRUE	B8N3Q5
PTC1::eGFP-1	2	QLEDGR		0.0303	717.35	0	717.35	-0.00042	-0.58	S	1	TRUE	B8N3Q5
PTC1::eGFP-1	3	SKIQDKEGIPPDQQR		0.0141	1738.91	0	1738.91	0.00188	1.08	S	1	TRUE	B8N3Q5
PTC1::eGFP-1	2	LIYDTK		0.109	752.42	0.00063	752.42	-0.00057	-0.75	S	1	TRUE	B8NUP9
PTC1::eGFP-1	2	VLAVDATSK		0.227	903.51	0.00239	903.51	0.0002	0.22	S	1	TRUE	B8N4T2
PTC1::eGFP-1	2	SQLSLLK		0.138	788.49	0.00063	788.49	-6e-05	-0.07	S	1	TRUE	B8NRR4
PTC1::eGFP-1	2	IIAPPER		0.342	795.47	0.00584	795.47	0.00018	0.23	S	1	TRUE	B8ND52
PTC1::eGFP-1	3	IQDKEGIPPDQQR		0.00275	1523.78	0	1523.78	0.00269	1.77	S	1	TRUE	B8N3Q5
PTC1::eGFP-1	2	KLPFQR		0.169	788.48	0.00063	788.48	0.00251	3.18	S	1	TRUE	B8NS26
PTC1::eGFP-1	3	IQDKEGIPPDQQR		0.00358	1523.78	0	1523.78	0.00323	2.12	S	1	TRUE	B8N3Q5
PTC1::eGFP-1	2	QLEDGR		0.031	717.35	0	717.35	0.00025	0.35	S	1	TRUE	B8N3Q5
PTC1::eGFP-1	2	EGIPPDQQR		0.21	1039.52	0.00125	1039.52	0.0027	2.6	S	1	TRUE	B8N3Q5
PTC1::eGFP-1	2	EGIPPDQQR		0.4	1039.52	0.0095	1039.52	0.00295	2.83	S	1	TRUE	B8N3Q5
PTC1::eGFP-1	2	QLEDGR		0.0225	717.35	0	717.35	7e-05	0.09	S	1	TRUE	B8N3Q5
PTC1::eGFP-1	3	SKIQDKEGIPPDQQR		0.00575	1738.91	0	1738.91	0.00338	1.94	S	1	TRUE	B8N3Q5
PTC1::eGFP-1	3	DNIQGITKPAIRR		0.303	1481.85	0.00284	1481.85	-0.00036	-0.24	S	1	TRUE	B8NHQ0
PTC1::eGFP-1	2	SVNQPVQTGLK		0.389	1170.65	0.00828	1170.65	0.00108	0.92	S	1	TRUE	B8MXS8
PTC1::eGFP-1	2	EIAQDFK		0.0528	850.43	0	850.43	0.00027	0.32	S	1	TRUE	B8N4Q2
PTC1::eGFP-1	3	IQDKEGIPPDQQR		0.00198	1523.78	0	1523.78	0.00144	0.95	S	1	TRUE	B8N3Q5
PTC1::eGFP-1	3	IQDKEGIPPDQQR		0.000934	1523.78	0	1523.78	0.00154	1.01	S	1	TRUE	B8N3Q5
PTC1::eGFP-1	2	QLEDGR		0.0375	717.35	0	717.35	-0.00028	-0.39	S	1	TRUE	B8N3Q5
PTC1::eGFP-1	3	IQDKEGIPPDQQR		0.00324	1523.78	0	1523.78	0.00204	1.34	S	1	TRUE	B8N3Q5
PTC1::eGFP-1	2	HFDILAK		0.364	843.47	0.00632	843.47	0.00029	0.34	S	1	TRUE	B8NVJ5
PTC1::eGFP-1	2	LVELEK		0.173	730.43	0.00063	730.43	0.00012	0.17	S	1	TRUE	B8NEM2
PTC1::eGFP-1	2	LSVDYGK		0.355	781.41	0.00584	781.41	-0.00031	-0.4	S	1	TRUE	B8MYF4
PTC1::eGFP-1	3	SKIQDKEGIPPDQQR		0.0109	1738.91	0	1738.91	0.00291	1.67	S	1	TRUE	B8N3Q5
PTC1::eGFP-1	2	LSVDYGK		0.0987	781.41	0.00063	781.41	-0.00042	-0.53	S	1	TRUE	B8MYF4
PTC1::eGFP-1	3	IQDKEGIPPDQQR		0.00964	1523.78	0	1523.78	0.00221	1.45	S	1	TRUE	B8N3Q5
PTC1::eGFP-1	3	SKIQDKEGIPPDQQR		0.0409	1738.91	0	1738.91	0.0027	1.55	S	1	TRUE	B8N3Q5
PTC1::eGFP-1	2	HFDILAK		0.368	843.47	0.00632	843.47	0.0001	0.12	S	1	TRUE	B8NVJ5
PTC1::eGFP-1	3	IQDKEGIPPDQQR		0.000399	1523.78	0	1523.78	0.00206	1.35	S	1	TRUE	B8N3Q5
PTC1::eGFP-1	2	QLEDGR		0.0566	717.35	0	717.35	-0.00019	-0.26	S	1	TRUE	B8N3Q5
PTC1::eGFP-1	2	LAPIETPR		0.218	896.52	0.00239	896.52	0.00172	1.91	C	1	TRUE	B8NJL6
PTC1::eGFP-1	2	LAPIETPR		0.227	896.52	0.00239	896.52	0.00172	1.91	C	1	TRUE	B8NJL6
PTC1::eGFP-1	3	SKIQDKEGIPPDQQR		0.027	1738.91	0	1738.91	0.00247	1.42	S	1	TRUE	B8N3Q5
PTC1::eGFP-1	2	MQIFVK	1,Oxidation[M]#0;	0.084	781.43	0.00063	781.43	0.00044	0.56	S	1	TRUE	B8N3Q5
PTC1::eGFP-1	4	TEASASSRSMFIVK	10,Oxidation[M]#0;	0.349	1529.76	0.00584	1529.76	0.00064	0.42	S	1	TRUE	B8NDM5
PTC1::eGFP-1	2	NSLSLSSSPR		0.16	1047.54	0.00063	1047.54	-0.00256	-2.44	S	1	TRUE	B8NLZ3
PTC1::eGFP-1	2	NSLSLSSSPR		0.0617	1047.54	0	1047.54	-0.00256	-2.44	S	1	TRUE	B8NLZ3
PTC1::eGFP-1	3	IQDKEGIPPDQQR		0.000909	1523.78	0	1523.78	0.00174	1.14	S	1	TRUE	B8N3Q5
PTC1::eGFP-1	2	QLEDGR		0.0653	717.35	0	717.35	-0.00034	-0.47	S	1	TRUE	B8N3Q5
PTC1::eGFP-1	2	LNQILR		0.168	756.47	0.00063	756.47	-0.00034	-0.45	S	1	TRUE	B8N6J1
PTC1::eGFP-1	2	LTRLNEK	5,Deamidated[N]#0;	0.377	874.5	0.00779	874.5	0.00057	0.65	S	1	TRUE	B8NVD7
PTC1::eGFP-1	3	SKIQDKEGIPPDQQR		0.0115	1738.91	0	1738.91	0.00212	1.22	S	1	TRUE	B8N3Q5
PTC1::eGFP-1	2	QLEDGR		0.0289	717.35	0	717.35	-0.00036	-0.5	S	1	TRUE	B8N3Q5
PTC1::eGFP-1	2	QLEDGR		0.0776	717.35	0.00063	717.35	-0.00071	-0.98	S	1	TRUE	B8N3Q5
PTC1::eGFP-1	3	IQDKEGIPPDQQR		0.0025	1523.78	0	1523.78	0.00079	0.52	S	1	TRUE	B8N3Q5
PTC1::eGFP-1	2	QLEDGR		0.0661	717.35	0	717.35	-0.00067	-0.94	S	1	TRUE	B8N3Q5
PTC1::eGFP-1	3	IQDKEGIPPDQQR		0.0598	1523.78	0	1523.78	0.00128	0.84	S	1	TRUE	B8N3Q5
PTC1::eGFP-1	2	IQDKEGIPPDQQR		0.00771	1523.78	0	1523.78	0.00251	1.65	S	1	TRUE	B8N3Q5
PTC1::eGFP-1	3	SKIQDKEGIPPDQQR		0.0362	1738.91	0	1738.91	0.00165	0.95	S	1	TRUE	B8N3Q5
PTC1::eGFP-1	2	QLEDGR		0.0819	717.35	0.00063	717.35	-0.00041	-0.57	S	1	TRUE	B8N3Q5
PTC1::eGFP-1	2	ISFAFK		0.382	712.4	0.00779	712.4	-0.00036	-0.51	S	1	TRUE	B8NRB5
PTC1::eGFP-1	3	IQDKEGIPPDQQR		0.111	1523.78	0.00063	1523.78	0.00143	0.94	S	1	TRUE	B8N3Q5
PTC1::eGFP-1	2	GGPLIYK		0.175	747.44	0.00063	747.44	-0.00131	-1.76	S	1	TRUE	P41747
PTC1::eGFP-1	2	LGTPLAATSK		0.145	958.56	0.00063	958.56	0.00095	0.99	S	1	TRUE	B8NIA0
PTC1::eGFP-1	2	LGTPLAATSK		0.355	958.56	0.00584	958.56	0.00095	0.99	S	1	TRUE	B8NIA0
PTC1::eGFP-1	2	GGPLIYK		0.174	747.44	0.00063	747.44	-0.00142	-1.9	S	1	TRUE	P41747
PTC1::eGFP-1	3	IQDKEGIPPDQQR		0.00139	1523.78	0	1523.78	0.00371	2.44	S	1	TRUE	B8N3Q5
PTC1::eGFP-1	2	GGPLIYK		0.338	747.44	0.00584	747.44	-0.00166	-2.22	S	1	TRUE	P41747
PTC1::eGFP-1	3	IQDKEGIPPDQQR		0.0951	1523.78	0.00063	1523.78	0.00157	1.03	S	1	TRUE	B8N3Q5
PTC1::eGFP-1	2	QLEDGR		0.0297	717.35	0	717.35	-0.00045	-0.63	S	1	TRUE	B8N3Q5
PTC1::eGFP-1	2	ISFAFK		0.378	712.4	0.00779	712.4	-0.00051	-0.72	S	1	TRUE	B8NRB5
PTC1::eGFP-1	2	DIQLAR		0.151	715.41	0.00063	715.41	0.00036	0.5	S	1	TRUE	B8NSQ7
PTC1::eGFP-1	2	IQDKEGIPPDQQR		0.00267	1523.78	0	1523.78	0.00341	2.24	S	1	TRUE	B8N3Q5
PTC1::eGFP-1	2	TLSDYNIQK		0.0362	1081.55	0	1081.55	0.00167	1.54	S	1	TRUE	B8N3Q5
PTC1::eGFP-1	2	AAVQGAISKR	0,Acetyl[ProteinN-term]#0;	0.394	1042.6	0.00874	1042.6	0.00099	0.95	S	1	TRUE	B8NRV3
PTC1::eGFP-1	2	EGIPPDQQR		0.0194	1039.52	0	1039.52	0.00074	0.71	S	1	TRUE	B8N3Q5
PTC1::eGFP-1	2	QLEDGR		0.192	717.35	0.00063	717.35	-0.00033	-0.46	S	1	TRUE	B8N3Q5
PTC1::eGFP-1	3	IQDKEGIPPDQQR		0.278	1523.78	0.00284	1523.78	0.00172	1.13	S	1	TRUE	B8N3Q5
PTC1::eGFP-1	2	TLSDYNIQK		0.403	1081.55	0.0095	1081.55	0.00161	1.49	S	1	TRUE	B8N3Q5
PTC1::eGFP-1	2	TLSDYNIQK		0.268	1081.55	0.00284	1081.55	0.00161	1.49	S	1	TRUE	B8N3Q5
PTC1::eGFP-1	2	GVQEEAGLAETGR		0.299	1316.65	0.00284	1316.64	0.00398	3.02	S	1	TRUE	B8MXS8
PTC1::eGFP-1	2	INHEVIK		0.373	852.49	0.00779	852.49	0.00078	0.91	S	1	TRUE	B8NR66
PTC1::eGFP-1	3	IQDKEGIPPDQQR		0.00347	1523.78	0	1523.78	0.00199	1.3	S	1	TRUE	B8N3Q5
PTC1::eGFP-1	2	QLEDGR		0.0562	717.35	0	717.35	-0.00033	-0.46	S	1	TRUE	B8N3Q5
PTC1::eGFP-1	3	FPGQLNSDLRK		0.337	1274.68	0.0044	1274.69	-0.00153	-1.2	S	1	TRUE	B8NSZ1
PTC1::eGFP-1	3	SKIQDKEGIPPDQQR		0.00932	1738.91	0	1738.91	0.00069	0.4	S	1	TRUE	B8N3Q5
PTC1::eGFP-1	3	SKIQDKEGIPPDQQR		0.0213	1738.91	0	1738.91	0.00052	0.3	S	1	TRUE	B8N3Q5
PTC1::eGFP-1	3	SKIQDKEGIPPDQQR		0.000159	1738.91	0	1738.91	0.00102	0.58	S	1	TRUE	B8N3Q5
PTC1::eGFP-1	3	IQDKEGIPPDQQR		0.0328	1523.78	0	1523.78	0.00036	0.23	S	1	TRUE	B8N3Q5
PTC1::eGFP-1	3	IQDKEGIPPDQQR		0.17	1523.78	0.00063	1523.78	0.00036	0.23	S	1	TRUE	B8N3Q5
PTC1::eGFP-1	2	QLEDGR		0.123	717.35	0.00063	717.35	-0.00083	-1.16	S	1	TRUE	B8N3Q5
PTC1::eGFP-1	3	SKIQDKEGIPPDQQR		0.141	1738.91	0.00063	1738.91	-0.00118	-0.68	S	1	TRUE	B8N3Q5
PTC1::eGFP-1	2	VIPSLNGK		0.135	827.5	0.00063	827.5	-0.00167	-2.01	S	1	TRUE	B8N2Y6
PTC1::eGFP-1	2	QLEDGR		0.0654	717.35	0	717.35	-0.00115	-1.61	S	1	TRUE	B8N3Q5
PTC1::eGFP-1	2	EGIPPDQQR		0.161	1039.52	0.00063	1039.52	0.00621	5.97	S	1	TRUE	B8N3Q5
PTC1::eGFP-1	3	TSLWKATINGR		0.332	1246.69	0.0044	1246.69	0.0024	1.93	S	1	TRUE	B8NML9
PTC1::eGFP-1	3	FPGQLNSDLRK		0.0145	1274.68	0	1274.69	-0.00175	-1.38	S	1	TRUE	B8NSZ1
PTC1::eGFP-1	2	QLEDGR		0.036	717.35	0	717.35	-0.00045	-0.62	S	1	TRUE	B8N3Q5
PTC1::eGFP-1	3	FPGQLNSDLRK		0.0689	1274.68	0.00063	1274.69	-0.00124	-0.98	S	1	TRUE	B8NSZ1
PTC1::eGFP-1	3	IQDKEGIPPDQQR		0.00247	1523.78	0	1523.78	0.00081	0.53	S	1	TRUE	B8N3Q5
PTC1::eGFP-1	2	QLEDGR		0.0351	717.35	0	717.35	-0.00047	-0.65	S	1	TRUE	B8N3Q5
PTC1::eGFP-1	2	QLEDGR		0.0492	717.35	0	717.35	-0.00041	-0.57	S	1	TRUE	B8N3Q5
PTC1::eGFP-1	3	SKIQDKEGIPPDQQR		0.0189	1738.91	0	1738.91	0.00086	0.49	S	1	TRUE	B8N3Q5
PTC1::eGFP-1	2	IVGDIVEK		0.163	872.51	0.00063	872.51	-0.00013	-0.15	S	1	TRUE	B8NIQ9
PTC1::eGFP-1	2	IVGDIVEK		0.236	872.51	0.00239	872.51	4e-05	0.04	S	1	TRUE	B8NIQ9
PTC1::eGFP-1	2	TQDLVADVK		0.316	988.53	0.00284	988.53	0.00048	0.48	S	1	TRUE	P41747
PTC1::eGFP-1	2	EGIPPDQQR		0.292	1039.52	0.00284	1039.52	0.00293	2.82	S	1	TRUE	B8N3Q5
PTC1::eGFP-1	3	IQDKEGIPPDQQR		0.00337	1523.78	0	1523.78	0.00089	0.58	S	1	TRUE	B8N3Q5
PTC1::eGFP-1	2	QLEDGR		0.0914	717.35	0.00063	717.35	-0.00052	-0.72	S	1	TRUE	B8N3Q5
PTC1::eGFP-1	3	IQDKEGIPPDQQR		0.00314	1523.78	0	1523.78	0.00132	0.86	S	1	TRUE	B8N3Q5
PTC1::eGFP-1	2	QLEDGR		0.0477	717.35	0	717.35	-0.00025	-0.35	S	1	TRUE	B8N3Q5
PTC1::eGFP-1	2	EGIPPDQQR		0.18	1039.52	0.00063	1039.52	0.00266	2.56	S	1	TRUE	B8N3Q5
PTC1::eGFP-1	3	IQDKEGIPPDQQR		0.11	1523.78	0.00063	1523.78	0.002	1.31	S	1	TRUE	B8N3Q5
PTC1::eGFP-1	2	VIPELQGK		0.0638	883.52	0	883.52	0.00023	0.25	S	1	TRUE	B8NAL4
PTC1::eGFP-1	2	TADEVEEKPEELD		0.0281	1503.67	0	1503.67	0.0035	2.33	S	1	TRUE	B8N5B0
PTC1::eGFP-1	3	IQDKEGIPPDQQR		0.000494	1523.78	0	1523.78	0.00263	1.73	S	1	TRUE	B8N3Q5
PTC1::eGFP-1	2	NKAVLTGK	1,Deamidated[N]#0;	0.235	831.49	0.00239	831.49	0.00065	0.78	S	1	TRUE	B8N932
PTC1::eGFP-1	2	QLEDGR		0.0542	717.35	0	717.35	-2e-05	-0.03	S	1	TRUE	B8N3Q5
PTC1::eGFP-1	2	ESSSFNYTVR		0.429	1189.55	0.0095	1189.55	-0.00115	-0.97	S	1	TRUE	B8NLZ3
PTC1::eGFP-1	2	TADEVEEKPEELD		0.0497	1503.67	0	1503.67	0.00442	2.94	S	1	TRUE	B8N5B0
PTC1::eGFP-1	3	SKIQDKEGIPPDQQR		0.214	1738.91	0.00239	1738.91	0.00273	1.57	S	1	TRUE	B8N3Q5
PTC1::eGFP-1	2	VLYTANVGDAR		0.0348	1178.62	0	1178.62	0.00057	0.49	S	1	TRUE	B8NLZ3
PTC1::eGFP-1	2	VLYTANVGDAR		0.0271	1178.62	0	1178.62	0.00073	0.62	S	1	TRUE	B8NLZ3
PTC1::eGFP-1	2	TAAQNIIPSSTGAAK		0.0403	1429.77	0	1429.76	0.00239	1.67	S	1	TRUE	B8N2Y6
PTC1::eGFP-1	2	VLYTANVGDAR		0.0608	1178.62	0	1178.62	0.00068	0.58	S	1	TRUE	B8NLZ3
PTC1::eGFP-1	3	IQDKEGIPPDQQR		0.00237	1523.78	0	1523.78	0.0004	0.26	S	1	TRUE	B8N3Q5
PTC1::eGFP-1	2	EGIPPDQQR		0.19	1039.52	0.00063	1039.52	-0.00029	-0.28	S	1	TRUE	B8N3Q5
PTC1::eGFP-1	2	AATFFTNAK		0.142	970.5	0.00063	970.5	0.00117	1.2	S	1	TRUE	B8NLZ3
PTC1::eGFP-1	2	QLEDGR		0.177	717.35	0.00063	717.35	-0.00083	-1.16	S	1	TRUE	B8N3Q5
PTC1::eGFP-1	2	QGVLGIK		0.369	714.45	0.00632	714.45	-0.00069	-0.96	S	1	TRUE	B8NRV3
PTC1::eGFP-1	2	IQDKEGIPPDQQR		0.00108	1523.78	0	1523.78	0.00241	1.58	S	1	TRUE	B8N3Q5
PTC1::eGFP-1	2	IQDKEGIPPDQQR		0.00111	1523.78	0	1523.78	0.00299	1.96	S	1	TRUE	B8N3Q5
PTC1::eGFP-1	2	VIPSLNGK	6,Deamidated[N]#0;	0.0304	828.48	0	828.48	2e-05	0.03	S	1	TRUE	B8N2Y6
PTC1::eGFP-1	2	QGVLGIK		0.307	714.45	0.00284	714.45	-0.00061	-0.86	S	1	TRUE	B8NRV3
PTC1::eGFP-1	2	QLEDGR		0.163	717.35	0.00063	717.35	-0.00054	-0.75	S	1	TRUE	B8N3Q5
PTC1::eGFP-1	3	IQDKEGIPPDQQR		0.00298	1523.78	0	1523.78	0.00065	0.42	S	1	TRUE	B8N3Q5
PTC1::eGFP-1	2	QLEDGR		0.119	717.35	0.00063	717.35	-0.00037	-0.51	S	1	TRUE	B8N3Q5
PTC1::eGFP-1	2	QLEDGR		0.09	717.35	0.00063	717.35	-0.00037	-0.51	S	1	TRUE	B8N3Q5
PTC1::eGFP-1	3	LIFAGKQLEDGR		0.0732	1346.74	0.00063	1346.74	0.00071	0.53	S	1	TRUE	B8N3Q5
PTC1::eGFP-1	2	AASSSLDHLSNR	0,Acetyl[ProteinN-term]#0;	0.00278	1299.63	0	1299.63	0.00134	1.03	S	1	TRUE	B8MWA0
PTC1::eGFP-1	2	QLEDGR		0.0198	717.35	0	717.35	-0.00084	-1.17	S	1	TRUE	B8N3Q5
PTC1::eGFP-1	3	SKIQDKEGIPPDQQR		0.0606	1738.91	0	1738.91	0.00235	1.35	S	1	TRUE	B8N3Q5
PTC1::eGFP-1	3	SKIQDKEGIPPDQQR		0.178	1738.91	0.00063	1738.91	0.00365	2.1	S	1	TRUE	B8N3Q5
PTC1::eGFP-1	2	LSSIALPR		0.357	856.53	0.00584	856.53	0.0005	0.58	S	1	TRUE	B8NGU5
PTC1::eGFP-1	2	ESTLHLVLR		0.181	1067.62	0.00063	1067.62	-0.0011	-1.03	S	1	TRUE	B8N3Q5
PTC1::eGFP-1	2	VIPSLNGK	6,Deamidated[N]#0;	0.0453	828.48	0	828.48	0.00045	0.54	S	1	TRUE	B8N2Y6
PTC1::eGFP-1	2	VIPSLNGK	6,Deamidated[N]#0;	0.0649	828.48	0	828.48	0.0006	0.72	S	1	TRUE	B8N2Y6
PTC1::eGFP-1	2	QLEDGR		0.0618	717.35	0	717.35	-0.00016	-0.23	S	1	TRUE	B8N3Q5
PTC1::eGFP-1	2	LSSIALPR		0.406	856.53	0.0095	856.53	0.00059	0.69	S	1	TRUE	B8NGU5
PTC1::eGFP-1	2	EGIPPDQQR		0.14	1039.52	0.00063	1039.52	0.00058	0.56	S	1	TRUE	B8N3Q5
PTC1::eGFP-1	2	VGINGFGR		0.267	819.45	0.00284	819.45	0.0008	0.97	S	1	TRUE	B8NTX6
PTC1::eGFP-1	2	LSSIALPR		0.397	856.53	0.00874	856.53	0.00056	0.66	S	1	TRUE	B8NGU5
PTC1::eGFP-1	3	QLEDGRTLSDYNIQK		0.0351	1779.89	0	1779.89	0.00291	1.63	S	1	TRUE	B8N3Q5
PTC1::eGFP-1	3	IQDKEGIPPDQQR		0.000768	1523.78	0	1523.78	0.00163	1.07	S	1	TRUE	B8N3Q5
PTC1::eGFP-1	3	LIFAGKQLEDGR		0.237	1346.74	0.00239	1346.74	0.00149	1.1	S	1	TRUE	B8N3Q5
PTC1::eGFP-1	2	QLEDGR		0.0423	717.35	0	717.35	-0.00103	-1.44	S	1	TRUE	B8N3Q5
PTC1::eGFP-1	3	IQDKEGIPPDQQR		0.00285	1523.78	0	1523.78	0.00206	1.35	S	1	TRUE	B8N3Q5
PTC1::eGFP-1	2	EGIPPDQQR		0.0291	1039.52	0	1039.52	-0.00037	-0.35	S	1	TRUE	B8N3Q5
PTC1::eGFP-1	2	QLEDGR		0.0556	717.35	0	717.35	-0.00054	-0.75	S	1	TRUE	B8N3Q5
PTC1::eGFP-1	2	LIFAGKQLEDGR		0.212	1346.74	0.00239	1346.74	0.00101	0.75	S	1	TRUE	B8N3Q5
PTC1::eGFP-1	2	IQDKEGIPPDQQR		6.89e-05	1523.78	0	1523.78	-0.00168	-1.1	S	1	TRUE	B8N3Q5
PTC1::eGFP-1	2	QLEDGR		0.105	717.35	0.00063	717.35	-0.00103	-1.44	S	1	TRUE	B8N3Q5
PTC1::eGFP-1	2	STLSDSLVQR		0.233	1105.58	0.00239	1105.58	-0.00089	-0.81	S	1	TRUE	B8NGN7
PTC1::eGFP-1	2	STLSDSLVQR		0.421	1105.58	0.0095	1105.58	-0.00108	-0.98	S	1	TRUE	B8NGN7
PTC1::eGFP-1	3	SKIQDKEGIPPDQQR		0.000232	1738.91	0	1738.91	-0.00078	-0.45	S	1	TRUE	B8N3Q5
PTC1::eGFP-1	3	LIFAGKQLEDGR		0.0411	1346.74	0	1346.74	-0.00113	-0.84	S	1	TRUE	B8N3Q5
PTC1::eGFP-1	3	IQDKEGIPPDQQR		0.0129	1523.78	0	1523.78	-0.00242	-1.59	S	1	TRUE	B8N3Q5
PTC1::eGFP-1	2	IQDKEGIPPDQQR		0.000164	1523.78	0	1523.78	-0.0021	-1.38	S	1	TRUE	B8N3Q5
PTC1::eGFP-1	2	QLEDGR		0.156	717.35	0.00063	717.35	-0.00142	-1.98	S	1	TRUE	B8N3Q5
PTC1::eGFP-1	3	LIFAGKQLEDGR		0.00256	1346.74	0	1346.74	-0.00115	-0.85	S	1	TRUE	B8N3Q5
PTC1::eGFP-1	3	SKIQDKEGIPPDQQR		0.117	1738.91	0.00063	1738.91	-0.00176	-1.01	S	1	TRUE	B8N3Q5
PTC1::eGFP-1	2	QLEDGR		0.171	717.35	0.00063	717.35	-0.00139	-1.94	S	1	TRUE	B8N3Q5
PTC1::eGFP-1	3	SKIQDKEGIPPDQQR		0.0414	1738.91	0	1738.91	-0.00081	-0.46	S	1	TRUE	B8N3Q5
PTC1::eGFP-1	2	LIFAGKQLEDGR		0.43	1346.74	0.0095	1346.74	-0.00047	-0.35	S	1	TRUE	B8N3Q5
PTC1::eGFP-1	3	SKIQDKEGIPPDQQR		0.287	1738.91	0.00284	1738.91	-0.00133	-0.77	S	1	TRUE	B8N3Q5
PTC1::eGFP-1	2	IQDKEGIPPDQQR		7.76e-05	1523.78	0	1523.78	-0.00051	-0.34	S	1	TRUE	B8N3Q5
PTC1::eGFP-1	3	LIFAGKQLEDGR		0.00742	1346.74	0	1346.74	-0.00062	-0.46	S	1	TRUE	B8N3Q5
PTC1::eGFP-1	2	QLEDGR		0.0451	717.35	0	717.35	-0.00111	-1.54	S	1	TRUE	B8N3Q5
PTC1::eGFP-1	3	SKIQDKEGIPPDQQR		0.37	1738.91	0.00632	1738.91	-0.00238	-1.37	S	1	TRUE	B8N3Q5
PTC1::eGFP-1	2	EGIPPDQQR		0.402	1039.51	0.0095	1039.52	-0.00168	-1.62	S	1	TRUE	B8N3Q5
PTC1::eGFP-1	2	SKIQDKEGIPPDQQR		0.000879	1738.91	0	1738.91	-0.0024	-1.38	S	1	TRUE	B8N3Q5
PTC1::eGFP-1	2	IQDKEGIPPDQQR		0.000129	1523.78	0	1523.78	-0.00085	-0.55	S	1	TRUE	B8N3Q5
PTC1::eGFP-1	2	STELIIR		0.21	831.49	0.00125	831.49	-0.00101	-1.22	S	1	TRUE	B8N4Q2
PTC1::eGFP-1	2	ESTLHLVLR		0.0273	1067.62	0	1067.62	-0.00138	-1.29	S	1	TRUE	B8N3Q5
PTC1::eGFP-1	3	IQDKEGIPPDQQR		0.00432	1523.78	0	1523.78	-0.0011	-0.72	S	1	TRUE	B8N3Q5
PTC1::eGFP-1	2	STELIIR		0.103	831.49	0.00063	831.49	-0.00122	-1.46	S	1	TRUE	B8N4Q2
PTC1::eGFP-1	2	ESTLHLVLR		0.0803	1067.62	0.00063	1067.62	-0.00061	-0.57	S	1	TRUE	B8N3Q5
PTC1::eGFP-1	2	QLEDGR		0.0472	717.35	0	717.35	-0.00118	-1.64	S	1	TRUE	B8N3Q5
PTC1::eGFP-1	2	QLEDGR		0.0467	717.35	0	717.35	-0.00114	-1.59	S	1	TRUE	B8N3Q5
PTC1::eGFP-1	2	QLEDGR		0.0637	717.35	0	717.35	-0.00098	-1.37	S	1	TRUE	B8N3Q5
PTC1::eGFP-1	2	STELIIR		0.301	831.49	0.00284	831.49	-0.00171	-2.06	S	1	TRUE	B8N4Q2
PTC1::eGFP-1	2	QLEDGR		0.0476	717.35	0	717.35	-0.00093	-1.29	S	1	TRUE	B8N3Q5
PTC1::eGFP-1	2	ESTLHLVLR		0.00931	1067.62	0	1067.62	-0.00073	-0.69	S	1	TRUE	B8N3Q5
PTC1::eGFP-1	3	LIFAGKQLEDGR		0.000898	1346.74	0	1346.74	-0.00026	-0.2	S	1	TRUE	B8N3Q5
PTC1::eGFP-1	3	SKIQDKEGIPPDQQR		0.000147	1738.91	0	1738.91	0.00037	0.21	S	1	TRUE	B8N3Q5
PTC1::eGFP-1	2	LIFAGKQLEDGR		0.00324	1346.74	0	1346.74	0.00145	1.08	S	1	TRUE	B8N3Q5
PTC1::eGFP-1	2	SKIQDKEGIPPDQQR		0.0754	1738.91	0.00063	1738.91	0.00014	0.08	S	1	TRUE	B8N3Q5
PTC1::eGFP-1	2	FAGKQLEDGR		0.241	1120.58	0.00239	1120.57	0.00146	1.3	C	1	TRUE	B8N3Q5
PTC1::eGFP-1	3	SKIQDKEGIPPDQQR		0.000167	1738.91	0	1738.91	0.00208	1.2	S	1	TRUE	B8N3Q5
PTC1::eGFP-1	2	EGIPPDQQR		0.03	1039.52	0	1039.52	0.00086	0.83	S	1	TRUE	B8N3Q5
PTC1::eGFP-1	3	LIFAGKQLEDGR		0.00039	1346.74	0	1346.74	0.00034	0.25	S	1	TRUE	B8N3Q5
PTC1::eGFP-1	3	SKIQDKEGIPPDQQR		0.000105	1738.91	0	1738.91	0.00272	1.56	S	1	TRUE	B8N3Q5
PTC1::eGFP-1	2	IQDKEGIPPDQQR		2.13e-05	1523.78	0	1523.78	0.00334	2.19	S	1	TRUE	B8N3Q5
PTC1::eGFP-1	2	QLEDGR		0.0324	717.35	0	717.35	-3e-05	-0.03	S	1	TRUE	B8N3Q5
PTC1::eGFP-1	3	IQDKEGIPPDQQR		0.00147	1523.78	0	1523.78	0.00303	1.99	S	1	TRUE	B8N3Q5
PTC1::eGFP-1	2	ESTLHLVLR		0.01	1067.62	0	1067.62	0.00149	1.4	S	1	TRUE	B8N3Q5
PTC1::eGFP-1	2	QLEDGR		0.0252	717.35	0	717.35	0.00033	0.46	S	1	TRUE	B8N3Q5
PTC1::eGFP-1	2	VGINGFGR	4,Deamidated[N]#0;	0.26	820.43	0.00284	820.43	0.00072	0.87	S	1	TRUE	B8NTX6
PTC1::eGFP-1	2	VGINGFGR	4,Deamidated[N]#0;	0.236	820.43	0.00239	820.43	0.00081	0.98	S	1	TRUE	B8NTX6
PTC1::eGFP-1	3	LIFAGKQLEDGR		0.0892	1346.74	0.00063	1346.74	6e-05	0.05	S	1	TRUE	B8N3Q5
PTC1::eGFP-1	3	SKIQDKEGIPPDQQR		0.000223	1738.91	0	1738.91	0.0036	2.07	S	1	TRUE	B8N3Q5
PTC1::eGFP-1	2	EGIPPDQQR		0.359	1039.52	0.00632	1039.52	0.00218	2.1	S	1	TRUE	B8N3Q5
PTC1::eGFP-1	2	ESTLHLVLR		0.0666	1067.62	0	1067.62	0.00229	2.14	S	1	TRUE	B8N3Q5
PTC1::eGFP-1	2	QLEDGR		0.0174	717.35	0	717.35	0.0004	0.56	S	1	TRUE	B8N3Q5
PTC1::eGFP-1	2	QLEDGR		0.0228	717.35	0	717.35	0.00037	0.52	S	1	TRUE	B8N3Q5
PTC1::eGFP-1	2	VGINGFGR	4,Deamidated[N]#0;	0.262	820.43	0.00284	820.43	0.00028	0.34	S	1	TRUE	B8NTX6
PTC1::eGFP-1	2	EGIPPDQQR		0.0375	1039.52	0	1039.52	4e-05	0.03	S	1	TRUE	B8N3Q5
PTC1::eGFP-1	3	SKIQDKEGIPPDQQR		0.000189	1738.91	0	1738.91	0.00116	0.67	S	1	TRUE	B8N3Q5
PTC1::eGFP-1	3	IQDKEGIPPDQQR		0.0238	1523.78	0	1523.78	0.0028	1.84	S	1	TRUE	B8N3Q5
PTC1::eGFP-1	3	SKIQDKEGIPPDQQR		0.00098	1738.91	0	1738.91	0.00239	1.37	S	1	TRUE	B8N3Q5
PTC1::eGFP-1	3	IQDKEGIPPDQQR		0.00252	1523.78	0	1523.78	0.00287	1.88	S	1	TRUE	B8N3Q5
PTC1::eGFP-1	2	ESTLHLVLR		0.00403	1067.62	0	1067.62	0.00163	1.53	S	1	TRUE	B8N3Q5
PTC1::eGFP-1	2	QLEDGR		0.0319	717.35	0	717.35	4e-05	0.06	S	1	TRUE	B8N3Q5
PTC1::eGFP-1	4	TEASASSRSMFIVK	10,Oxidation[M]#0;	0.396	1529.76	0.00874	1529.76	0.0007	0.46	S	1	TRUE	B8NDM5
PTC1::eGFP-1	4	TEASASSRSMFIVK	10,Oxidation[M]#0;	0.281	1529.76	0.00284	1529.76	0.00089	0.58	S	1	TRUE	B8NDM5
PTC1::eGFP-1	2	QLEDGR		0.0422	717.35	0	717.35	-0.00094	-1.3	S	1	TRUE	B8N3Q5
PTC1::eGFP-1	3	SKIQDKEGIPPDQQR		0.00044	1738.91	0	1738.91	0.00318	1.83	S	1	TRUE	B8N3Q5
PTC1::eGFP-1	2	QLEDGR		0.0514	717.35	0	717.35	6e-05	0.09	S	1	TRUE	B8N3Q5
PTC1::eGFP-1	2	ESTLHLVLR		0.00271	1067.62	0	1067.62	0.00146	1.37	S	1	TRUE	B8N3Q5
PTC1::eGFP-1	3	IQDKEGIPPDQQR		0.134	1523.78	0.00063	1523.78	0.00276	1.81	S	1	TRUE	B8N3Q5
PTC1::eGFP-1	2	SLEDVIK		0.133	803.45	0.00063	803.45	0.00086	1.08	S	1	TRUE	B8NGR8
PTC1::eGFP-1	2	IQDKEGIPPDQQR		3.06e-05	1523.79	0	1523.78	0.00397	2.6	S	1	TRUE	B8N3Q5
PTC1::eGFP-1	2	QLEDGR		0.0244	717.35	0	717.35	0	0	S	1	TRUE	B8N3Q5
PTC1::eGFP-1	2	EGIPPDQQR		0.143	1039.52	0.00063	1039.52	0.00143	1.38	S	1	TRUE	B8N3Q5
PTC1::eGFP-1	3	SKIQDKEGIPPDQQR		0.0256	1738.91	0	1738.91	0.003	1.72	S	1	TRUE	B8N3Q5
PTC1::eGFP-1	2	ESTLHLVLR		0.146	1067.62	0.00063	1067.62	0.00161	1.51	S	1	TRUE	B8N3Q5
PTC1::eGFP-1	2	EGIPPDQQR		0.172	1039.52	0.00063	1039.52	0.00118	1.14	S	1	TRUE	B8N3Q5
PTC1::eGFP-1	3	IQDKEGIPPDQQR		0.00158	1523.78	0	1523.78	0.00234	1.54	S	1	TRUE	B8N3Q5
PTC1::eGFP-1	3	IQDKEGIPPDQQR		0.0017	1523.78	0	1523.78	0.00157	1.03	S	1	TRUE	B8N3Q5
PTC1::eGFP-1	2	ESTLHLVLR		0.000533	1067.62	0	1067.62	0.00143	1.34	S	1	TRUE	B8N3Q5
PTC1::eGFP-1	2	QLEDGR		0.029	717.35	0	717.35	-0.00012	-0.17	S	1	TRUE	B8N3Q5
PTC1::eGFP-1	2	QLEDGR		0.0416	717.35	0	717.35	-0.00093	-1.29	S	1	TRUE	B8N3Q5
PTC1::eGFP-1	2	EGIPPDQQR		0.234	1039.52	0.00239	1039.52	0.00072	0.69	S	1	TRUE	B8N3Q5
PTC1::eGFP-1	2	EGIPPDQQR		0.0272	1039.52	0	1039.52	-0.00031	-0.29	S	1	TRUE	B8N3Q5
PTC1::eGFP-1	3	SKIQDKEGIPPDQQR		0.00113	1738.91	0	1738.91	0.00245	1.41	S	1	TRUE	B8N3Q5
PTC1::eGFP-1	2	ESTLHLVLR		0.0661	1067.62	0	1067.62	0.0016	1.5	S	1	TRUE	B8N3Q5
PTC1::eGFP-1	3	ESTLHLVLR		0.0611	1067.62	0	1067.62	-0.0001	-0.1	S	1	TRUE	B8N3Q5
PTC1::eGFP-1	3	IQDKEGIPPDQQR		0.000448	1523.78	0	1523.78	0.0026	1.71	S	1	TRUE	B8N3Q5
PTC1::eGFP-1	3	ESTLHLVLR		0.00731	1067.62	0	1067.62	2e-05	0.02	S	1	TRUE	B8N3Q5
PTC1::eGFP-1	3	SKIQDKEGIPPDQQR		0.0169	1738.91	0	1738.91	0.00296	1.7	S	1	TRUE	B8N3Q5
PTC1::eGFP-1	2	QLEDGR		0.0795	717.35	0.00063	717.35	0.00034	0.47	S	1	TRUE	B8N3Q5
PTC1::eGFP-1	3	IQDKEGIPPDQQR		0.00347	1523.78	0	1523.78	0.00271	1.78	S	1	TRUE	B8N3Q5
PTC1::eGFP-1	3	ESTLHLVLR		0.0101	1067.62	0	1067.62	0.00014	0.13	S	1	TRUE	B8N3Q5
PTC1::eGFP-1	3	SKIQDKEGIPPDQQR		0.288	1738.91	0.00284	1738.91	0.00416	2.39	S	1	TRUE	B8N3Q5
PTC1::eGFP-1	2	IQDKEGIPPDQQR		0.00304	1523.79	0	1523.78	0.00544	3.57	S	1	TRUE	B8N3Q5
PTC1::eGFP-2	2	AAAQNLIPSSTGAAK		0.167	1399.76	0	1399.75	0.00308	2.2	S	1	TRUE	B8NAL4
PTC1::eGFP-2	2	EIEYFAK		0.0914	899.45	0	899.45	-0.0026	-2.89	S	1	TRUE	B8NIQ9
PTC1::eGFP-2	2	ESSSFNYTVR		0.000381	1189.55	0	1189.55	0.00109	0.91	S	1	TRUE	B8NLZ3
PTC1::eGFP-2	2	EIEYFAK		0.0629	899.45	0	899.45	-0.00284	-3.15	S	1	TRUE	B8NIQ9
PTC1::eGFP-2	2	IVGDIVEK		0.0709	872.51	0	872.51	0.00043	0.49	S	1	TRUE	B8NIQ9
PTC1::eGFP-2	2	IVGDIVEK		0.368	872.51	0.00578	872.51	0.00093	1.07	S	1	TRUE	B8NIQ9
PTC1::eGFP-2	2	VLYTANVGDAR		0.259	1178.62	0	1178.62	-2e-05	-0.02	S	1	TRUE	B8NLZ3
PTC1::eGFP-2	2	TAAQNIIPSSTGAAK	4,Deamidated[Q]#0;	0.0798	1430.76	0	1430.75	0.01338	9.35	S	1	TRUE	B8N2Y6
PTC1::eGFP-2	2	TAAQNIIPSSTGAAK		0.0433	1429.77	0	1429.76	0.00157	1.1	S	1	TRUE	B8N2Y6
PTC1::eGFP-2	2	EIEYFAK		0.111	899.45	0	899.45	-0.00202	-2.25	S	1	TRUE	B8NIQ9
PTC1::eGFP-2	2	AQLKAPGILPR		0.0845	1163.73	0	1163.73	0.0027	2.32	S	1	TRUE	B8MXS8
PTC1::eGFP-2	3	MVDGEPGPEMSLDDSNDAPTVSHLNK	1,Oxidation[M]#0;10,Oxidation[M]#0;	0.00273	2787.22	0	2787.21	0.00905	3.25	S	1	TRUE	B8NLZ3
PTC1::eGFP-2	2	EIEYFAK		0.0681	899.45	0	899.45	-0.00168	-1.87	S	1	TRUE	B8NIQ9
PTC1::eGFP-2	2	ESSSFNYTVR		0.000352	1189.55	0	1189.55	0.00202	1.69	S	1	TRUE	B8NLZ3
PTC1::eGFP-2	2	IVGDIVEK		0.0431	872.51	0	872.51	0.00169	1.93	S	1	TRUE	B8NIQ9
PTC1::eGFP-2	2	ISGIGTVPVGR		0.00113	1055.62	0	1055.62	0.00299	2.83	S	1	TRUE	B8NLF1
PTC1::eGFP-2	2	TPEFIGSEVR		0.0799	1134.58	0	1134.58	0.00107	0.94	S	1	TRUE	B8N6U8
PTC1::eGFP-2	2	ISGIGTVPVGR		0.0107	1055.62	0	1055.62	0.00252	2.39	S	1	TRUE	B8NLF1
PTC1::eGFP-2	2	TPEFIGSEVR		0.000217	1134.58	0	1134.58	0.00199	1.76	S	1	TRUE	B8N6U8
PTC1::eGFP-2	2	EIEYFAK		0.0501	899.45	0	899.45	-0.00102	-1.13	S	1	TRUE	B8NIQ9
PTC1::eGFP-2	2	TAAQNIIPSSTGAAK		0.182	1429.77	0	1429.76	0.00386	2.7	S	1	TRUE	B8N2Y6
PTC1::eGFP-2	3	MVDGEPGPEMSLDDSNDAPTVSHLNK	1,Oxidation[M]#0;10,Oxidation[M]#0;	0.000359	2787.22	0	2787.21	0.00854	3.07	S	1	TRUE	B8NLZ3
PTC1::eGFP-2	2	EIEYFAK		0.0447	899.45	0	899.45	-0.00088	-0.98	S	1	TRUE	B8NIQ9
PTC1::eGFP-2	2	EIEYFAK		0.0467	899.45	0	899.45	-0.00088	-0.98	S	1	TRUE	B8NIQ9
PTC1::eGFP-2	2	ESSSFNYTVR		0.000367	1189.55	0	1189.55	0.00178	1.5	S	1	TRUE	B8NLZ3
PTC1::eGFP-2	2	VLYTANVGDAR		0.239	1178.62	0	1178.62	0.00175	1.48	S	1	TRUE	B8NLZ3
PTC1::eGFP-2	2	VLYTANVGDAR		0.259	1178.62	0	1178.62	0.00186	1.58	S	1	TRUE	B8NLZ3
PTC1::eGFP-2	2	IVGDIVEK		0.0422	872.51	0	872.51	0.00184	2.11	S	1	TRUE	B8NIQ9
PTC1::eGFP-2	2	TPEFIGSEVR		0.00187	1134.58	0	1134.58	0.00288	2.53	S	1	TRUE	B8N6U8
PTC1::eGFP-2	3	SLSNKLAITDVDLKDKR		0.321	1916.08	0	1916.08	0.00273	1.42	S	1	TRUE	B8NIQ9
PTC1::eGFP-2	2	ISGIGTVPVGR		0.168	1055.62	0	1055.62	0.00325	3.08	S	1	TRUE	B8NLF1
PTC1::eGFP-2	2	TAAQNIIPSSTGAAK		0.162	1429.77	0	1429.76	0.00684	4.78	S	1	TRUE	B8N2Y6
PTC1::eGFP-2	3	MVDGEPGPEMSLDDSNDAPTVSHLNK	1,Oxidation[M]#0;10,Oxidation[M]#0;25,Deamidated[N]#0;	0.235	2788.21	0	2788.19	0.01719	6.17	S	1	TRUE	B8NLZ3
PTC1::eGFP-2	2	EIEYFAK		0.0511	899.45	0	899.45	-0.00012	-0.13	S	1	TRUE	B8NIQ9
PTC1::eGFP-2	4	SLSNKLAITDVDLKDKR		0.00905	1916.09	0	1916.08	0.00706	3.69	S	1	TRUE	B8NIQ9
PTC1::eGFP-2	2	EIEYFAK		0.0377	899.45	0	899.45	0.00012	0.14	S	1	TRUE	B8NIQ9
PTC1::eGFP-2	2	ESSSFNYTVR		0.000602	1189.55	0	1189.55	0.0025	2.1	S	1	TRUE	B8NLZ3
PTC1::eGFP-2	2	EIEYFAK		0.0367	899.45	0	899.45	0.00014	0.16	S	1	TRUE	B8NIQ9
PTC1::eGFP-2	3	YSLKPVATELEK		0.00733	1377.77	0	1377.76	0.00333	2.42	S	1	TRUE	B8NIQ9
PTC1::eGFP-2	2	TAAQNIIPSSTGAAK		0.306	1429.77	0	1429.76	0.00259	1.81	S	1	TRUE	B8N2Y6
PTC1::eGFP-2	2	IVGDIVEK		0.0412	872.51	0	872.51	0.00194	2.23	S	1	TRUE	B8NIQ9
PTC1::eGFP-2	2	IGNSLFDEAGSK		7.51e-06	1237.61	0	1237.61	0.00375	3.03	S	1	TRUE	B8NIQ9
PTC1::eGFP-2	4	SLSNKLAITDVDLKDKR		0.134	1916.09	0	1916.08	0.00626	3.27	S	1	TRUE	B8NIQ9
PTC1::eGFP-2	2	TPEFIGSEVR		0.0244	1134.58	0	1134.58	0.00279	2.46	S	1	TRUE	B8N6U8
PTC1::eGFP-2	3	YSLKPVATELEK		0.000469	1377.77	0	1377.76	0.00305	2.21	S	1	TRUE	B8NIQ9
PTC1::eGFP-2	2	YSLKPVATELEK		0.0978	1377.77	0	1377.76	0.00456	3.31	S	1	TRUE	B8NIQ9
PTC1::eGFP-2	3	YSLKPVATELEK		0.116	1377.77	0	1377.76	0.00291	2.11	S	1	TRUE	B8NIQ9
PTC1::eGFP-2	2	EIEYFAK		0.038	899.45	0	899.45	0.00063	0.7	S	1	TRUE	B8NIQ9
PTC1::eGFP-2	3	MVDGEPGPEMSLDDSNDAPTVSHLNK	1,Oxidation[M]#0;10,Oxidation[M]#0;16,Deamidated[N]#0;	0.225	2788.21	0	2788.19	0.02006	7.19	S	1	TRUE	B8NLZ3
PTC1::eGFP-2	2	EIEYFAK		0.0322	899.45	0	899.45	0.00124	1.38	S	1	TRUE	B8NIQ9
PTC1::eGFP-2	2	ESSSFNYTVR		0.00304	1189.55	0	1189.55	0.00231	1.94	S	1	TRUE	B8NLZ3
PTC1::eGFP-2	2	EIEYFAK		0.0311	899.45	0	899.45	0.00101	1.13	S	1	TRUE	B8NIQ9
PTC1::eGFP-2	2	IVGDIVEK		0.0511	872.51	0	872.51	0.00215	2.46	S	1	TRUE	B8NIQ9
PTC1::eGFP-2	2	QRVLYTANVGDAR	0,Gln->pyro-Glu[AnyN-termQ]#0;	0.181	1445.75	0	1445.75	0.0048	3.32	S	1	TRUE	B8NLZ3
PTC1::eGFP-2	2	IGNSLFDEAGSK		0.000133	1237.61	0	1237.61	0.0042	3.4	S	1	TRUE	B8NIQ9
PTC1::eGFP-2	2	TPEFIGSEVR		0.0365	1134.58	0	1134.58	0.00245	2.16	S	1	TRUE	B8N6U8
PTC1::eGFP-2	2	ESSSFNYTVR		0.065	1189.55	0	1189.55	0.00033	0.28	S	1	TRUE	B8NLZ3
PTC1::eGFP-2	2	EIEYFAK		0.065	899.45	0	899.45	0.00266	2.95	S	1	TRUE	B8NIQ9
PTC1::eGFP-2	2	ELEYFAK		0.129	899.45	0	899.45	0.00251	2.79	S	1	TRUE	B8NIQ9
PTC1::eGFP-2	3	MVDGEPGPEMSLDDSNDAPTVSHLNK	1,Oxidation[M]#0;10,Oxidation[M]#0;16,Deamidated[N]#0;	0.318	2788.2	0	2788.19	0.0037	1.33	S	1	TRUE	B8NLZ3
PTC1::eGFP-2	2	IGNSLFDEAGSK		0.000809	1237.61	0	1237.61	0.00406	3.28	S	1	TRUE	B8NIQ9
PTC1::eGFP-2	2	ESSSFNYTVR		0.0432	1189.55	0	1189.55	0.00256	2.16	S	1	TRUE	B8NLZ3
PTC1::eGFP-2	2	EIEYFAK		0.0554	899.45	0	899.45	0.00281	3.13	S	1	TRUE	B8NIQ9
PTC1::eGFP-2	2	EIEYFAK		0.0635	899.45	0	899.45	0.00281	3.13	S	1	TRUE	B8NIQ9
PTC1::eGFP-2	2	EIEYFAK		0.0666	899.45	0	899.45	0.00281	3.13	S	1	TRUE	B8NIQ9
PTC1::eGFP-2	2	IVGDIVEK		0.0547	872.51	0	872.51	0.00187	2.14	S	1	TRUE	B8NIQ9
PTC1::eGFP-2	2	IGNSLFDEAGSK		0.0125	1237.61	0	1237.61	0.00466	3.76	S	1	TRUE	B8NIQ9
PTC1::eGFP-2	2	IVGDIVEK		0.038	872.51	0	872.51	0.002	2.29	S	1	TRUE	B8NIQ9
PTC1::eGFP-2	4	MSLSNKLAITDVDLKDKR	0,PEITC[AnyN-term]#0;	0.12	2210.16	0	2210.17	-0.00747	-3.38	S	1	TRUE	B8NIQ9
PTC1::eGFP-2	2	ESSSFNYTVR		0.0086	1189.55	0	1189.55	0.00332	2.79	S	1	TRUE	B8NLZ3
PTC1::eGFP-2	2	TAAQNIIPSSTGAAK		0.0805	1429.77	0	1429.76	0.00278	1.94	S	1	TRUE	B8N2Y6
PTC1::eGFP-2	2	GDSNSEADDTPTQATSSGPSILPK		0.064	2375.09	0	2375.08	0.00838	3.53	S	1	TRUE	B8NLZ3
PTC1::eGFP-2	2	SLPSGGFFTRR		0.000262	1224.65	0	1224.65	0.00379	3.09	S	1	TRUE	B8NLZ3
PTC1::eGFP-2	2	SLPSGGFFTRR		0.000149	1224.65	0	1224.65	0.00389	3.18	S	1	TRUE	B8NLZ3
PTC1::eGFP-2	2	EIEYFAK		0.0739	899.45	0	899.45	0.0036	4	S	1	TRUE	B8NIQ9
PTC1::eGFP-2	3	GDSNSEADDTPTQATSSGPSILPK		0.244	2375.09	0	2375.08	0.0039	1.64	S	1	TRUE	B8NLZ3
PTC1::eGFP-2	2	EIEYFAK		0.0777	899.45	0	899.45	0.00312	3.47	S	1	TRUE	B8NIQ9
PTC1::eGFP-2	2	IGNSLFDEAGSK		0.00212	1237.61	0	1237.61	0.00276	2.23	S	1	TRUE	B8NIQ9
PTC1::eGFP-2	3	SLPSGGFFTRR		0.000257	1224.65	0	1224.65	0.00186	1.51	S	1	TRUE	B8NLZ3
PTC1::eGFP-2	2	ESSSFNYTVR		0.0233	1189.55	0	1189.55	0.00014	0.11	S	1	TRUE	B8NLZ3
PTC1::eGFP-2	2	GDSNSEADDTPTQATSSGPSILPK		0.000219	2375.09	0	2375.08	0.00411	1.73	S	1	TRUE	B8NLZ3
PTC1::eGFP-2	2	SLPSGGFFTRR		0.0311	1224.65	0	1224.65	0.00146	1.19	S	1	TRUE	B8NLZ3
PTC1::eGFP-2	2	IANAGGLILNNR		0.231	1225.7	0	1225.7	0.00345	2.82	S	1	TRUE	B8NLZ3
PTC1::eGFP-2	2	IANAGGLILNNR		0.000292	1225.7	0	1225.7	0.00387	3.16	S	1	TRUE	B8NLZ3
PTC1::eGFP-2	2	ELEYFAK		0.239	899.45	0	899.45	0.00224	2.49	S	1	TRUE	B8NIQ9
PTC1::eGFP-2	3	GDSNSEADDTPTQATSSGPSILPK		0.117	2375.09	0	2375.08	0.0031	1.3	S	1	TRUE	B8NLZ3
PTC1::eGFP-2	2	IGNSLFDEAGSK		0.132	1237.61	0	1237.61	0.00272	2.2	S	1	TRUE	B8NIQ9
PTC1::eGFP-2	2	ESSSFNYTVR		0.00455	1189.55	0	1189.55	0.00205	1.72	S	1	TRUE	B8NLZ3
PTC1::eGFP-2	2	GDSNSEADDTPTQATSSGPSILPK		0.0137	2375.09	0	2375.08	0.00534	2.25	S	1	TRUE	B8NLZ3
PTC1::eGFP-2	2	SLPSGGFFTRR		0.126	1224.65	0	1224.65	0.00338	2.76	S	1	TRUE	B8NLZ3
PTC1::eGFP-2	2	SLPSGGFFTRR		0.0693	1224.65	0	1224.65	0.00298	2.43	S	1	TRUE	B8NLZ3
PTC1::eGFP-2	2	IANAGGLILNNR		0.0476	1225.71	0	1225.7	0.00467	3.81	S	1	TRUE	B8NLZ3
PTC1::eGFP-2	2	IVGDIVEK		0.337	872.51	0.00578	872.51	0.00179	2.05	S	1	TRUE	B8NIQ9
PTC1::eGFP-2	2	IGNSLFDEAGSK	3,Deamidated[N]#0;	8.96e-05	1238.59	0	1238.59	0.00319	2.57	S	1	TRUE	B8NIQ9
PTC1::eGFP-2	3	SLPSGGFFTRR		0.208	1224.65	0	1224.65	0.00229	1.87	S	1	TRUE	B8NLZ3
PTC1::eGFP-2	3	VDFNVPLDADKK		6.8e-05	1360.71	0	1360.71	0.00413	3.04	S	1	TRUE	B8NIQ9
PTC1::eGFP-2	2	GLDGDIIPR		0.00168	955.52	0	955.52	0.00174	1.82	S	1	TRUE	B8NXM7
PTC1::eGFP-2	2	TAAQNIIPSSTGAAK		0.35	1429.77	0.00578	1429.76	0.00281	1.96	S	1	TRUE	B8N2Y6
PTC1::eGFP-2	2	ESSSFNYTVR		0.145	1189.55	0	1189.55	0.00428	3.59	S	1	TRUE	B8NLZ3
PTC1::eGFP-2	2	GLDGDIIPR		0.00181	955.52	0	955.52	0.00183	1.92	S	1	TRUE	B8NXM7
PTC1::eGFP-2	2	GDSNSEADDTPTQATSSGPSILPK	4,Deamidated[N]#0;	0.135	2376.08	0	2376.07	0.01178	4.96	S	1	TRUE	B8NLZ3
PTC1::eGFP-2	2	SLPSGGFFTRR		0.251	1224.65	0	1224.65	0.00366	2.99	S	1	TRUE	B8NLZ3
PTC1::eGFP-2	2	SLPSGGFFTRR		0.045	1224.65	0	1224.65	0.00351	2.86	S	1	TRUE	B8NLZ3
PTC1::eGFP-2	2	IGNSLFDEAGSK		0.0622	1237.61	0	1237.61	0.00274	2.21	S	1	TRUE	B8NIQ9
PTC1::eGFP-2	2	VDFNVPLDADKK		0.259	1360.71	0	1360.71	0.00385	2.83	S	1	TRUE	B8NIQ9
PTC1::eGFP-2	2	VLPGVDALSSK		0.00034	1085.62	0	1085.62	0.00331	3.05	S	1	TRUE	B8NIQ9
PTC1::eGFP-2	2	ESSSFNYTVR		0.06	1189.55	0	1189.55	0.00249	2.09	S	1	TRUE	B8NLZ3
PTC1::eGFP-2	2	GDSNSEADDTPTQATSSGPSILPK		0.062	2375.09	0	2375.08	0.00941	3.96	S	1	TRUE	B8NLZ3
PTC1::eGFP-2	2	SLPSGGFFTR		0.349	1068.55	0.00578	1068.55	0.00443	4.15	S	1	TRUE	B8NLZ3
PTC1::eGFP-2	2	SLPSGGFFTR		0.0566	1068.55	0	1068.55	0.00452	4.23	S	1	TRUE	B8NLZ3
PTC1::eGFP-2	2	SLPSGGFFTR		0.174	1068.55	0	1068.55	0.00508	4.76	S	1	TRUE	B8NLZ3
PTC1::eGFP-2	2	ESSSFNYTVR		0.0463	1189.55	0	1189.55	0.00391	3.29	S	1	TRUE	B8NLZ3
PTC1::eGFP-2	2	IGNSLFDEAGSK	3,Deamidated[N]#0;	0.0308	1238.6	0	1238.59	0.00516	4.17	S	1	TRUE	B8NIQ9
PTC1::eGFP-2	2	IVGALPTIK		0.288	911.59	0	911.59	-0.00019	-0.21	S	1	TRUE	B8NIQ9
PTC1::eGFP-2	2	IANAGGLILNNR	10,Deamidated[N]#0;	0.00105	1226.7	0	1226.69	0.01032	8.41	S	1	TRUE	B8NLZ3
PTC1::eGFP-2	2	VLPGVDALSSK		0.00869	1085.62	0	1085.62	0.00381	3.51	S	1	TRUE	B8NIQ9
PTC1::eGFP-2	2	AGIALNEHFIK		0.24	1212.68	0	1212.67	0.00207	1.71	S	1	TRUE	B8N2Y6
PTC1::eGFP-2	2	GDSNSEADDTPTQATSSGPSILPK	4,Deamidated[N]#0;	0.271	2376.09	0	2376.07	0.01702	7.16	S	1	TRUE	B8NLZ3
PTC1::eGFP-2	2	IANAGGLILNNR	3,Deamidated[N]#0;	0.133	1226.69	0	1226.69	0.00775	6.32	S	1	TRUE	B8NLZ3
PTC1::eGFP-2	2	SLPSGGFFTR		0.156	1068.55	0	1068.55	0.00447	4.18	S	1	TRUE	B8NLZ3
PTC1::eGFP-2	3	NSLSLSSSPRESSSFNYTVR		0.0568	2218.08	0	2218.07	0.00513	2.31	S	1	TRUE	B8NLZ3
PTC1::eGFP-2	2	IVGALPTIK		0.000114	911.59	0	911.59	0.00205	2.24	S	1	TRUE	B8NIQ9
PTC1::eGFP-2	3	NSLSLSSSPRESSSFNYTVR		0.00608	2218.08	0	2218.07	0.00693	3.12	S	1	TRUE	B8NLZ3
PTC1::eGFP-2	2	IANAGGLILNNR		0.131	1225.7	0	1225.7	0.00382	3.11	S	1	TRUE	B8NLZ3
PTC1::eGFP-2	2	VLPGVDALSSK		0.174	1085.62	0	1085.62	0.00456	4.2	S	1	TRUE	B8NIQ9
PTC1::eGFP-2	2	SLPSGGFFTR		0.129	1068.55	0	1068.55	0.00316	2.95	S	1	TRUE	B8NLZ3
PTC1::eGFP-2	2	SLEAGDEYVALSR		1.71e-05	1409.7	0	1409.69	0.00485	3.44	S	1	TRUE	B8N3M8
PTC1::eGFP-2	2	ESSSFNYTVR		0.313	1189.55	0	1189.55	0.00113	0.95	S	1	TRUE	B8NLZ3
PTC1::eGFP-2	2	IVGDIVEK		0.365	872.51	0.00578	872.51	0.00136	1.55	S	1	TRUE	B8NIQ9
PTC1::eGFP-2	2	IVGALPTIK		0.000247	911.59	0	911.59	0.00126	1.38	S	1	TRUE	B8NIQ9
PTC1::eGFP-2	2	IVGDIVEK		0.301	872.51	0	872.51	0.0018	2.06	S	1	TRUE	B8NIQ9
PTC1::eGFP-2	2	IVGALPTIK		0.00563	911.59	0	911.59	0.00141	1.54	S	1	TRUE	B8NIQ9
PTC1::eGFP-2	3	VDFNVPLDADKKITNNQR		0.0145	2087.09	0	2087.09	0.00573	2.75	S	1	TRUE	B8NIQ9
PTC1::eGFP-2	2	TAAQNIIPSSTGAAK		0.37	1429.77	0.00578	1429.76	0.00195	1.37	S	1	TRUE	B8N2Y6
PTC1::eGFP-2	2	ESSSFNYTVR		0.256	1189.55	0	1189.55	0.0037	3.11	S	1	TRUE	B8NLZ3
PTC1::eGFP-2	2	IVGALPTIK		0.000425	911.59	0	911.59	0.00167	1.84	S	1	TRUE	B8NIQ9
PTC1::eGFP-2	2	IVGALPTIK		0.000814	911.59	0	911.59	0.00036	0.39	S	1	TRUE	B8NIQ9
PTC1::eGFP-2	2	TGVIVGDDVLR		0.186	1143.64	0	1143.64	0.00641	5.6	S	1	TRUE	B8N1M8
PTC1::eGFP-2	2	IVGALPTIK		0.103	911.59	0	911.59	0.00071	0.78	S	1	TRUE	B8NIQ9
PTC1::eGFP-2	2	IVGALPTIK		0.105	911.59	0	911.59	0.00034	0.37	S	1	TRUE	B8NIQ9
PTC1::eGFP-2	2	IVGALPTIK		0.287	911.59	0	911.59	9e-05	0.1	S	1	TRUE	B8NIQ9
PTC1::eGFP-2	2	ASPTEVSSILEQR		0.0892	1416.74	0	1416.73	0.0035	2.47	S	1	TRUE	B8MXS8
PTC1::eGFP-2	3	LSHVSTGGGASLELLEGK		0.121	1754.93	0	1754.93	0.00295	1.68	S	1	TRUE	B8NIQ9
PTC1::eGFP-2	2	LSHVSTGGGASLELLEGK		0.00547	1754.93	0	1754.93	0.005	2.85	S	1	TRUE	B8NIQ9
PTC1::eGFP-2	2	ASPTEVSSILEQR		1.48e-05	1416.74	0	1416.73	0.00365	2.57	S	1	TRUE	B8MXS8
PTC1::eGFP-2	2	GLDLSQLDDQPASR		0.00032	1514.75	0	1514.74	0.00342	2.25	S	1	TRUE	B8MZC7
PTC1::eGFP-2	3	LSHVSTGGGASLELLEGK		3.81e-06	1754.93	0	1754.93	0.00469	2.67	S	1	TRUE	B8NIQ9
PTC1::eGFP-2	2	SLPSGGFFTR		0.326	1068.55	0.00578	1068.55	0.00299	2.8	S	1	TRUE	B8NLZ3
PTC1::eGFP-2	2	SLPSGGFFTR		0.132	1068.55	0	1068.55	0.003	2.8	S	1	TRUE	B8NLZ3
PTC1::eGFP-2	2	LSHVSTGGGASLELLEGK		1.65e-05	1754.93	0	1754.93	0.00609	3.47	S	1	TRUE	B8NIQ9
PTC1::eGFP-2	2	SLPSGGFFTR		0.291	1068.55	0	1068.55	0.00257	2.41	S	1	TRUE	B8NLZ3
PTC1::eGFP-2	2	ASPTEVSSILEQR		0.0228	1416.73	0	1416.73	0.00143	1.01	S	1	TRUE	B8MXS8
PTC1::eGFP-2	2	ASPTEVSSILEQR	12,Deamidated[Q]#0;	0.138	1417.73	0	1417.72	0.00839	5.91	S	1	TRUE	B8MXS8
PTC1::eGFP-2	2	SLPSGGFFTR		0.00047	1068.55	0	1068.55	0.00186	1.74	S	1	TRUE	B8NLZ3
PTC1::eGFP-2	3	LSHVSTGGGASLELLEGK		0.000305	1754.93	0	1754.93	0.00292	1.66	S	1	TRUE	B8NIQ9
PTC1::eGFP-2	2	SLPSGGFFTR		0.00043	1068.55	0	1068.55	0.00184	1.72	S	1	TRUE	B8NLZ3
PTC1::eGFP-2	2	LSHVSTGGGASLELLEGK		0.0809	1754.93	0	1754.93	0.00217	1.23	S	1	TRUE	B8NIQ9
PTC1::eGFP-2	2	SLPSGGFFTR		0.000702	1068.55	0	1068.55	0.00251	2.35	S	1	TRUE	B8NLZ3
PTC1::eGFP-2	2	SLPSGGFFTR		0.000868	1068.55	0	1068.55	0.00293	2.74	S	1	TRUE	B8NLZ3
PTC1::eGFP-2	2	SLPSGGFFTR		0.00119	1068.55	0	1068.55	0.00278	2.6	S	1	TRUE	B8NLZ3
PTC1::eGFP-2	3	LSHVSTGGGASLELLEGK		0.274	1754.93	0	1754.93	0.00284	1.62	S	1	TRUE	B8NIQ9
PTC1::eGFP-2	2	SLPSGGFFTR		0.00129	1068.55	0	1068.55	0.00293	2.74	S	1	TRUE	B8NLZ3
PTC1::eGFP-2	2	SLPSGGFFTR		0.0104	1068.55	0	1068.55	-0.0004	-0.37	S	1	TRUE	B8NLZ3
PTC1::eGFP-2	2	SLPSGGFFTR		0.0346	1068.55	0	1068.55	0.00285	2.66	S	1	TRUE	B8NLZ3
PTC1::eGFP-2	2	GLDLSQLDDQPASR	6,Deamidated[Q]#0;	0.00292	1515.73	0	1515.73	0.00114	0.75	S	1	TRUE	B8MZC7
PTC1::eGFP-2	2	SLPSGGFFTR		0.36	1068.55	0.00578	1068.55	0.00211	1.98	S	1	TRUE	B8NLZ3
PTC1::eGFP-2	2	ILVDYALAR		0.0129	1033.61	0	1033.6	0.0026	2.52	S	1	TRUE	B8NLZ3
PTC1::eGFP-2	2	ILVDYALAR		0.00308	1033.61	0	1033.6	0.00222	2.15	S	1	TRUE	B8NLZ3
PTC1::eGFP-2	2	SLPSGGFFTR		0.242	1068.55	0	1068.55	0.00275	2.57	S	1	TRUE	B8NLZ3
PTC1::eGFP-2	2	ILVDYALAR		0.000133	1033.61	0	1033.6	0.00252	2.44	S	1	TRUE	B8NLZ3
PTC1::eGFP-2	2	SLPSGGFFTR		0.0827	1068.55	0	1068.55	0.00251	2.35	S	1	TRUE	B8NLZ3
PTC1::eGFP-2	3	YGAEAKLSHVSTGGGASLELLEGK		0.0115	2374.23	0	2374.22	0.00491	2.07	S	1	TRUE	B8NIQ9
PTC1::eGFP-2	2	SLPSGGFFTR		0.238	1068.55	0	1068.55	0.00237	2.22	S	1	TRUE	B8NLZ3
PTC1::eGFP-2	3	AATFFTNAKNSLSLSSSPR		0.142	1999.03	0	1999.02	0.00631	3.16	S	1	TRUE	B8NLZ3
PTC1::eGFP-2	2	ILVDYALAR		0.000568	1033.6	0	1033.6	0.0008	0.77	S	1	TRUE	B8NLZ3
PTC1::eGFP-2	2	ILVDYALAR		0.00853	1033.61	0	1033.6	0.00149	1.44	S	1	TRUE	B8NLZ3
PTC1::eGFP-2	2	ILVDYALAR		0.00906	1033.61	0	1033.6	0.00149	1.44	S	1	TRUE	B8NLZ3
PTC1::eGFP-2	2	SLPSGGFFTR		0.348	1068.55	0.00578	1068.55	0.00349	3.26	S	1	TRUE	B8NLZ3
PTC1::eGFP-2	2	ILVDYALAR		0.0131	1033.61	0	1033.6	0.00123	1.19	S	1	TRUE	B8NLZ3
PTC1::eGFP-2	2	ILVDYALAR		0.0119	1033.61	0	1033.6	0.00114	1.1	S	1	TRUE	B8NLZ3
PTC1::eGFP-2	2	TTPSFVAFTDTER		0.00364	1471.71	0	1471.71	0.0014	0.95	S	1	TRUE	B8N5B0
PTC1::eGFP-2	2	SLPSGGFFTR		0.36	1068.55	0.00578	1068.55	0.00389	3.64	S	1	TRUE	B8NLZ3
PTC1::eGFP-2	2	SLPSGGFFTR		0.34	1068.55	0.00578	1068.55	0.00389	3.64	S	1	TRUE	B8NLZ3
PTC1::eGFP-2	2	ILVDYALAR		0.0774	1033.6	0	1033.6	0	0	S	1	TRUE	B8NLZ3
PTC1::eGFP-2	2	ILVDYALAR		0.0339	1033.6	0	1033.6	-0.00079	-0.76	S	1	TRUE	B8NLZ3
PTC1::eGFP-2	2	SLPSGGFFTR		0.355	1068.55	0.00578	1068.55	0.00306	2.86	S	1	TRUE	B8NLZ3
PTC1::eGFP-2	3	ASPTEVSSILEQRIR		0.237	1685.92	0	1685.92	0.00449	2.66	S	1	TRUE	B8MXS8
PTC1::eGFP-2	2	ILVDYALAR		0.0453	1033.6	0	1033.6	0.00074	0.72	S	1	TRUE	B8NLZ3
PTC1::eGFP-2	2	TGYATDADGIPDGYMGLDVGEK	15,Oxidation[M]#0;	0.063	2261	0	2260.99	0.00629	2.78	S	1	TRUE	B8NIQ9
PTC1::eGFP-2	2	ILVDYALAR		0.18	1033.6	0	1033.6	-0.0006	-0.58	S	1	TRUE	B8NLZ3
PTC1::eGFP-2	2	TGYATDADGIPDGYMGLDVGEK	15,Oxidation[M]#0;	0.0104	2261	0	2260.99	0.00831	3.68	S	1	TRUE	B8NIQ9
PTC1::eGFP-2	2	TGYATDADGIPDGYMGLDVGEK	15,Oxidation[M]#0;	0.00187	2261	0	2260.99	0.00672	2.97	S	1	TRUE	B8NIQ9
PTC1::eGFP-2	2	ILVDYALAR		0.349	1033.6	0.00578	1033.6	-0.0008	-0.77	S	1	TRUE	B8NLZ3
PTC1::eGFP-2	2	QATKDAGAISGLNVLR	0,Gln->pyro-Glu[AnyN-termQ]#0;	0.00029	1596.87	0	1596.87	0.00465	2.91	S	1	TRUE	B8NYQ1
PTC1::eGFP-2	4	TGYATDADGIPDGYMGLDVGEKSVELYKK	15,Oxidation[M]#0;	0.157	3108.48	0	3108.47	0.00587	1.89	S	1	TRUE	B8NIQ9
PTC1::eGFP-2	3	TGYATDADGIPDGYMGLDVGEKSVELYKK	15,Oxidation[M]#0;	0.0106	3108.48	0	3108.47	0.00899	2.89	S	1	TRUE	B8NIQ9
PTC1::eGFP-2	2	ILVDYALAR		0.326	1033.6	0.00578	1033.6	-0.00283	-2.74	S	1	TRUE	B8NLZ3
PTC1::eGFP-2	3	TGYATDADGIPDGYMGLDVGEKSVELYKK	15,Oxidation[M]#0;	0.000911	3108.48	0	3108.47	0.00419	1.35	S	1	TRUE	B8NIQ9
PTC1::eGFP-2	4	TGYATDADGIPDGYMGLDVGEKSVELYKK	15,Oxidation[M]#0;	0.139	3108.48	0	3108.47	0.00681	2.19	S	1	TRUE	B8NIQ9
PTC1::eGFP-2	4	TGYATDADGIPDGYMGLDVGEKSVELYKK	15,Oxidation[M]#0;	0.294	3108.48	0	3108.47	0.00681	2.19	S	1	TRUE	B8NIQ9
PTC1::eGFP-2	2	ILVDYALAR		0.312	1033.6	0	1033.6	-0.00106	-1.03	S	1	TRUE	B8NLZ3
PTC1::eGFP-2	2	QFNGLVDVYKK	0,Gln->pyro-Glu[AnyN-termQ]#0;	0.0112	1293.69	0	1293.68	0.00602	4.66	S	1	TRUE	B8NRS8
PTC1::eGFP-2	2	QFNGLVDVYKK	0,Gln->pyro-Glu[AnyN-termQ]#0;	0.00903	1293.69	0	1293.68	0.00415	3.2	S	1	TRUE	B8NRS8
PTC1::eGFP-2	2	QFNGLVDVYKK	0,Gln->pyro-Glu[AnyN-termQ]#0;3,Deamidated[N]#0;	0.364	1294.68	0.00578	1294.67	0.00787	6.07	S	1	TRUE	B8NRS8
PTC1::eGFP-2	2	VKVALEDFNTAGQL		2.08e-05	1504.8	0	1504.8	0.00418	2.78	S	1	TRUE	B8N1M8
PTC1::eGFP-2	2	IVGALPTIKYAIENGAK		0.274	1758.02	0	1758.02	0.00574	3.26	S	1	TRUE	B8NIQ9
PTC1::eGFP-2	3	IVGALPTIKYAIENGAK		1.5e-05	1758.02	0	1758.02	0.00527	3	S	1	TRUE	B8NIQ9
PTC1::eGFP-2	3	IVGALPTIKYAIENGAK		0.0263	1758.02	0	1758.02	0.00268	1.53	S	1	TRUE	B8NIQ9
PTC1::eGFP-2	3	IVGALPTIKYAIENGAK		0.187	1758.02	0	1758.02	0.00295	1.68	S	1	TRUE	B8NIQ9
PTC1::eGFP-2	2	ASAHLKGGAK		0.0549	939.54	0	939.54	0.00109	1.16	S	1	TRUE	B8N2Y6
PTC1::eGFP-2	2	IVLPVDYVTADK		0.00103	1332.75	0	1332.74	0.00423	3.17	S	1	TRUE	B8NIQ9
PTC1::eGFP-2	3	KNNVKIVLPVDYVTADKFAADAK		0.0843	2519.4	0	2519.39	0.0164	6.51	S	1	TRUE	B8NIQ9
PTC1::eGFP-2	3	IANAGGLILNNRVNGVLAVTR	10,Deamidated[N]#0;	0.024	2136.23	0	2136.22	0.00533	2.5	S	1	TRUE	B8NLZ3
PTC1::eGFP-2	3	IANAGGLILNNRVNGVLAVTR	14,Deamidated[N]#0;	0.000108	2136.23	0	2136.22	0.00621	2.91	S	1	TRUE	B8NLZ3
PTC1::eGFP-2	3	IANAGGLILNNRVNGVLAVTR		0.00485	2135.25	0	2135.24	0.01134	5.31	S	1	TRUE	B8NLZ3
PTC1::eGFP-2	3	IANAGGLILNNRVNGVLAVTR		4.72e-06	2135.25	0	2135.24	0.00773	3.62	S	1	TRUE	B8NLZ3
PTC1::eGFP-2	3	IANAGGLILNNRVNGVLAVTR		8.45e-05	2135.25	0	2135.24	0.00732	3.43	S	1	TRUE	B8NLZ3
PTC1::eGFP-2	3	NNVKIVLPVDYVTADKFAADAK		0.285	2391.3	0	2391.29	0.00597	2.5	S	1	TRUE	B8NIQ9
PTC1::eGFP-2	3	IANAGGLILNNRVNGVLAVTR	3,Deamidated[N]#0;	0.0395	2136.23	0	2136.22	0.00803	3.76	S	1	TRUE	B8NLZ3
PTC1::eGFP-2	3	NNVKIVLPVDYVTADKFAADAK		0.103	2391.3	0	2391.29	0.0055	2.3	S	1	TRUE	B8NIQ9
PTC1::eGFP-2	3	IANAGGLILNNRVNGVLAVTR	10,Deamidated[N]#0;	0.0016	2136.23	0	2136.22	0.00686	3.21	S	1	TRUE	B8NLZ3
PTC1::eGFP-2	3	IANAGGLILNNRVNGVLAVTR	10,Deamidated[N]#0;	0.209	2136.23	0	2136.22	0.00621	2.91	S	1	TRUE	B8NLZ3
PTC1::eGFP-2	3	IVLPVDYVTADKFAADAK		0.00584	1936.05	0	1936.04	0.00422	2.18	S	1	TRUE	B8NIQ9
PTC1::eGFP-2	3	IVLPVDYVTADKFAADAK		0.108	1936.05	0	1936.04	0.00445	2.3	S	1	TRUE	B8NIQ9
PTC1::eGFP-2	2	IVLPVDYVTADKFAADAK		0.00214	1936.05	0	1936.04	0.00569	2.94	S	1	TRUE	B8NIQ9
PTC1::eGFP-2	2	PVDYVTADKFAADAK		0.000846	1610.81	0	1610.81	0.00765	4.75	C	1	TRUE	B8NIQ9
PTC1::eGFP-2	3	IVLPVDYVTADKFAADAK		8.03e-05	1936.05	0	1936.04	0.00592	3.06	S	1	TRUE	B8NIQ9
PTC1::eGFP-2	3	SPQTLQSLGSMDPALSVPQGSLNNSAGDSLPTPR	11,Oxidation[M]#0;	0.00966	3438.69	0	3438.68	0.00565	1.64	S	1	TRUE	B8NLZ3
PTC1::eGFP-2	3	SPQTLQSLGSMDPALSVPQGSLNNSAGDSLPTPR	11,Oxidation[M]#0;	0.246	3438.7	0	3438.68	0.01516	4.41	S	1	TRUE	B8NLZ3
PTC1::eGFP-2	3	IVLPVDYVTADKFAADAK		2e-06	1936.05	0	1936.04	0.00636	3.28	S	1	TRUE	B8NIQ9
PTC1::eGFP-2	2	IVLPVDYVTADKFAADAK		3.12e-06	1936.05	0	1936.04	0.00821	4.24	S	1	TRUE	B8NIQ9
PTC1::eGFP-2	3	IVLPVDYVTADKFAADAK		0.000614	1936.05	0	1936.04	0.00597	3.08	S	1	TRUE	B8NIQ9
PTC1::eGFP-2	3	IVLPVDYVTADKFAADAK		0.00132	1936.05	0	1936.04	0.00422	2.18	S	1	TRUE	B8NIQ9
PTC1::eGFP-2	3	IVLPVDYVTADKFAADAK		0.000702	1936.05	0	1936.04	0.00577	2.98	S	1	TRUE	B8NIQ9
PTC1::eGFP-2	3	IVLPVDYVTADKFAADAK		0.174	1936.05	0	1936.04	0.00644	3.32	S	1	TRUE	B8NIQ9
PTC1::eGFP-2	3	ALESPQRPFLAILGGAK		0.155	1768.02	0	1768.01	0.00513	2.9	S	1	TRUE	B8NIQ9
PTC1::eGFP-2	2	ALESPQRPFLAILGGAK		0.0149	1768.02	0	1768.01	0.00537	3.03	S	1	TRUE	B8NIQ9
PTC1::eGFP-2	3	IVLPVDYVTADKFAADAK		0.241	1936.05	0	1936.04	0.00464	2.4	S	1	TRUE	B8NIQ9
PTC1::eGFP-2	3	IANAGGLILNNRVNGVLAVTR	10,Deamidated[N]#0;	0.0234	2136.23	0	2136.22	0.0069	3.23	S	1	TRUE	B8NLZ3
PTC1::eGFP-2	3	IANAGGLILNNRVNGVLAVTR	10,Deamidated[N]#0;	0.186	2136.22	0	2136.22	-0.00142	-0.67	S	1	TRUE	B8NLZ3
PTC1::eGFP-2	3	ALESPQRPFLAILGGAK		0.00188	1768.02	0	1768.01	0.00492	2.78	S	1	TRUE	B8NIQ9
PTC1::eGFP-2	3	IVLPVDYVTADKFAADAK		0.261	1936.05	0	1936.04	0.00334	1.73	S	1	TRUE	B8NIQ9
PTC1::eGFP-2	2	ALESPQRPFLAILGGAK		0.00314	1768.01	0	1768.01	0.00328	1.86	S	1	TRUE	B8NIQ9
PTC1::eGFP-2	3	SSTAKPKPKPR		0.00705	1196.71	0	1196.71	0.00138	1.15	S	1	TRUE	B8NIU5
PTC1::eGFP-2	2	ATGGQVILLENLR	5,Methyl+Deamidated[Q]#0;	0.00528	1398.8	0	1398.8	0.00443	3.17	S	1	TRUE	B8NIQ9
PTC1::eGFP-2	3	TSEDQAPAGEKKRR		0.000896	1572.81	0	1572.81	0.00229	1.46	S	1	TRUE	B8NLZ3
PTC1::eGFP-2	3	TSEDQAPAGEKKR		0.000514	1416.71	0	1416.71	0.00292	2.06	S	1	TRUE	B8NLZ3
PTC1::eGFP-2	4	RTSEDQAPAGEKKR		0.000145	1572.81	0	1572.81	0.00095	0.6	S	1	TRUE	B8NLZ3
PTC1::eGFP-2	4	RTSEDQAPAGEKKRR		0.000479	1728.91	0	1728.91	0.00129	0.75	S	1	TRUE	B8NLZ3
PTC1::eGFP-2	4	RTSEDQAPAGEKKR		0.000457	1572.81	0	1572.81	0.00097	0.61	S	1	TRUE	B8NLZ3
PTC1::eGFP-2	4	FHAEEEGSSKDAEGKK		3.26e-05	1748.81	0	1748.81	0.00167	0.95	S	1	TRUE	B8NIQ9
PTC1::eGFP-2	3	FHAEEEGSSKDAEGKK		1.48e-08	1748.81	0	1748.81	0.00222	1.27	S	1	TRUE	B8NIQ9
PTC1::eGFP-2	2	TSEDQAPAGEKKR		0.0363	1416.71	0	1416.71	0.0016	1.13	S	1	TRUE	B8NLZ3
PTC1::eGFP-2	3	SVEKNTGGSGKVTK		0.000646	1391.75	0	1391.75	0.00235	1.68	S	1	TRUE	B8NLF1
PTC1::eGFP-2	2	ATHASKLPK		0.00021	952.56	0	952.56	0.00127	1.33	S	1	TRUE	P41747
PTC1::eGFP-2	2	FHAEEEGSSK		6.64e-05	1120.49	0	1120.49	0.00023	0.2	S	1	TRUE	B8NIQ9
PTC1::eGFP-2	2	TGEIVDVPVGPELLGR		0.0287	1650.91	0	1650.91	0.00538	3.26	S	1	TRUE	B8MXS8
PTC1::eGFP-2	2	SGETEDVTIADIAVGLR		0.000158	1745.9	0	1745.89	0.00728	4.17	S	1	TRUE	B8N2H3
PTC1::eGFP-2	3	TSEDQAPAGEKK		0.0147	1260.61	0	1260.61	0.00041	0.32	S	1	TRUE	B8NLZ3
PTC1::eGFP-2	2	QATKDAGLIAGLNVLR	0,Gln->pyro-Glu[AnyN-termQ]#0;	0.00324	1622.93	0	1622.92	0.00507	3.13	S	1	TRUE	B8N5B0
PTC1::eGFP-2	2	TGEIVDVPVGPELLGR		0.0119	1650.91	0	1650.91	0.00737	4.46	S	1	TRUE	B8MXS8
PTC1::eGFP-2	4	FHAEEEGSSKDAEGKK		6.55e-07	1748.81	0	1748.81	0.00159	0.91	S	1	TRUE	B8NIQ9
PTC1::eGFP-2	2	FHAEEEGSSKDAEGKK		1.92e-06	1748.81	0	1748.81	0.00252	1.44	S	1	TRUE	B8NIQ9
PTC1::eGFP-2	2	TSEDQAPAGEKKRR		0.0604	1572.81	0	1572.81	0.00223	1.42	S	1	TRUE	B8NLZ3
PTC1::eGFP-2	3	FHAEEEGSSKDAEGK		0.37	1620.72	0.00578	1620.71	0.00182	1.12	S	1	TRUE	B8NIQ9
PTC1::eGFP-2	2	DAGLIAGLNVLR		0.0619	1211.71	0	1211.71	0.00234	1.93	S	1	TRUE	B8N5B0
PTC1::eGFP-2	2	RTSEDQAPAGEK		0.0552	1288.61	0	1288.61	-0.00198	-1.53	S	1	TRUE	B8NLZ3
PTC1::eGFP-2	4	RTSEDQAPAGEKKR		0.179	1572.81	0	1572.81	0.0004	0.25	S	1	TRUE	B8NLZ3
PTC1::eGFP-2	2	TSEDQAPAGEK		0.0161	1132.51	0	1132.51	0.00115	1.01	S	1	TRUE	B8NLZ3
PTC1::eGFP-2	4	FHAEEEGSSKDAEGKK		0.0438	1748.81	0	1748.81	0.00146	0.83	S	1	TRUE	B8NIQ9
PTC1::eGFP-2	3	TSEDQAPAGEKKRR		0.00143	1572.81	0	1572.81	0.00215	1.36	S	1	TRUE	B8NLZ3
PTC1::eGFP-2	4	RTSEDQAPAGEKKR		0.278	1572.81	0	1572.81	0.00097	0.62	S	1	TRUE	B8NLZ3
PTC1::eGFP-2	3	TSEDQAPAGEKKR		0.198	1416.71	0	1416.71	0.00616	4.35	S	1	TRUE	B8NLZ3
PTC1::eGFP-2	3	FHAEEEGSSKDAEGKK		5.43e-09	1748.81	0	1748.81	0.00196	1.12	S	1	TRUE	B8NIQ9
PTC1::eGFP-2	3	NVPDAQEASKILVDYALAR		0.0506	2073.1	0	2073.1	0.00739	3.56	S	1	TRUE	B8NLZ3
PTC1::eGFP-2	2	NVPDAQEASKILVDYALAR	1,Deamidated[N]#0;	0.0046	2074.11	0	2074.08	0.03185	15.36	S	1	TRUE	B8NLZ3
PTC1::eGFP-2	2	NVPDAQEASKILVDYALAR		0.00227	2073.1	0	2073.1	0.00606	2.92	S	1	TRUE	B8NLZ3
PTC1::eGFP-2	4	FHAEEEGSSKDAEGKK		2.73e-06	1748.81	0	1748.81	0.00197	1.13	S	1	TRUE	B8NIQ9
PTC1::eGFP-2	2	FHAEEEGSSKDAEGKK		0.000107	1748.81	0	1748.81	0.00258	1.47	S	1	TRUE	B8NIQ9
PTC1::eGFP-2	2	FHAEEEGSSK		0.00268	1120.49	0	1120.49	0.00075	0.67	S	1	TRUE	B8NIQ9
PTC1::eGFP-2	2	IVLPVDYVTADKFAADAK	12,Formyl[K]#0;	0.00201	1964.04	0	1964.04	0.00702	3.57	S	1	TRUE	B8NIQ9
PTC1::eGFP-2	4	LSYDHKGSDENEGKR		0.0553	1734.8	0	1734.8	0.00079	0.45	S	1	TRUE	B8NLZ3
PTC1::eGFP-2	3	LSYDHKGSDENEGKR		3.16e-07	1734.81	0	1734.8	0.00158	0.91	S	1	TRUE	B8NLZ3
PTC1::eGFP-2	2	LSYDHKGSDENEGKR		8.86e-05	1734.81	0	1734.8	0.0018	1.04	S	1	TRUE	B8NLZ3
PTC1::eGFP-2	4	FHAEEEGSSKDAEGKKVK		0.00277	1975.97	0	1975.97	-0.00016	-0.08	S	1	TRUE	B8NIQ9
PTC1::eGFP-2	2	FHAEEEGSSKDAEGKKVK		0.00111	1975.97	0	1975.97	0.00294	1.49	S	1	TRUE	B8NIQ9
PTC1::eGFP-2	3	TSEDQAPAGEKKRR		0.00256	1572.81	0	1572.81	0.00191	1.21	S	1	TRUE	B8NLZ3
PTC1::eGFP-2	3	FHAEEEGSSK		0.0713	1120.49	0	1120.49	-0.00016	-0.14	S	1	TRUE	B8NIQ9
PTC1::eGFP-2	3	FHAEEEGSSKDAEGKK		3.27e-08	1748.81	0	1748.81	0.00074	0.42	S	1	TRUE	B8NIQ9
PTC1::eGFP-2	3	TSEDQAPAGEKKR		0.219	1416.71	0	1416.71	0.00585	4.13	S	1	TRUE	B8NLZ3
PTC1::eGFP-2	3	SGQIKTGAPARSER		0.0534	1457.78	0	1457.78	-0.00019	-0.13	S	1	TRUE	B8N2H3
PTC1::eGFP-2	4	FHAEEEGSSKDAEGKK		0.00155	1748.81	0	1748.81	0.0004	0.23	S	1	TRUE	B8NIQ9
PTC1::eGFP-2	2	FHAEEEGSSKDAEGKK		5.73e-05	1748.81	0	1748.81	0.0021	1.2	S	1	TRUE	B8NIQ9
PTC1::eGFP-2	3	FHAEEEGSSKDAEGK		3.39e-05	1620.71	0	1620.71	0.00091	0.56	S	1	TRUE	B8NIQ9
PTC1::eGFP-2	2	FHAEEEGSSKDAEGK		8.81e-06	1620.71	0	1620.71	0.00034	0.21	S	1	TRUE	B8NIQ9
PTC1::eGFP-2	2	KILAEK		0.00857	701.46	0	701.46	0.00047	0.68	S	1	TRUE	B8NHN5
PTC1::eGFP-2	3	LVKEGETVKR		0.0222	1158.68	0	1158.68	-0.00067	-0.58	S	1	TRUE	B8MXS8
PTC1::eGFP-2	2	LDTNRVK		0.188	845.48	0	845.48	-0.00049	-0.58	S	1	TRUE	B8NLZ3
PTC1::eGFP-2	4	FHAEEEGSSKDAEGK		0.000405	1620.71	0	1620.71	-0.00097	-0.6	S	1	TRUE	B8NIQ9
PTC1::eGFP-2	2	FHAEEEGSSK		2.69e-05	1120.49	0	1120.49	0.00014	0.12	S	1	TRUE	B8NIQ9
PTC1::eGFP-2	2	NTTIPTKK		0.119	902.53	0	902.53	0.00021	0.23	S	1	TRUE	B8N5B0
PTC1::eGFP-2	2	LVDAPSKK		0.125	857.51	0	857.51	0.00012	0.14	S	1	TRUE	B8NAL4
PTC1::eGFP-2	3	LQEKAIRQR		0.1	1141.68	0	1141.68	-0.00054	-0.48	S	1	TRUE	B8NLZ3
PTC1::eGFP-2	3	LQEKAIRQR		0.149	1141.68	0	1141.68	-0.00054	-0.48	S	1	TRUE	B8NLZ3
PTC1::eGFP-2	2	TISEEERAR		0.0025	1090.55	0	1090.55	0.00025	0.23	S	1	TRUE	B8NIU5
PTC1::eGFP-2	2	GKNDILHK		0.0212	924.53	0	924.53	-0.00025	-0.27	S	1	TRUE	B8NLZ3
PTC1::eGFP-2	3	LSYDHKGSDENEGK		0.0516	1578.7	0	1578.7	0.00032	0.2	S	1	TRUE	B8NLZ3
PTC1::eGFP-2	4	RTSEDQAPAGEKKR		0.297	1572.81	0	1572.81	-7e-05	-0.04	S	1	TRUE	B8NLZ3
PTC1::eGFP-2	2	VKEVINK		0.00749	829.51	0	829.51	-6e-05	-0.07	S	1	TRUE	B8NLZ3
PTC1::eGFP-2	3	FHAEEEGSSKDAEGKKVK		3.77e-05	1975.97	0	1975.97	0.00015	0.08	S	1	TRUE	B8NIQ9
PTC1::eGFP-2	4	FHAEEEGSSKDAEGKKVK		1.08e-06	1975.97	0	1975.97	0.00023	0.12	S	1	TRUE	B8NIQ9
PTC1::eGFP-2	4	LSYDHKGSDENEGKR		0.0338	1734.8	0	1734.8	-0.00035	-0.2	S	1	TRUE	B8NLZ3
PTC1::eGFP-2	3	TISEEERAR		0.108	1090.55	0	1090.55	-0.00084	-0.77	S	1	TRUE	B8NIU5
PTC1::eGFP-2	4	FHAEEEGSSKDAEGKKVK		4.61e-07	1975.97	0	1975.97	0.00023	0.12	S	1	TRUE	B8NIQ9
PTC1::eGFP-2	2	VKEVINK		0.00583	829.51	0	829.51	-0.00011	-0.13	S	1	TRUE	B8NLZ3
PTC1::eGFP-2	3	LSYDHKGSDENEGKR		0.0114	1734.81	0	1734.8	0.00109	0.63	S	1	TRUE	B8NLZ3
PTC1::eGFP-2	2	LQEKAIRQR		0.042	1141.68	0	1141.68	0.00023	0.2	S	1	TRUE	B8NLZ3
PTC1::eGFP-2	4	FHAEEEGSSKDAEGKKVK		0.00533	1975.97	0	1975.97	0.00062	0.31	S	1	TRUE	B8NIQ9
PTC1::eGFP-2	2	TVDAPSAK		0.107	788.41	0	788.41	-8e-05	-0.1	S	1	TRUE	B8N2Y6
PTC1::eGFP-2	3	LQEKAIRQR		0.0594	1141.68	0	1141.68	-9e-05	-0.08	S	1	TRUE	B8NLZ3
PTC1::eGFP-2	2	VEEFRK		0.22	807.44	0	807.44	2e-05	0.03	S	1	TRUE	B8NIQ9
PTC1::eGFP-2	3	ADKEKVEEFRK		0.000464	1378.73	0	1378.73	0.00035	0.25	S	1	TRUE	B8NIQ9
PTC1::eGFP-2	3	EKVEEFRK		0.0538	1064.57	0	1064.57	-0.00051	-0.48	S	1	TRUE	B8NIQ9
PTC1::eGFP-2	3	LQEKAIRQR		0.212	1141.68	0	1141.68	-5e-05	-0.04	S	1	TRUE	B8NLZ3
PTC1::eGFP-2	2	PITKIHAR		0.0269	935.58	0	935.58	0.00026	0.28	S	1	TRUE	B8N2H3
PTC1::eGFP-2	3	FHAEEEGSSKDAEGKK		1.11e-06	1748.81	0	1748.81	5e-05	0.03	S	1	TRUE	B8NIQ9
PTC1::eGFP-2	3	STDADGKPLER		0.116	1188.59	0	1188.59	-0.00024	-0.2	S	1	TRUE	B8NGN7
PTC1::eGFP-2	3	FHAEEEGSSKDAEGK		3.67e-08	1620.71	0	1620.71	0.00075	0.46	S	1	TRUE	B8NIQ9
PTC1::eGFP-2	4	FHAEEEGSSKDAEGKK		0.00214	1748.81	0	1748.81	8e-05	0.05	S	1	TRUE	B8NIQ9
PTC1::eGFP-2	3	FHAEEEGSSKDAEGKK	15,Formyl[K]#0;	2.06e-05	1776.8	0	1776.8	0.00057	0.32	S	1	TRUE	B8NIQ9
PTC1::eGFP-2	2	FHAEEEGSSKDAEGK		0.000197	1620.72	0	1620.71	0.00185	1.14	S	1	TRUE	B8NIQ9
PTC1::eGFP-2	3	FHAEEEGSSKDAEGK		1.18e-07	1620.71	0	1620.71	0.0009	0.55	S	1	TRUE	B8NIQ9
PTC1::eGFP-2	2	LQEKAIR		0.00142	857.52	0	857.52	0.00022	0.25	S	1	TRUE	B8NLZ3
PTC1::eGFP-2	2	FHAEEEGSSK		2.16e-05	1120.49	0	1120.49	0.00072	0.65	S	1	TRUE	B8NIQ9
PTC1::eGFP-2	3	LQEKAIRQR		0.0125	1141.68	0	1141.68	0.00026	0.23	S	1	TRUE	B8NLZ3
PTC1::eGFP-2	2	VNVPKTR		0.113	813.49	0	813.49	0.00024	0.29	S	1	TRUE	B8NBW0
PTC1::eGFP-2	2	TKYLAEK		0.138	852.48	0	852.48	0.00025	0.29	S	1	TRUE	B8N4I0
PTC1::eGFP-2	2	VKEVINK		0.214	829.51	0	829.51	4e-05	0.05	S	1	TRUE	B8NLZ3
PTC1::eGFP-2	3	FHAEEEGSSKDAEGKKVK		0.000127	1975.97	0	1975.97	0.00158	0.8	S	1	TRUE	B8NIQ9
PTC1::eGFP-2	3	LSYDHKGSDENEGKR		0.181	1734.81	0	1734.8	0.00279	1.61	S	1	TRUE	B8NLZ3
PTC1::eGFP-2	3	LQEKAIRQR		0.174	1141.68	0	1141.68	0.00103	0.9	S	1	TRUE	B8NLZ3
PTC1::eGFP-2	4	FHAEEEGSSKDAEGKKVK		5.66e-06	1975.97	0	1975.97	0.00109	0.55	S	1	TRUE	B8NIQ9
PTC1::eGFP-2	2	VGVTEDR		0.139	775.4	0	775.39	0.00075	0.97	S	1	TRUE	B8NLZ3
PTC1::eGFP-2	2	NVPDAQEASK		0.0459	1058.51	0	1058.51	0.00087	0.82	S	1	TRUE	B8NLZ3
PTC1::eGFP-2	3	LQEKAIRQR		0.165	1141.68	0	1141.68	0.00099	0.87	S	1	TRUE	B8NLZ3
PTC1::eGFP-2	2	VEEFRK		0.197	807.44	0	807.44	-0.00064	-0.79	S	1	TRUE	B8NIQ9
PTC1::eGFP-2	2	AASEEGELK		0.0236	933.45	0	933.45	-7e-05	-0.08	S	1	TRUE	B8N2Y6
PTC1::eGFP-2	3	LQEKAIRQR		0.0848	1141.68	0	1141.68	0.00039	0.34	S	1	TRUE	B8NLZ3
PTC1::eGFP-2	2	APTVSHLNK		0.059	966.54	0	966.54	0.00069	0.71	C	1	TRUE	B8NLZ3
PTC1::eGFP-2	3	FHAEEEGSSKDAEGK		3.38e-05	1620.71	0	1620.71	0.00122	0.75	S	1	TRUE	B8NIQ9
PTC1::eGFP-2	2	LQEKAIR		0.00183	857.52	0	857.52	0.0004	0.47	S	1	TRUE	B8NLZ3
PTC1::eGFP-2	3	ADKEKVEEFRK		2.16e-06	1378.73	0	1378.73	0.00049	0.36	S	1	TRUE	B8NIQ9
PTC1::eGFP-2	2	LQEKAIR		0.00416	857.52	0	857.52	0.00039	0.45	S	1	TRUE	B8NLZ3
PTC1::eGFP-2	2	ASLYAQGKR		0.0147	993.55	0	993.55	0.00098	0.98	S	1	TRUE	B8NBW0
PTC1::eGFP-2	2	FHAEEEGSSKDAEGKK		0.216	1748.81	0	1748.81	3e-05	0.02	S	1	TRUE	B8NIQ9
PTC1::eGFP-2	2	APTVSHLNK		0.0162	966.54	0	966.54	0.00085	0.88	C	1	TRUE	B8NLZ3
PTC1::eGFP-2	2	TLENVK		0.0103	703.4	0	703.4	-0.00013	-0.19	S	1	TRUE	B8NIQ9
PTC1::eGFP-2	2	NDILHK		0.0183	739.41	0	739.41	-1e-05	-0.02	S	1	TRUE	B8NLZ3
PTC1::eGFP-2	3	FHAEEEGSSKDAEGKK		6.02e-05	1748.81	0	1748.81	0.00155	0.89	S	1	TRUE	B8NIQ9
PTC1::eGFP-2	3	LQEKAIRQR		0.197	1141.68	0	1141.68	0.00031	0.27	S	1	TRUE	B8NLZ3
PTC1::eGFP-2	2	VKADKEKVEEFRK		1.7e-05	1605.9	0	1605.9	0.00105	0.65	S	1	TRUE	B8NIQ9
PTC1::eGFP-2	2	FHAEEEGSSKDAEGK		0.000148	1620.71	0	1620.71	0.00119	0.73	S	1	TRUE	B8NIQ9
PTC1::eGFP-2	3	TSGLKNANDSLKGR		6.14e-06	1460.78	0	1460.78	0.00123	0.84	S	1	TRUE	B8NSD4
PTC1::eGFP-2	3	FHAEEEGSSKDAEGK		0.000215	1620.72	0	1620.71	0.00148	0.91	S	1	TRUE	B8NIQ9
PTC1::eGFP-2	4	FHAEEEGSSKDAEGKK		0.00324	1748.81	0	1748.81	0.00096	0.55	S	1	TRUE	B8NIQ9
PTC1::eGFP-2	2	NVPDAQEASK		0.000796	1058.51	0	1058.51	0.00104	0.99	S	1	TRUE	B8NLZ3
PTC1::eGFP-2	2	FHAEEEGSSKDAEGK		0.000937	1620.71	0	1620.71	0.00136	0.84	S	1	TRUE	B8NIQ9
PTC1::eGFP-2	2	LQEKAIR		0.00148	857.52	0	857.52	0.00046	0.53	S	1	TRUE	B8NLZ3
PTC1::eGFP-2	2	GKNDILHK		0.358	924.53	0.00578	924.53	0.00054	0.58	S	1	TRUE	B8NLZ3
PTC1::eGFP-2	2	LQEKAIRQR		0.086	1141.68	0	1141.68	0.00219	1.92	S	1	TRUE	B8NLZ3
PTC1::eGFP-2	2	FHAEEEGSSK		8.87e-05	1120.49	0	1120.49	0.00082	0.73	S	1	TRUE	B8NIQ9
PTC1::eGFP-2	3	LQEKAIRQR		0.0446	1141.68	0	1141.68	0.00106	0.93	S	1	TRUE	B8NLZ3
PTC1::eGFP-2	3	ADKEKVEEFRK		0.00363	1378.73	0	1378.73	0.00056	0.4	S	1	TRUE	B8NIQ9
PTC1::eGFP-2	2	ADKEKVEEFRK		0.00187	1378.73	0	1378.73	0.00128	0.93	S	1	TRUE	B8NIQ9
PTC1::eGFP-2	2	VKEVINK		0.213	829.51	0	829.51	0.00072	0.87	S	1	TRUE	B8NLZ3
PTC1::eGFP-2	2	KTIAEAK	1,Formyl[K]#0;	0.0935	788.45	0	788.45	-0.00017	-0.21	S	1	TRUE	B8NIQ9
PTC1::eGFP-2	3	TSEDQAPAGEKKRR		0.0537	1572.81	0	1572.81	0.00227	1.44	S	1	TRUE	B8NLZ3
PTC1::eGFP-2	4	FHAEEEGSSKDAEGKK		0.018	1748.81	0	1748.81	0.00101	0.58	S	1	TRUE	B8NIQ9
PTC1::eGFP-2	3	FHAEEEGSSKDAEGKKVK		0.0239	1975.97	0	1975.97	0.00173	0.88	S	1	TRUE	B8NIQ9
PTC1::eGFP-2	4	FHAEEEGSSKDAEGKKVK		7.65e-06	1975.97	0	1975.97	0.0019	0.96	S	1	TRUE	B8NIQ9
PTC1::eGFP-2	2	NVPDAQEASK		0.000502	1058.51	0	1058.51	0.00148	1.4	S	1	TRUE	B8NLZ3
PTC1::eGFP-2	3	LQEKAIRQR		0.245	1141.68	0	1141.68	0.00083	0.73	S	1	TRUE	B8NLZ3
PTC1::eGFP-2	2	NVPDAQEASK		0.000495	1058.51	0	1058.51	0.00159	1.51	S	1	TRUE	B8NLZ3
PTC1::eGFP-2	2	VEEFRK		0.198	807.44	0	807.44	-0.0002	-0.25	S	1	TRUE	B8NIQ9
PTC1::eGFP-2	4	VKADKEKVEEFRK		0.00554	1605.9	0	1605.9	0.00148	0.92	S	1	TRUE	B8NIQ9
PTC1::eGFP-2	3	LQEKAIRQR		0.215	1141.68	0	1141.68	0.00053	0.47	S	1	TRUE	B8NLZ3
PTC1::eGFP-2	3	ADKEKVEEFRK		9.93e-06	1378.73	0	1378.73	0.00136	0.98	S	1	TRUE	B8NIQ9
PTC1::eGFP-2	4	FHAEEEGSSKDAEGKK		0.024	1748.81	0	1748.81	0.00158	0.9	S	1	TRUE	B8NIQ9
PTC1::eGFP-2	3	LQEKAIRQR		0.0995	1141.68	0	1141.68	0.00039	0.34	S	1	TRUE	B8NLZ3
PTC1::eGFP-2	2	LSKEEIER		0.0116	1003.54	0	1003.54	0.00086	0.85	S	1	TRUE	B8N5B0
PTC1::eGFP-2	4	VKADKEKVEEFRK		4.97e-06	1605.9	0	1605.9	0.00154	0.96	S	1	TRUE	B8NIQ9
PTC1::eGFP-2	3	FHAEEEGSSKDAEGKK		0.00015	1748.81	0	1748.81	0.00332	1.9	S	1	TRUE	B8NIQ9
PTC1::eGFP-2	3	ADKEKVEEFR		0.000744	1250.64	0	1250.64	0.00073	0.59	S	1	TRUE	B8NIQ9
PTC1::eGFP-2	3	FHAEEEGSSKDAEGK		1.36e-06	1620.72	0	1620.71	0.00243	1.5	S	1	TRUE	B8NIQ9
PTC1::eGFP-2	2	VEEFRK		0.214	807.44	0	807.44	-3e-05	-0.04	S	1	TRUE	B8NIQ9
PTC1::eGFP-2	3	FHAEEEGSSKDAEGK		0.371	1620.72	0.00578	1620.71	0.00241	1.48	S	1	TRUE	B8NIQ9
PTC1::eGFP-2	3	FHAEEEGSSKDAEGK		7.14e-06	1620.72	0	1620.71	0.00241	1.48	S	1	TRUE	B8NIQ9
PTC1::eGFP-2	3	FHAEEEGSSKDAEGKK		0.0153	1748.81	0	1748.81	0.00289	1.65	S	1	TRUE	B8NIQ9
PTC1::eGFP-2	2	FHAEEEGSSKDAEGK	10,Formyl[K]#0;	0.00457	1648.71	0	1648.71	0.00292	1.77	S	1	TRUE	B8NIQ9
PTC1::eGFP-2	3	FHAEEEGSSKDAEGK	10,Formyl[K]#0;	0.00159	1648.71	0	1648.71	0.00161	0.97	S	1	TRUE	B8NIQ9
PTC1::eGFP-2	3	TSGLKNANDSLKGR		0.0624	1460.78	0	1460.78	0.00199	1.37	S	1	TRUE	B8NSD4
PTC1::eGFP-2	2	LQEKAIR		0.00372	857.52	0	857.52	0.0009	1.05	S	1	TRUE	B8NLZ3
PTC1::eGFP-2	2	LQEKAIR		0.00226	857.52	0	857.52	0.0009	1.05	S	1	TRUE	B8NLZ3
PTC1::eGFP-2	3	FHAEEEGSSKDAEGK		2.01e-05	1620.72	0	1620.71	0.00198	1.22	S	1	TRUE	B8NIQ9
PTC1::eGFP-2	2	FHAEEEGSSK		5.68e-05	1120.49	0	1120.49	0.00142	1.26	S	1	TRUE	B8NIQ9
PTC1::eGFP-2	2	SGDAAIVK		0.167	760.42	0	760.42	-0.00017	-0.22	S	1	TRUE	B8NLF1
PTC1::eGFP-2	3	FHAEEEGSSKDAEGK		0.303	1620.72	0	1620.71	0.00215	1.33	S	1	TRUE	B8NIQ9
PTC1::eGFP-2	3	FHAEEEGSSKDAEGK		3.3e-06	1620.72	0	1620.71	0.00215	1.33	S	1	TRUE	B8NIQ9
PTC1::eGFP-2	2	FHAEEEGSSKDAEGK		0.135	1620.72	0	1620.71	0.00464	2.86	S	1	TRUE	B8NIQ9
PTC1::eGFP-2	2	SGDAAIVK		0.000923	760.42	0	760.42	-0.00021	-0.27	S	1	TRUE	B8NLF1
PTC1::eGFP-2	3	LQEKAIRQR		0.105	1141.68	0	1141.68	9e-05	0.08	S	1	TRUE	B8NLZ3
PTC1::eGFP-2	3	FHAEEEGSSK		0.0332	1120.49	0	1120.49	0.00063	0.56	S	1	TRUE	B8NIQ9
PTC1::eGFP-2	3	VKADKEKVEEFR		2.71e-05	1477.8	0	1477.8	0.00177	1.2	S	1	TRUE	B8NIQ9
PTC1::eGFP-2	4	DGAHHAVRVVEPR		0.339	1442.76	0.00578	1442.76	0.00072	0.5	S	1	TRUE	B8NTN4
PTC1::eGFP-2	2	PDAQEASK		0.206	845.4	0	845.4	0.00025	0.29	C	1	TRUE	B8NLZ3
PTC1::eGFP-2	3	AAFEDGHGSVR		0.113	1145.53	0	1145.53	0.00047	0.41	S	1	TRUE	B8NTN4
PTC1::eGFP-2	4	FHAEEEGSSKDAEGKK		0.00799	1748.81	0	1748.81	0.00255	1.46	S	1	TRUE	B8NIQ9
PTC1::eGFP-2	2	AAFEDGHGSVR		0.00174	1145.53	0	1145.53	0.00031	0.27	S	1	TRUE	B8NTN4
PTC1::eGFP-2	3	AAFEDGHGSVR		0.135	1145.53	0	1145.53	0.00097	0.85	S	1	TRUE	B8NTN4
PTC1::eGFP-2	3	KSMANADIADDGETAEK	3,Oxidation[M]#0;	0.0027	1781.79	0	1781.79	0.00551	3.09	S	1	TRUE	B8NLZ3
PTC1::eGFP-2	2	ETEEIVNK		0.00281	961.49	0	961.48	0.00254	2.64	S	1	TRUE	B8NIQ9
PTC1::eGFP-2	2	GNTANVIR		0.00451	844.46	0	844.46	0.00068	0.81	S	1	TRUE	B8NRS8
PTC1::eGFP-2	2	NVPDAQEASK		0.000574	1058.51	0	1058.51	0.0024	2.27	S	1	TRUE	B8NLZ3
PTC1::eGFP-2	2	VEEFRK		0.18	807.44	0	807.44	0.00062	0.77	S	1	TRUE	B8NIQ9
PTC1::eGFP-2	4	FHAEEEGSSKDAEGKKVK		2.54e-05	1975.97	0	1975.97	0.0025	1.27	S	1	TRUE	B8NIQ9
PTC1::eGFP-2	3	FHAEEEGSSKDAEGKKVK		0.0246	1975.98	0	1975.97	0.00347	1.75	S	1	TRUE	B8NIQ9
PTC1::eGFP-2	3	LQEKAIRQR		0.187	1141.68	0	1141.68	0.00038	0.33	S	1	TRUE	B8NLZ3
PTC1::eGFP-2	3	ADKEKVEEFRK		5.84e-05	1378.73	0	1378.73	0.00105	0.76	S	1	TRUE	B8NIQ9
PTC1::eGFP-2	4	FHAEEEGSSKDAEGKK		0.0523	1748.81	0	1748.81	0.00057	0.33	S	1	TRUE	B8NIQ9
PTC1::eGFP-2	3	LQEKAIRQR		0.0491	1141.68	0	1141.68	0.00035	0.31	S	1	TRUE	B8NLZ3
PTC1::eGFP-2	2	SVELYKK		0.0113	866.5	0	866.5	0.00053	0.61	S	1	TRUE	B8NIQ9
PTC1::eGFP-2	2	ELRDQIK		0.284	901.51	0	901.51	0.00035	0.39	S	1	TRUE	B8NJQ8
PTC1::eGFP-2	3	VKADKEKVEEFRK	2,Formyl[K]#0;	0.032	1633.89	0	1633.89	-0.00072	-0.44	S	1	TRUE	B8NIQ9
PTC1::eGFP-2	4	ALRLSYDHKGSDENEGKR		0.109	2075.03	0	2075.03	0.00092	0.44	S	1	TRUE	B8NLZ3
PTC1::eGFP-2	3	VKADKEKVEEFRK		0.00017	1605.9	0	1605.9	0.00152	0.95	S	1	TRUE	B8NIQ9
PTC1::eGFP-2	2	TAAAPIER		0.277	828.46	0	828.46	0.0019	2.29	S	1	TRUE	B8NRS8
PTC1::eGFP-2	3	FHAEEEGSSKDAEGKK		0.000936	1748.81	0	1748.81	0.00095	0.54	S	1	TRUE	B8NIQ9
PTC1::eGFP-2	3	ADKEKVEEFR		0.00017	1250.64	0	1250.64	0.00013	0.11	S	1	TRUE	B8NIQ9
PTC1::eGFP-2	2	AGVIAAAK		0.0161	700.44	0	700.44	-4e-05	-0.06	S	1	TRUE	B8NGN7
PTC1::eGFP-2	2	TAAAPIER		0.0156	828.46	0	828.46	0.00185	2.23	S	1	TRUE	B8NRS8
PTC1::eGFP-2	2	AGVIAAAK		0.00606	700.44	0	700.44	6e-05	0.09	S	1	TRUE	B8NGN7
PTC1::eGFP-2	3	ADKEKVEEFRK		8.02e-05	1378.73	0	1378.73	0.00084	0.61	S	1	TRUE	B8NIQ9
PTC1::eGFP-2	3	ALRLSYDHKGSDENEGKR		0.0294	2075.03	0	2075.03	0.00231	1.11	S	1	TRUE	B8NLZ3
PTC1::eGFP-2	2	AIAAQQAAEQQR		0.00734	1284.67	0	1284.67	0.00114	0.89	S	1	TRUE	B8NRV3
PTC1::eGFP-2	2	VEEFRK		0.309	807.44	0	807.44	-0.00058	-0.72	S	1	TRUE	B8NIQ9
PTC1::eGFP-2	3	FHAEEEGSSKDAEGK		0.242	1620.72	0	1620.71	0.00147	0.9	S	1	TRUE	B8NIQ9
PTC1::eGFP-2	3	VKADKEKVEEFR		0.0259	1477.8	0	1477.8	0.00085	0.58	S	1	TRUE	B8NIQ9
PTC1::eGFP-2	3	FHAEEEGSSKDAEGK		0.047	1620.72	0	1620.71	0.0015	0.92	S	1	TRUE	B8NIQ9
PTC1::eGFP-2	2	LQEKAIR		0.0295	857.52	0	857.52	0.00059	0.68	S	1	TRUE	B8NLZ3
PTC1::eGFP-2	2	FHAEEEGSSK		6.47e-05	1120.49	0	1120.49	0.00112	1	S	1	TRUE	B8NIQ9
PTC1::eGFP-2	2	ASLYAQGK		0.013	837.45	0	837.45	0.00115	1.38	S	1	TRUE	B8NBW0
PTC1::eGFP-2	4	VKADKEKVEEFR		0.106	1477.81	0	1477.8	0.00496	3.35	S	1	TRUE	B8NIQ9
PTC1::eGFP-2	2	TLENVK		0.285	703.4	0	703.4	-9e-05	-0.13	S	1	TRUE	B8NIQ9
PTC1::eGFP-2	3	LQEKAIRQR		0.229	1141.68	0	1141.68	0.00064	0.56	S	1	TRUE	B8NLZ3
PTC1::eGFP-2	3	FHAEEEGSSKDAEGK		5.13e-05	1620.72	0	1620.71	0.00279	1.72	S	1	TRUE	B8NIQ9
PTC1::eGFP-2	2	SVELYKK		0.00137	866.5	0	866.5	0.00095	1.1	S	1	TRUE	B8NIQ9
PTC1::eGFP-2	2	YAIENGAK		0.00473	865.44	0	865.44	0.00143	1.65	S	1	TRUE	B8NIQ9
PTC1::eGFP-2	3	VKADKEKVEEFR		0.00288	1477.8	0	1477.8	0.00247	1.67	S	1	TRUE	B8NIQ9
PTC1::eGFP-2	3	FHAEEEGSSK		0.327	1120.49	0.00578	1120.49	0.00055	0.49	S	1	TRUE	B8NIQ9
PTC1::eGFP-2	4	FHAEEEGSSKDAEGKK		0.00486	1748.81	0	1748.81	0.00257	1.47	S	1	TRUE	B8NIQ9
PTC1::eGFP-2	3	TEKAVTYEDIKK		0.0882	1424.77	0	1424.76	0.00229	1.61	S	1	TRUE	B8N2Y6
PTC1::eGFP-2	2	SVELYKK		0.00169	866.5	0	866.5	0.00091	1.05	S	1	TRUE	B8NIQ9
PTC1::eGFP-2	2	YAIENGAK		0.135	865.44	0	865.44	0.00104	1.2	S	1	TRUE	B8NIQ9
PTC1::eGFP-2	2	NVPDAQEASK		0.000447	1058.51	0	1058.51	0.00191	1.8	S	1	TRUE	B8NLZ3
PTC1::eGFP-2	3	TKYLAEKGIR		0.00359	1178.69	0	1178.69	0.00106	0.9	S	1	TRUE	B8N4I0
PTC1::eGFP-2	3	TKYLAEKGIR		0.0172	1178.69	0	1178.69	0.00103	0.87	S	1	TRUE	B8N4I0
PTC1::eGFP-2	2	LQEKAIR		0.0063	857.52	0	857.52	0.00159	1.86	S	1	TRUE	B8NLZ3
PTC1::eGFP-2	4	FHAEEEGSSKDAEGKKVK		0.00349	1975.98	0	1975.97	0.00321	1.63	S	1	TRUE	B8NIQ9
PTC1::eGFP-2	3	FHAEEEGSSKDAEGKKVK		0.00646	1975.98	0	1975.97	0.00345	1.75	S	1	TRUE	B8NIQ9
PTC1::eGFP-2	3	ADKEKVEEFRK		0.000137	1378.73	0	1378.73	0.0022	1.59	S	1	TRUE	B8NIQ9
PTC1::eGFP-2	4	FHAEEEGSSKDAEGKK		0.123	1748.81	0	1748.81	0.0023	1.32	S	1	TRUE	B8NIQ9
PTC1::eGFP-2	2	SVELYKK		0.00183	866.5	0	866.5	0.00112	1.29	S	1	TRUE	B8NIQ9
PTC1::eGFP-2	2	YAIENGAK		0.0606	865.44	0	865.44	0.00095	1.09	S	1	TRUE	B8NIQ9
PTC1::eGFP-2	2	SLEEIR		0.32	746.4	0	746.4	-0.00152	-2.03	S	1	TRUE	B8N3U7
PTC1::eGFP-2	3	ADKEKVEEFR		0.00466	1250.64	0	1250.64	0.00113	0.9	S	1	TRUE	B8NIQ9
PTC1::eGFP-2	2	YLAEKGIR		0.00771	949.55	0	949.55	0.0003	0.32	S	1	TRUE	B8N4I0
PTC1::eGFP-2	3	FHAEEEGSSKDAEGKK		0.0774	1748.81	0	1748.81	0.0033	1.89	S	1	TRUE	B8NIQ9
PTC1::eGFP-2	2	AGVIAAAK		0.102	700.44	0	700.44	0.00033	0.47	S	1	TRUE	B8NGN7
PTC1::eGFP-2	2	VTADKFAADAK		0.00892	1136.6	0	1136.59	0.0028	2.46	C	1	TRUE	B8NIQ9
PTC1::eGFP-2	2	NVPDAQEASK		0.000916	1058.51	0	1058.51	0.00179	1.69	S	1	TRUE	B8NLZ3
PTC1::eGFP-2	3	SLSVHPEEGSAAQTSK		0.326	1627.79	0.00578	1627.79	0.00158	0.97	C	1	TRUE	B8NLZ3
PTC1::eGFP-2	2	AIAAQQAAEQQR		0.00535	1284.67	0	1284.67	0.00357	2.78	S	1	TRUE	B8NRV3
PTC1::eGFP-2	3	FHAEEEGSSKDAEGK		0.000314	1620.71	0	1620.71	0.00138	0.85	S	1	TRUE	B8NIQ9
PTC1::eGFP-2	2	FHAEEEGSSK		0.00579	1120.49	0	1120.49	0.00149	1.33	S	1	TRUE	B8NIQ9
PTC1::eGFP-2	2	TPAPLAR		0.251	725.43	0	725.43	0.00032	0.45	C	1	TRUE	B8NLZ3
PTC1::eGFP-2	2	LQEKAIR		0.0712	857.52	0	857.52	0.00099	1.15	S	1	TRUE	B8NLZ3
PTC1::eGFP-2	2	LQEKAIR		0.0698	857.52	0	857.52	0.00085	0.99	S	1	TRUE	B8NLZ3
PTC1::eGFP-2	2	SVELYKK		0.00706	866.5	0	866.5	0.00062	0.72	S	1	TRUE	B8NIQ9
PTC1::eGFP-2	3	LQEKAIRQR		0.126	1141.68	0	1141.68	0.00015	0.13	S	1	TRUE	B8NLZ3
PTC1::eGFP-2	3	ADKEKVEEFRK		0.0267	1378.73	0	1378.73	0.00081	0.59	S	1	TRUE	B8NIQ9
PTC1::eGFP-2	3	VKADKEKVEEFR		0.0869	1477.8	0	1477.8	0.0005	0.34	S	1	TRUE	B8NIQ9
PTC1::eGFP-2	3	ADKEKVEEFR		0.0363	1250.64	0	1250.64	0.00033	0.26	S	1	TRUE	B8NIQ9
PTC1::eGFP-2	3	FHAEEEGSSKDAEGK		0.000876	1620.72	0	1620.71	0.0015	0.92	S	1	TRUE	B8NIQ9
PTC1::eGFP-2	4	FHAEEEGSSKDAEGKK		0.126	1748.81	0	1748.81	0.00056	0.32	S	1	TRUE	B8NIQ9
PTC1::eGFP-2	3	IKAAFEDGHGSVR		0.0345	1386.71	0	1386.71	-0.00152	-1.1	S	1	TRUE	B8NTN4
PTC1::eGFP-2	3	AVTYEDIKK		0.00531	1066.58	0	1066.58	0.00022	0.2	S	1	TRUE	B8N2Y6
PTC1::eGFP-2	2	SVELYKK		0.00244	866.5	0	866.5	0.00051	0.59	S	1	TRUE	B8NIQ9
PTC1::eGFP-2	2	YAIENGAK		0.0111	865.44	0	865.44	0.00041	0.47	S	1	TRUE	B8NIQ9
PTC1::eGFP-2	2	DVGKTLVNR		0.00662	1001.57	0	1001.57	0.00079	0.79	S	1	TRUE	B8NSD4
PTC1::eGFP-2	4	FHAEEEGSSKDAEGKKVK		0.00844	1975.97	0	1975.97	0.00079	0.4	S	1	TRUE	B8NIQ9
PTC1::eGFP-2	4	FHAEEEGSSKDAEGKKVK		0.0176	1975.97	0	1975.97	0.00164	0.83	S	1	TRUE	B8NIQ9
PTC1::eGFP-2	2	NVPDAQEASK		0.000852	1058.51	0	1058.51	0.0015	1.42	S	1	TRUE	B8NLZ3
PTC1::eGFP-2	4	SSFKVGVTEDRNR		0.268	1494.77	0	1494.77	0.00098	0.66	S	1	TRUE	B8NLZ3
PTC1::eGFP-2	3	SSFKVGVTEDRNR		0.00303	1494.77	0	1494.77	0.00364	2.43	S	1	TRUE	B8NLZ3
PTC1::eGFP-2	4	SSFKVGVTEDRNR		0.363	1494.77	0.00578	1494.77	0.00105	0.7	S	1	TRUE	B8NLZ3
PTC1::eGFP-2	2	AVTYEDIKK		0.000273	1066.58	0	1066.58	0.00154	1.44	S	1	TRUE	B8N2Y6
PTC1::eGFP-2	4	FHAEEEGSSKDAEGKKVK		0.00099	1975.97	0	1975.97	0.00278	1.41	S	1	TRUE	B8NIQ9
PTC1::eGFP-2	3	ADKEKVEEFRK		0.000143	1378.73	0	1378.73	0.00227	1.64	S	1	TRUE	B8NIQ9
PTC1::eGFP-2	2	ASGFLVKK		0.00109	849.52	0	849.52	0.00091	1.07	S	1	TRUE	B8NIQ9
PTC1::eGFP-2	3	FHAEEEGSSKDAEGKKVK		0.155	1975.98	0	1975.97	0.00379	1.92	S	1	TRUE	B8NIQ9
PTC1::eGFP-2	2	SVELYKK		0.00205	866.5	0	866.5	0.0009	1.03	S	1	TRUE	B8NIQ9
PTC1::eGFP-2	2	YAIENGAK	5,Deamidated[N]#0;	0.0261	866.43	0	866.43	0.00078	0.9	S	1	TRUE	B8NIQ9
PTC1::eGFP-2	3	ADKEKVEEFR		0.00928	1250.64	0	1250.64	0.00019	0.16	S	1	TRUE	B8NIQ9
PTC1::eGFP-2	2	DMIPSPK	2,Oxidation[M]#0;	0.0308	803.4	0	803.4	-0.00097	-1.2	S	1	TRUE	B8MZQ0
PTC1::eGFP-2	2	SVELYKK		0.00215	866.5	0	866.5	0.00068	0.79	S	1	TRUE	B8NIQ9
PTC1::eGFP-2	2	YAIENGAK	5,Deamidated[N]#0;	0.248	866.43	0	866.43	-3e-05	-0.04	S	1	TRUE	B8NIQ9
PTC1::eGFP-2	2	FAAVAESNR		0.00191	964.49	0	964.48	0.00064	0.67	S	1	TRUE	B8NIU5
PTC1::eGFP-2	3	FHAEEEGSSKDAEGKK		0.135	1748.81	0	1748.81	0.00292	1.67	S	1	TRUE	B8NIQ9
PTC1::eGFP-2	2	SMANADIADDGETAEK	2,Oxidation[M]#0;	3.38e-06	1653.69	0	1653.69	0.00301	1.82	S	1	TRUE	B8NLZ3
PTC1::eGFP-2	2	NVPDAQEASK		0.00128	1058.51	0	1058.51	0.00104	0.98	S	1	TRUE	B8NLZ3
PTC1::eGFP-2	3	AVTYEDIKK		0.0591	1066.58	0	1066.58	-0.00037	-0.35	S	1	TRUE	B8N2Y6
PTC1::eGFP-2	2	FAAVAESNR		0.00258	964.49	0	964.48	0.00078	0.81	S	1	TRUE	B8NIU5
PTC1::eGFP-2	2	ASGFLVKK		0.0698	849.52	0	849.52	0.00075	0.88	S	1	TRUE	B8NIQ9
PTC1::eGFP-2	2	FHAEEEGSSK		0.00222	1120.49	0	1120.49	0.0006	0.53	S	1	TRUE	B8NIQ9
PTC1::eGFP-2	3	FHAEEEGSSKDAEGK		0.0277	1620.71	0	1620.71	0.00094	0.58	S	1	TRUE	B8NIQ9
PTC1::eGFP-2	2	NVPDAQEASK		0.0156	1058.51	0	1058.51	0.00107	1.01	S	1	TRUE	B8NLZ3
PTC1::eGFP-2	2	FHAEEEGSSK		0.00468	1120.49	0	1120.49	0.00057	0.51	S	1	TRUE	B8NIQ9
PTC1::eGFP-2	2	STTTGHLIYK		0.293	1120.6	0	1120.6	0.00071	0.63	S	1	TRUE	B8NLF1
PTC1::eGFP-2	2	FGEVLKK		0.00576	820.49	0	820.49	0.00055	0.67	S	1	TRUE	B8MZN8
PTC1::eGFP-2	3	IVGDIVEKAKK		0.000127	1199.74	0	1199.74	0.00106	0.88	S	1	TRUE	B8NIQ9
PTC1::eGFP-2	2	LQEKAIR		0.174	857.52	0	857.52	0.0013	1.52	S	1	TRUE	B8NLZ3
PTC1::eGFP-2	2	IVGDIVEKAKK		3.01e-05	1199.74	0	1199.74	0.00309	2.57	S	1	TRUE	B8NIQ9
PTC1::eGFP-2	2	VGDIVEKAKK		0.0103	1086.65	0	1086.65	0.00175	1.61	C	1	TRUE	B8NIQ9
PTC1::eGFP-2	2	GDIVEKAKK		0.299	987.58	0	987.58	0.00112	1.14	C	1	TRUE	B8NIQ9
PTC1::eGFP-2	3	VKADKEKVEEFR		0.13	1477.79	0	1477.8	-0.00938	-6.35	S	1	TRUE	B8NIQ9
PTC1::eGFP-2	2	FHAEEEGSSK		0.372	1120.49	0.00578	1120.49	0.00104	0.93	S	1	TRUE	B8NIQ9
PTC1::eGFP-2	3	SSFKVGVTEDRNR		0.164	1494.77	0	1494.77	0.00683	4.57	S	1	TRUE	B8NLZ3
PTC1::eGFP-2	3	IVGDIVEKAKK		0.00658	1199.74	0	1199.74	0.00092	0.76	S	1	TRUE	B8NIQ9
PTC1::eGFP-2	2	ASGFLVKK		0.00177	849.52	0	849.52	-0.00022	-0.26	S	1	TRUE	B8NIQ9
PTC1::eGFP-2	3	SSFKVGVTEDRNR		0.0599	1494.77	0	1494.77	0.00569	3.8	S	1	TRUE	B8NLZ3
PTC1::eGFP-2	3	ADKEKVEEFRK		0.000931	1378.73	0	1378.73	0.00167	1.21	S	1	TRUE	B8NIQ9
PTC1::eGFP-2	2	AVTYEDIKK		0.0665	1066.58	0	1066.58	0.00047	0.44	S	1	TRUE	B8N2Y6
PTC1::eGFP-2	4	FHAEEEGSSKDAEGKK		0.0169	1748.81	0	1748.81	0.00124	0.71	S	1	TRUE	B8NIQ9
PTC1::eGFP-2	4	FHAEEEGSSKDAEGKK		0.0181	1748.81	0	1748.81	0.00124	0.71	S	1	TRUE	B8NIQ9
PTC1::eGFP-2	2	AVTYEDIKK		0.00135	1066.58	0	1066.58	0.00044	0.41	S	1	TRUE	B8N2Y6
PTC1::eGFP-2	5	KSMANADIADDGETAEKGKNDILHK	3,Oxidation[M]#0;	0.247	2687.29	0	2687.29	0.00019	0.07	S	1	TRUE	B8NLZ3
PTC1::eGFP-2	2	YAIENGAK		0.324	865.44	0.00578	865.44	-0.00048	-0.56	S	1	TRUE	B8NIQ9
PTC1::eGFP-2	2	NVPDAQEASK		0.000823	1058.51	0	1058.51	0.0006	0.57	S	1	TRUE	B8NLZ3
PTC1::eGFP-2	3	AVTYEDIKK		0.0276	1066.58	0	1066.58	-0.00162	-1.52	S	1	TRUE	B8N2Y6
PTC1::eGFP-2	3	DVGEKSVELYKK		0.193	1394.75	0	1394.75	0.00054	0.38	C	1	TRUE	B8NIQ9
PTC1::eGFP-2	3	LQEKAIRQR		0.155	1141.68	0	1141.68	-0.00045	-0.4	S	1	TRUE	B8NLZ3
PTC1::eGFP-2	3	IVGDIVEKAKKNNVK	12,Deamidated[N]#0;	0.296	1655.97	0	1655.97	0.00218	1.32	S	1	TRUE	B8NIQ9
PTC1::eGFP-2	3	ADKEKVEEFRK		0.000615	1378.73	0	1378.73	0.00131	0.95	S	1	TRUE	B8NIQ9
PTC1::eGFP-2	4	FHAEEEGSSKDAEGKKVK		0.0114	1975.97	0	1975.97	-0.00022	-0.11	S	1	TRUE	B8NIQ9
PTC1::eGFP-2	2	LQEKAIR		0.164	857.52	0	857.52	0.00471	5.49	S	1	TRUE	B8NLZ3
PTC1::eGFP-2	2	LQEKAIR		0.179	857.52	0	857.52	0.00471	5.49	S	1	TRUE	B8NLZ3
PTC1::eGFP-2	3	VKADKEKVEEFR		0.31	1477.8	0	1477.8	-0.00264	-1.78	S	1	TRUE	B8NIQ9
PTC1::eGFP-2	3	AVTYEDIKK		0.0219	1066.58	0	1066.58	-0.00156	-1.46	S	1	TRUE	B8N2Y6
PTC1::eGFP-2	2	SVELYKK		0.00439	866.5	0	866.5	0.00033	0.38	S	1	TRUE	B8NIQ9
PTC1::eGFP-2	2	YAIENGAK		0.262	865.44	0	865.44	0.00032	0.37	S	1	TRUE	B8NIQ9
PTC1::eGFP-2	2	GHEDAVYLAK		0.00282	1102.55	0	1102.55	0.00156	1.41	S	1	TRUE	B8NLM9
PTC1::eGFP-2	2	FHAEEEGSSK		0.0393	1120.49	0	1120.49	0.00043	0.38	S	1	TRUE	B8NIQ9
PTC1::eGFP-2	3	FHAEEEGSSKDAEGKKVK		0.345	1975.98	0.00578	1975.97	0.00457	2.31	S	1	TRUE	B8NIQ9
PTC1::eGFP-2	2	FAAVAESNR		0.00732	964.49	0	964.48	0.00077	0.8	S	1	TRUE	B8NIU5
PTC1::eGFP-2	2	FAAVAESNR		0.00915	964.49	0	964.48	0.00077	0.8	S	1	TRUE	B8NIU5
PTC1::eGFP-2	4	FHAEEEGSSKDAEGKK		0.251	1748.81	0	1748.81	0.00182	1.04	S	1	TRUE	B8NIQ9
PTC1::eGFP-2	3	FHAEEEGSSKDAEGKK		0.0458	1748.81	0	1748.81	0.00248	1.42	S	1	TRUE	B8NIQ9
PTC1::eGFP-2	2	GHEDAVYLAK		1.98e-05	1102.55	0	1102.55	0.00136	1.24	S	1	TRUE	B8NLM9
PTC1::eGFP-2	3	IVGDIVEKAKKNNVK		0.211	1654.99	0	1654.98	0.00165	1	S	1	TRUE	B8NIQ9
PTC1::eGFP-2	2	FVGSGVSGGEEGAR		0.00142	1308.62	0	1308.62	0.00156	1.19	S	1	TRUE	B8N4I0
PTC1::eGFP-2	3	AVVLMSHLGRPDGKANPK	5,Oxidation[M]#0;	0.0182	1906.03	0	1906.03	0.00056	0.29	S	1	TRUE	B8NIQ9
PTC1::eGFP-2	2	FAAVAESNR		0.00826	964.49	0	964.48	0.00213	2.21	S	1	TRUE	B8NIU5
PTC1::eGFP-2	3	ADKEKVEEFR		0.355	1250.62	0.00578	1250.64	-0.01799	-14.38	S	1	TRUE	B8NIQ9
PTC1::eGFP-2	2	NVPDAQEASK		0.00108	1058.51	0	1058.51	0.0013	1.23	S	1	TRUE	B8NLZ3
PTC1::eGFP-2	4	IVGDIVEKAKKNNVK		7.73e-05	1654.99	0	1654.98	0.00109	0.66	S	1	TRUE	B8NIQ9
PTC1::eGFP-2	3	FHAEEEGSSKDAEGK		0.346	1620.71	0.00578	1620.71	0.00048	0.3	S	1	TRUE	B8NIQ9
PTC1::eGFP-2	2	NVPDAQEASK		0.153	1058.51	0	1058.51	0.0013	1.23	S	1	TRUE	B8NLZ3
PTC1::eGFP-2	2	FHAEEEGSSK		0.0203	1120.49	0	1120.49	0.00173	1.54	S	1	TRUE	B8NIQ9
PTC1::eGFP-2	2	ASGFLVKK		0.0115	849.52	0	849.52	0.00107	1.26	S	1	TRUE	B8NIQ9
PTC1::eGFP-2	2	LAEAGNAGEIGR		0.0215	1157.59	0	1157.59	0.00092	0.8	S	1	TRUE	B8N3Y9
PTC1::eGFP-2	3	IVGDIVEKAKK		2.5e-05	1199.74	0	1199.74	0.00227	1.89	S	1	TRUE	B8NIQ9
PTC1::eGFP-2	2	TGQNVYDVR		0.00308	1051.52	0	1051.52	0.00076	0.72	S	1	TRUE	B8NXS9
PTC1::eGFP-2	2	GVGVLEK		0.218	701.42	0	701.42	-0.00068	-0.98	S	1	TRUE	B8N1M8
PTC1::eGFP-2	2	SVELYKK		0.00237	866.5	0	866.5	0.00086	0.99	S	1	TRUE	B8NIQ9
PTC1::eGFP-2	4	FHAEEEGSSKDAEGKKVK		0.0349	1975.97	0	1975.97	-0.00138	-0.7	S	1	TRUE	B8NIQ9
PTC1::eGFP-2	2	FHAEEEGSSK		0.0253	1120.49	0	1120.49	0.00149	1.33	S	1	TRUE	B8NIQ9
PTC1::eGFP-2	4	FHAEEEGSSKDAEGKK		0.313	1748.81	0	1748.81	0.00168	0.96	S	1	TRUE	B8NIQ9
PTC1::eGFP-2	4	IVGDIVEKAKKNNVK		0.0489	1654.99	0	1654.98	0.00138	0.83	S	1	TRUE	B8NIQ9
PTC1::eGFP-2	2	IVGDIVEKAKK		0.0147	1199.74	0	1199.74	0.00744	6.2	S	1	TRUE	B8NIQ9
PTC1::eGFP-2	2	AVTYEDIKK		0.054	1066.58	0	1066.58	-0.00032	-0.3	S	1	TRUE	B8N2Y6
PTC1::eGFP-2	3	IVGDIVEKAKK		0.000232	1199.74	0	1199.74	0.00307	2.56	S	1	TRUE	B8NIQ9
PTC1::eGFP-2	2	LSGPGGIAK		0.353	799.47	0.00578	799.47	0.00498	6.23	S	1	TRUE	B8N366
PTC1::eGFP-2	3	IVGDIVEKAKK		0.000311	1199.74	0	1199.74	0.00323	2.69	S	1	TRUE	B8NIQ9
PTC1::eGFP-2	2	FHAEEEGSSK		0.269	1120.49	0	1120.49	0.00213	1.9	S	1	TRUE	B8NIQ9
PTC1::eGFP-2	4	FHAEEEGSSKDAEGKK		0.00443	1748.81	0	1748.81	0.00189	1.08	S	1	TRUE	B8NIQ9
PTC1::eGFP-2	2	AVTYEDIKK		0.0185	1066.58	0	1066.58	6e-05	0.06	S	1	TRUE	B8N2Y6
PTC1::eGFP-2	5	KSMANADIADDGETAEKGKNDILHK	3,Oxidation[M]#0;	0.259	2687.3	0	2687.29	0.00603	2.24	S	1	TRUE	B8NLZ3
PTC1::eGFP-2	2	ASGFLVKK		0.00349	849.52	0	849.52	0.00067	0.79	S	1	TRUE	B8NIQ9
PTC1::eGFP-2	2	ESSSFNYTVR		0.0616	1189.55	0	1189.55	-0.00265	-2.23	S	1	TRUE	B8NLZ3
PTC1::eGFP-2	4	FHAEEEGSSKDAEGKKVK		0.308	1975.97	0	1975.97	0.00074	0.37	S	1	TRUE	B8NIQ9
PTC1::eGFP-2	2	NVPDAQEASK		0.0486	1058.51	0	1058.51	0.00177	1.67	S	1	TRUE	B8NLZ3
PTC1::eGFP-2	3	ADKEKVEEFRK		0.00649	1378.74	0	1378.73	0.00331	2.4	S	1	TRUE	B8NIQ9
PTC1::eGFP-2	2	SVELYKK		0.00193	866.5	0	866.5	0.00116	1.34	S	1	TRUE	B8NIQ9
PTC1::eGFP-2	2	YAIENGAK		0.357	865.44	0.00578	865.44	0.00139	1.61	S	1	TRUE	B8NIQ9
PTC1::eGFP-2	3	AVTYEDIKK		0.294	1066.58	0	1066.58	-0.00149	-1.4	S	1	TRUE	B8N2Y6
PTC1::eGFP-2	4	FHAEEEGSSKDAEGKKVK		0.0228	1975.97	0	1975.97	0.00206	1.04	S	1	TRUE	B8NIQ9
PTC1::eGFP-2	2	SVELYKK		0.0027	866.5	0	866.5	0.00119	1.37	S	1	TRUE	B8NIQ9
PTC1::eGFP-2	2	GNTTFPK		0.245	764.39	0	764.39	0.00107	1.4	S	1	TRUE	B8N3R9
PTC1::eGFP-2	3	IVGDIVEKAKKNNVK		0.0054	1654.99	0	1654.98	0.00297	1.79	S	1	TRUE	B8NIQ9
PTC1::eGFP-2	2	GHEDAVYLAK		0.176	1102.55	0	1102.55	0.00102	0.93	S	1	TRUE	B8NLM9
PTC1::eGFP-2	3	IVGDIVEKAKKNNVK		0.00128	1654.99	0	1654.98	0.00298	1.8	S	1	TRUE	B8NIQ9
PTC1::eGFP-2	2	ASGFLVKK		0.00421	849.52	0	849.52	0.00141	1.66	S	1	TRUE	B8NIQ9
PTC1::eGFP-2	3	FHAEEEGSSKDAEGKK		0.227	1748.81	0	1748.81	0.00214	1.22	S	1	TRUE	B8NIQ9
PTC1::eGFP-2	4	KSMANADIADDGETAEKGKNDILHK	3,Oxidation[M]#0;	0.172	2687.3	0	2687.29	0.00538	2	S	1	TRUE	B8NLZ3
PTC1::eGFP-2	2	FAAVAESNR		0.25	964.49	0	964.48	0.00076	0.79	S	1	TRUE	B8NIU5
PTC1::eGFP-2	3	IVGDIVEKAKK		0.000109	1199.74	0	1199.74	0.00243	2.03	S	1	TRUE	B8NIQ9
PTC1::eGFP-2	2	FAAVAESNR		0.118	964.49	0	964.48	0.00051	0.53	S	1	TRUE	B8NIU5
PTC1::eGFP-2	4	IVGDIVEKAKKNNVK		0.143	1654.99	0	1654.98	0.00204	1.23	S	1	TRUE	B8NIQ9
PTC1::eGFP-2	4	FHAEEEGSSKDAEGKK		0.28	1748.81	0	1748.81	0.00229	1.31	S	1	TRUE	B8NIQ9
PTC1::eGFP-2	2	FHAEEEGSSK		0.0153	1120.49	0	1120.49	0.00186	1.66	S	1	TRUE	B8NIQ9
PTC1::eGFP-2	2	ASGFLVKK		0.0343	849.52	0	849.52	0.00135	1.59	S	1	TRUE	B8NIQ9
PTC1::eGFP-2	2	FAAVAESNR		0.225	964.49	0	964.48	0.00138	1.43	S	1	TRUE	B8NIU5
PTC1::eGFP-2	3	LQEKAIRQR		0.317	1141.68	0	1141.68	0.00056	0.49	S	1	TRUE	B8NLZ3
PTC1::eGFP-2	3	IVGDIVEKAKK		5.9e-05	1199.74	0	1199.74	0.00274	2.28	S	1	TRUE	B8NIQ9
PTC1::eGFP-2	2	SVELYKK		0.00268	866.5	0	866.5	0.00115	1.32	S	1	TRUE	B8NIQ9
PTC1::eGFP-2	2	AVTYEDIKK		0.00114	1066.58	0	1066.58	0.00123	1.15	S	1	TRUE	B8N2Y6
PTC1::eGFP-2	2	IVGDIVEKAKK		0.256	1199.74	0	1199.74	0.00608	5.07	S	1	TRUE	B8NIQ9
PTC1::eGFP-2	2	SVEIYK		0.0453	738.4	0	738.4	0.00068	0.92	S	1	TRUE	B8MWZ9
PTC1::eGFP-2	2	GFEVGER		0.118	793.39	0	793.38	0.00172	2.17	S	1	TRUE	B8N3M8
PTC1::eGFP-2	4	FHAEEEGSSKDAEGKK		0.2	1748.81	0	1748.81	0.00282	1.61	S	1	TRUE	B8NIQ9
PTC1::eGFP-2	2	AVTYEDIKK		0.12	1066.58	0	1066.58	0.00048	0.45	S	1	TRUE	B8N2Y6
PTC1::eGFP-2	2	SVEIYK		0.00845	738.4	0	738.4	0.00076	1.03	S	1	TRUE	B8MWZ9
PTC1::eGFP-2	2	AVTYEDIKK		0.0241	1066.58	0	1066.58	0.00079	0.74	S	1	TRUE	B8N2Y6
PTC1::eGFP-2	2	SVEVKNAADLPK		0.107	1270.7	0	1270.7	0.00198	1.56	S	1	TRUE	B8NGN7
PTC1::eGFP-2	3	ADKEKVEEFR		0.373	1250.64	0.00578	1250.64	0.00129	1.03	S	1	TRUE	B8NIQ9
PTC1::eGFP-2	2	GFEVGER		0.15	793.39	0	793.38	0.00175	2.21	S	1	TRUE	B8N3M8
PTC1::eGFP-2	2	GFEVGER		0.218	793.39	0	793.38	0.0022	2.77	S	1	TRUE	B8N3M8
PTC1::eGFP-2	2	NVPDAQEASK		0.0457	1058.51	0	1058.51	0.00248	2.34	S	1	TRUE	B8NLZ3
PTC1::eGFP-2	3	SSFKVGVTEDRNR		0.357	1494.77	0.00578	1494.77	0.00575	3.85	S	1	TRUE	B8NLZ3
PTC1::eGFP-2	3	AHSSMVGVDLPQK	5,Oxidation[M]#0;	0.276	1384.69	0	1384.69	0.00022	0.16	S	1	TRUE	B8NIQ9
PTC1::eGFP-2	3	ADKEKVEEFRK		0.00118	1378.74	0	1378.73	0.00521	3.78	S	1	TRUE	B8NIQ9
PTC1::eGFP-2	4	FHAEEEGSSKDAEGKKVK		0.0055	1975.97	0	1975.97	0.0024	1.22	S	1	TRUE	B8NIQ9
PTC1::eGFP-2	3	FHAEEEGSSKDAEGKK		0.27	1748.81	0	1748.81	0.00318	1.82	S	1	TRUE	B8NIQ9
PTC1::eGFP-2	2	SVELYKK		0.00251	866.5	0	866.5	0.00114	1.32	S	1	TRUE	B8NIQ9
PTC1::eGFP-2	2	SVEIYK		0.306	738.4	0	738.4	0.00073	0.99	S	1	TRUE	B8MWZ9
PTC1::eGFP-2	3	SSFKVGVTEDR		0.0227	1224.62	0	1224.62	0.00125	1.02	S	1	TRUE	B8NLZ3
PTC1::eGFP-2	2	SVEIYK		0.0436	738.4	0	738.4	0.00073	0.99	S	1	TRUE	B8MWZ9
PTC1::eGFP-2	3	LQEKAIRQR		0.263	1141.68	0	1141.68	0.00195	1.7	S	1	TRUE	B8NLZ3
PTC1::eGFP-2	3	IVGDIVEKAKKNNVK		0.0102	1654.99	0	1654.98	0.00397	2.4	S	1	TRUE	B8NIQ9
PTC1::eGFP-2	3	IVGDIVEKAKKNNVK		0.00602	1654.99	0	1654.98	0.00387	2.34	S	1	TRUE	B8NIQ9
PTC1::eGFP-2	3	ADKEKVEEFRK		0.00921	1378.74	0	1378.73	0.00275	2	S	1	TRUE	B8NIQ9
PTC1::eGFP-2	2	SVEIYK		0.0314	738.4	0	738.4	0.00078	1.06	S	1	TRUE	B8MWZ9
PTC1::eGFP-2	3	FHAEEEGSSKDAEGKK		0.278	1748.81	0	1748.81	0.00309	1.77	S	1	TRUE	B8NIQ9
PTC1::eGFP-2	4	FHAEEEGSSKDAEGKKVK		0.33	1975.97	0.00578	1975.97	0.00122	0.62	S	1	TRUE	B8NIQ9
PTC1::eGFP-2	2	SSFKVGVTEDR		0.0723	1224.62	0	1224.62	0.00282	2.3	S	1	TRUE	B8NLZ3
PTC1::eGFP-2	4	FHAEEEGSSKDAEGKK		0.165	1748.81	0	1748.81	0.00239	1.37	S	1	TRUE	B8NIQ9
PTC1::eGFP-2	2	FHAEEEGSSK		0.027	1120.49	0	1120.49	0.00216	1.93	S	1	TRUE	B8NIQ9
PTC1::eGFP-2	2	QIVAKEGVK	0,Gln->pyro-Glu[AnyN-termQ]#0;	0.226	954.56	0	954.56	0.00211	2.21	S	1	TRUE	B8NRS8
PTC1::eGFP-2	3	IVGDIVEKAKK		0.0605	1199.74	0	1199.74	0.00261	2.17	S	1	TRUE	B8NIQ9
PTC1::eGFP-2	3	FHAEEEGSSKDAEGK		0.301	1620.71	0	1620.71	-0.00159	-0.98	S	1	TRUE	B8NIQ9
PTC1::eGFP-2	2	ASGFLVKK		0.321	849.52	0	849.52	0.0011	1.3	S	1	TRUE	B8NIQ9
PTC1::eGFP-2	2	SVELYKK		0.0053	866.5	0	866.5	0.00141	1.63	S	1	TRUE	B8NIQ9
PTC1::eGFP-2	2	SVELYKK		0.196	866.5	0	866.5	0.00159	1.84	S	1	TRUE	B8NIQ9
PTC1::eGFP-2	3	IVGDIVEKAKK		0.0392	1199.74	0	1199.74	0.00327	2.72	S	1	TRUE	B8NIQ9
PTC1::eGFP-2	2	SVELYKK		0.213	866.5	0	866.5	0.0018	2.08	S	1	TRUE	B8NIQ9
PTC1::eGFP-2	3	IVGDIVEKAKK		0.0434	1199.74	0	1199.74	0.00331	2.76	S	1	TRUE	B8NIQ9
PTC1::eGFP-2	3	ADKEKVEEFRK		0.000988	1378.74	0	1378.73	0.00509	3.69	S	1	TRUE	B8NIQ9
PTC1::eGFP-2	2	SVEIYK		0.0464	738.4	0	738.4	0.00139	1.88	S	1	TRUE	B8MWZ9
PTC1::eGFP-2	2	SVEIYK		0.0196	738.4	0	738.4	0.00123	1.66	S	1	TRUE	B8MWZ9
PTC1::eGFP-2	4	FHAEEEGSSKDAEGKK		0.0243	1748.81	0	1748.81	0.00294	1.68	S	1	TRUE	B8NIQ9
PTC1::eGFP-2	2	AVTYEDIKK		0.0573	1066.58	0	1066.58	0.00153	1.44	S	1	TRUE	B8N2Y6
PTC1::eGFP-2	2	NVPDAQEASK		0.000874	1058.51	0	1058.51	0.00233	2.2	S	1	TRUE	B8NLZ3
PTC1::eGFP-2	2	NVPDAQEASK		0.0183	1058.51	0	1058.51	0.00226	2.14	S	1	TRUE	B8NLZ3
PTC1::eGFP-2	2	NSLSLSSSPR		0.014	1047.54	0	1047.54	-0.00231	-2.2	S	1	TRUE	B8NLZ3
PTC1::eGFP-2	2	FHAEEEGSSK		0.0316	1120.49	0	1120.49	0.00202	1.8	S	1	TRUE	B8NIQ9
PTC1::eGFP-2	2	SVELYKK		0.00348	866.5	0	866.5	0.00195	2.24	S	1	TRUE	B8NIQ9
PTC1::eGFP-2	3	ADKEKVEEFRK		0.000445	1378.74	0	1378.73	0.00381	2.76	S	1	TRUE	B8NIQ9
PTC1::eGFP-2	4	FHAEEEGSSKDAEGKKVK		0.00994	1975.98	0	1975.97	0.00491	2.49	S	1	TRUE	B8NIQ9
PTC1::eGFP-2	2	IVGDIVEKAK		0.0553	1071.64	0	1071.64	0.00222	2.07	S	1	TRUE	B8NIQ9
PTC1::eGFP-2	2	AVTYEDIKK		0.0562	1066.58	0	1066.58	0.00148	1.39	S	1	TRUE	B8N2Y6
PTC1::eGFP-2	2	SVELYKK		0.0395	866.5	0	866.5	0.00195	2.25	S	1	TRUE	B8NIQ9
PTC1::eGFP-2	2	IVGDIVEKAK		3.11e-05	1071.64	0	1071.64	0.00215	2.01	S	1	TRUE	B8NIQ9
PTC1::eGFP-2	2	SVELYKK		0.0131	866.5	0	866.5	0.00174	2.01	S	1	TRUE	B8NIQ9
PTC1::eGFP-2	3	IVGDIVEKAK		2.34e-05	1071.64	0	1071.64	0.00113	1.05	S	1	TRUE	B8NIQ9
PTC1::eGFP-2	3	IVGDIVEKAKKNNVK		0.151	1654.99	0	1654.98	0.00486	2.94	S	1	TRUE	B8NIQ9
PTC1::eGFP-2	3	FHAEEEGSSKDAEGKK		0.0174	1748.81	0	1748.81	0.00305	1.74	S	1	TRUE	B8NIQ9
PTC1::eGFP-2	2	FHAEEEGSSK		0.0115	1120.49	0	1120.49	0.00166	1.48	S	1	TRUE	B8NIQ9
PTC1::eGFP-2	4	FHAEEEGSSKDAEGKK		0.0553	1748.81	0	1748.81	0.00267	1.53	S	1	TRUE	B8NIQ9
[truncated: 24,141 more rows]
