# Supplementary material for: PP2C phosphatases Ptc1 and Ptc2 dephosphorylate PGK1 to regulate autophagy and aflatoxin synthesis in the pathogenic fungus Aspergillus flavus
Source: mBio. 2023 Sep 27;14(5):e00977-23. doi: 10.1128/mbio.00977-23 (PMC10653812; doi:10.1128/mbio.00977-23)
Supplement: Table S4 — eggNOG-mapper protein annotations for identified proteins. [file mbio.00977-23-s0005.xlsx]

## Sheet: Sheet1
Table S4. eggNOG-mapper protein annotations for the identified proteins.
Entry	Description	Preferred_name	KEGG_ko	Gene Names	Spectra count	Unique peptide count	Coverage	Length
Ptc1::eGFP
B8NIQ9	Belongs to the phosphoglycerate kinase family	PGK1	ko:K00927	AFLA_069370	3046	153	0.954	417
B8NLZ3	phosphatase 2C	MgPP2CL-1	ko:K19704	AFLA_094490	1398	118	0.761	570
B8N3Q5	ubiquitin	ubi3	ko:K02977	AFLA_031390	1155	23	0.649	154
B8N2Y6	Glyceraldehyde-3-phosphate dehydrogenase	GPD	ko:K00134	AFLA_025100	220	23	0.358	338
B8MXS8	Produces ATP from ADP in the presence of a proton gradient across the membrane	ATP1	ko:K02132	AFLA_078650	135	24	0.281	556
B8MWE2	phosphatase 2C	PTC2	ko:K14803	AFLA_088320	126	19	0.481	312
P41747	alcohol dehydrogenase	ADH1	ko:K01568,ko:K13953	AFLA_048690	72	13	0.417	350
B8N1M8	fructose-bisphosphate aldolase	FBA1	ko:K01192,ko:K01624	AFLA_030930	65	7	0.16	362
B8NAL4	Glyceraldehyde-3-phosphate dehydrogenase	GPD	ko:K00134	AFLA_042390	64	11	0.305	334
B8N5B0	Belongs to the heat shock protein 70 family	SSA2	ko:K03283	AFLA_022380	52	12	0.262	641
B8NIU5	HMG box protein	-	-	AFLA_069730	51	12	0.348	322
B8N744	to Saccharomyces cerevisiae EFR3 (YMR212C)	EFR3	ko:K21842	AFLA_019770	50	1	0.0087184	1147
B8NLF1	This protein promotes the GTP-dependent binding of aminoacyl-tRNA to the A-site of ribosomes during protein biosynthesis	TEF1	ko:K03231	AFLA_090780	43	10	0.237	460
B8NWC9	Produces ATP from ADP in the presence of a proton gradient across the membrane	ATP2	ko:K00700,ko:K02133	AFLA_119660	40	12	0.174	517
B8NW18	UDPglucose 4-epimerase	GAL10	ko:K01784,ko:K01785	AFLA_119460	39	7	0.292	233
B8NGN7	Elongation factor	EFT2	ko:K03234	AFLA_136640	37	16	0.148	849
B8N6U8	Belongs to the peptidase M16 family	MAS1	ko:K17732	AFLA_017010	35	6	0.073	479
B8NRS8	Belongs to the mitochondrial carrier (TC 2.A.29) family	PET9	ko:K05863	AFLA_050690	33	8	0.231	312
B8N3S3	Belongs to the TPP enzyme family	-	ko:K01568	AFLA_031570	28	11	0.207	570
B8N4I0	Catalyzes the oxidative decarboxylation of 6- phosphogluconate to ribulose 5-phosphate and CO(2), with concomitant reduction of NADP to NADPH	GND1	ko:K00033	AFLA_036840	28	8	0.114	491
B8NQL4	Heat shock protein	HSP82	ko:K04079	AFLA_006960	27	12	0.172	699
B8N9V1	5-methyltetrahydropteroyltriglutamate--homocysteine	MET6	ko:K00549	AFLA_112470	27	6	0.087	774
B8MWA0	Belongs to the pyruvate kinase family	PYK1	ko:K00873	AFLA_087900	26	8	0.137	526
B8MWZ9	DUF907 domain protein	FLC3	-	AFLA_075860	22	2	0.008	730
B8NRV3	Belongs to the universal ribosomal protein uS3 family	RPS3	ko:K02985	AFLA_050950	21	9	0.286	266
B8NA08	Outer mitochondrial membrane protein porin	POR1	ko:K15040	AFLA_113040	21	9	0.182	346
B8N3G7	Ribosomal_L40e	-	ko:K02927,ko:K15219	AFLA_028700	18	1	0.314	156
B8NSD4	Belongs to the eukaryotic ribosomal protein eS1 family	RPS1	ko:K02984	AFLA_047870	18	8	0.234	256
B8NTN4	Woronin body	-	-	AFLA_099650	18	6	0.128	493
B8ND52	Belongs to the actin family	ACT1	ko:K05692	AFLA_055230	17	4	0.195	375
B8NYZ9	Belongs to the eukaryotic ribosomal protein eL13 family	rpl13	ko:K02873	AFLA_115110	17	5	0.159	226
B8NRH6	60S ribosomal protein	RPL2	ko:K02938	AFLA_048810	16	8	0.291	254
B8NR98	60S ribosomal protein L4	RPL4B	ko:K02930	AFLA_005730	16	8	0.282	372
B8N4S4	Small nuclear ribonucleoprotein complex protein Nhp2	-	ko:K11129	AFLA_017830	16	4	0.082	231
B8NYQ1	Belongs to the heat shock protein 70 family	SSB1	ko:K03283	AFLA_012200	16	7	0.078	886
B8NIA0	carbohydrate binding	fleA	-	AFLA_065960	15	7	0.212	311
B8NCF1	Ribosome associated DnaJ chaperone Zuotin	zuo1	ko:K01640,ko:K09522	AFLA_041260	15	8	0.173	445
B8N4T2	Catalyzes the transfer of a two-carbon ketol group from a ketose donor to an aldose acceptor, via a covalent intermediate with the cofactor thiamine pyrophosphate	TKL1	ko:K00615	AFLA_017910	15	6	0.113	684
B8N2H3	Enolase allergen Asp F 22	ENO1	ko:K01689	AFLA_037480	14	7	0.21	438
B8MZC7	Coiled-coil domain-containing protein 124	-	-	AFLA_084160	13	2	0.105	219
B8MWP5	Belongs to the universal ribosomal protein uS15 family	RPS13	ko:K02953	AFLA_075030	13	2	0.086	151
B8NB78	Belongs to the universal ribosomal protein uS19 family	RPS15	ko:K02958	AFLA_044530	12	4	0.118	153
B8NQF0	Nucleoside diphosphate kinase	ndk1	ko:K00940	AFLA_006300	11	4	0.281	153
B8NPV3	60S ribosomal protein	RPL43	ko:K02921	AFLA_002560	11	2	0.272	92
B8NRS4	40S ribosomal protein S19	RPS19A	ko:K02966	AFLA_050650	11	7	0.264	148
B8NKN8	High osmolarity glycerol pathway protein Nbp2	NBP2	-	AFLA_092040	11	4	0.17	223
B8NB87	Belongs to the heat shock protein 70 family	SSC1	ko:K04043	AFLA_044620	11	8	0.138	667
B8NK50	UTP-glucose-1-phosphate uridylyltransferase	UGP1	ko:K00963	AFLA_070990	11	5	0.118	502
B8N507	Nucleolar protein	NOP58	ko:K14565	AFLA_020450	11	5	0.085	578
B8NL81	fatty acid synthase	FAS1	ko:K00667,ko:K00668	AFLA_089170	11	5	0.025	1857
B8NWC7	Belongs to the actin-binding proteins ADF family	COF1	ko:K05765	AFLA_119640	10	4	0.296	152
B8MZQ0	Phosphoglycerate mutase	-	ko:K15633	AFLA_085400	10	6	0.131	520
B8N3M8	Alcohol dehydrogenase	-	ko:K17818	AFLA_029310	10	3	0.064	346
B8NV82	Belongs to the universal ribosomal protein uL15 family	RPL28	ko:K02900,ko:K11273	AFLA_103770	8	5	0.329	149
B8NIQ5	Belongs to the eukaryotic ribosomal protein eL6 family	RPL6	ko:K02934	AFLA_068420	8	5	0.159	195
B8N5W7	Belongs to the profilin family	PFY1	ko:K05759	AFLA_014600	8	2	0.144	132
B8MY77	Belongs to the universal ribosomal protein uL11 family	-	ko:K02870	AFLA_080140	7	4	0.333	165
B8NJ15	Belongs to the eukaryotic ribosomal protein eS24 family	-	ko:K02974	AFLA_071320	7	5	0.203	133
B8NUR2	60S ribosomal protein L21	RPL21A	ko:K02889	AFLA_101150	7	2	0.19	158
B8N3W2	Belongs to the eukaryotic ribosomal protein eS7 family	RPS7A	ko:K02993	AFLA_031960	7	4	0.184	201
B8N5W4	Membrane-associating domain	-	-	AFLA_014570	7	1	0.096	167
B8NGD4	Belongs to the universal ribosomal protein uL3 family	RPL3	ko:K02925	AFLA_134740	7	4	0.084	392
B8NXM7	cytochrome P450	-	-	AFLA_008460	7	3	0.076	342
B8N9R3	Belongs to the universal ribosomal protein uL5 family	RPL11	ko:K02868	AFLA_112090	7	2	0.057	175
B8N914	Glutathione S-transferase, N-terminal domain	-	ko:K00799	AFLA_109600	7	1	0.047619	210
B8MYF4	Tubulin is the major constituent of microtubules. It binds two moles of GTP, one at an exchangeable site on the beta chain and one at a non-exchangeable site on the alpha chain	TUB1	ko:K07374	AFLA_080920	7	4	0.045	448
B8NBR1	Acetyl-CoA carboxylase	ACC1	ko:K11262	AFLA_046360	7	5	0.026	2125
B8N3R9	Mitochondrial protein Fmp25	-	-	AFLA_031530	7	2	0.024	579
B8NAN3	Enoyl-(Acyl carrier protein) reductase	-	-	AFLA_042580	6	5	0.221	163
B8NEA6	Ribosomal protein L26	RPL26A	ko:K02898	AFLA_060150	6	2	0.201	134
B8N446	60S ribosomal protein	RPL31B	ko:K02910	AFLA_033690	6	2	0.154	123
B8NEB7	Belongs to the small heat shock protein (HSP20) family	-	ko:K13993	AFLA_060260	6	3	0.151	166
B8NKF9	60S ribosomal protein	RPL24	ko:K02896	AFLA_091250	6	3	0.138	159
B8NJL5	This protein promotes the GTP-dependent binding of aminoacyl-tRNA to the A-site of ribosomes during protein biosynthesis	TUF1	ko:K02358	AFLA_067360	6	4	0.109	441
B8N3U4	Telomere and ribosome associated protein Stm1	-	ko:K13199	AFLA_031780	6	2	0.102	285
B8NQL8	Ubiquinol-cytochrome c reductase complex core protein 2	QCR2	ko:K00415	AFLA_007000	6	3	0.097	318
B8N841	ATP citrate lyase subunit (Acl)	acl2	ko:K01648	AFLA_106350	6	4	0.089	484
B8NJ18	UDP-N-acetylglucosamine pyrophosphorylase	UAP1	ko:K00972	AFLA_071350	6	4	0.063	506
B8N9U3	Belongs to the eukaryotic ribosomal protein eL36 family	rpl36	ko:K02920	AFLA_112390	5	4	0.295	105
B8MWX6	-	-	-	AFLA_075630	5	3	0.201	194
B8NSF1	60S ribosomal protein	RPL25	ko:K02893	AFLA_048140	5	1	0.169	154
B8N4Q2	Core component of nucleosome. Nucleosomes wrap and compact DNA into chromatin, limiting DNA accessibility to the cellular machineries which require DNA as a template. Histones thereby play a central role in transcription regulation, DNA repair, DNA replication and chromosomal stability. DNA accessibility is regulated via a complex set of post-translational modifications of histones, also called h…	HHT1	ko:K11253	AFLA_017610	5	3	0.147	136
B8N6A6	60S ribosomal protein L5	RPL5	ko:K02932	AFLA_018700	5	3	0.143	300
B8NAU0	40S ribosomal protein	RPS20	ko:K02969	AFLA_043150	5	2	0.129	116
B8NDQ4	Elongation factor	TEF4	ko:K03233	AFLA_055450	5	4	0.115	410
B8N211	Belongs to the aconitase IPM isomerase family	ACO1	ko:K01681	AFLA_034050	5	5	0.066	785
B8NT05	beta subunit CpcB	cpc2	ko:K14753	AFLA_051980	5	3	0.066	316
B8NLM9	Belongs to the 14-3-3 family	BMH1	ko:K06630	AFLA_092450	5	1	0.042	238
B8MX73	Elongation factor	TEF3	ko:K03235	AFLA_076600	5	3	0.031	1067
B8NFW5	Ribose/Galactose Isomerase	-	ko:K01808	AFLA_133940	4	4	0.216	162
B8NC19	60S ribosomal protein L18	-	ko:K02883	AFLA_047440	4	3	0.19	184
B8NB42	Belongs to the universal ribosomal protein uS11 family	RPS14B	ko:K02955	AFLA_044170	4	3	0.187	150
B8NA18	Component of the ubiquinol-cytochrome c reductase complex (complex III or cytochrome b-c1 complex), which is part of the mitochondrial respiratory chain	QCR7	ko:K00417	AFLA_113140	4	1	0.081	123
B8MX30	-	-	-	AFLA_076170	4	3	0.074	284
B8NJQ2	Tubulin is the major constituent of microtubules. It binds two moles of GTP, one at an exchangeable site on the beta chain and one at a non-exchangeable site on the alpha chain	TUB2	ko:K07375	AFLA_068620	4	2	0.068	453
B8NJU1	Catalyzes the formation of S-adenosylmethionine from methionine and ATP	SAM2	ko:K00789	AFLA_069010	4	2	0.064	390
B8N3Y9	BAP31 domain protein	YET3	ko:K14009,ko:K20405	AFLA_033120	4	1	0.057	210
B8N2M1	Glucosamine-fructose-6-phosphate aminotransferase	GFA1	ko:K00820	AFLA_037960	4	3	0.053	693
B8NCT8	component of the eukaryotic translation initiation factor 3 (eIF-3) complex, which is involved in protein synthesis of a specialized repertoire of mRNAs and, together with other initiation factors, stimulates binding of mRNA and methionyl-tRNAi to the 40S ribosome. The eIF-3 complex specifically targets and initiates translation of a subset of mRNAs involved in cell proliferation	NIP1	ko:K03252	AFLA_041730	4	3	0.053	861
B8NQ65	Vacuolar ATP synthase catalytic subunit A	VMA1	ko:K02145	AFLA_004560	4	3	0.046	698
B8NRN4	Belongs to the malate synthase family	-	ko:K01638	AFLA_049390	4	2	0.037	539
B8N1K6	Belongs to the phosphohexose mutase family	PGM2	ko:K01835	AFLA_030710	4	2	0.036	555
B8NSZ1	Tubulin is the major constituent of microtubules. It binds two moles of GTP, one at an exchangeable site on the beta chain and one at a non-exchangeable site on the alpha chain	TUB2	ko:K07375	AFLA_051840	4	2	0.034	447
B8NTX6	Belongs to the glyceraldehyde-3-phosphate dehydrogenase family	-	ko:K00134	AFLA_101470	4	1	0.022	358
B8MVZ9	Cyclopropane-fatty-acyl-phospholipid synthase	-	ko:K20238	AFLA_073460	4	1	0.015	519
B8NTT0	Plasma membrane	-	ko:K01535	AFLA_100110	4	2	0.015	856
B8MZV1	The coatomer is a cytosolic protein complex that binds to dilysine motifs and reversibly associates with Golgi non- clathrin-coated vesicles, which further mediate biosynthetic protein transport from the ER, via the Golgi up to the trans Golgi network	-	ko:K05236	AFLA_085910	4	2	0.013	1212
B8NBW0	Belongs to the eukaryotic ribosomal protein eL42 family	RPL44	ko:K02929	AFLA_046850	3	3	0.151	106
B8ND05	60S ribosomal protein L28	-	ko:K02903	AFLA_054760	3	2	0.121	157
B8N054	ATP-dependent RNA helicase which is a subunit of the eIF4F complex involved in cap recognition and is required for mRNA binding to ribosome. In the current model of translation initiation, eIF4A unwinds RNA secondary structures in the 5'-UTR of mRNAs which is necessary to allow efficient binding of the small ribosomal subunit, and subsequent scanning for the initiator codon (By similarity)	TIF1	ko:K03257	AFLA_086940	3	3	0.084	439
B8NGU5	Fungal-type protein kinase domain-containing protein	-	-	AFLA_138130	3	1	0.0761905	105
B8N204	Cytosolic large ribosomal subunit protein L7A	rpl8	ko:K02936	AFLA_033980	3	2	0.076	262
B8NNT0	asparaginyl-tRNA synthetase	DED81	ko:K01893	AFLA_129810	3	3	0.054	612
B8N1E9	Ribosomal protein P0 is the functional equivalent of E.coli protein L10	RPP0	ko:K02941	AFLA_030140	3	2	0.054	313
B8MWT1	Belongs to the FAD-dependent glycerol-3-phosphate dehydrogenase family	GUT2	ko:K00111	AFLA_088810	3	3	0.052	710
B8N7H4	The pyruvate dehydrogenase complex catalyzes the overall conversion of pyruvate to acetyl-CoA and CO(2)	PDA1	ko:K00161	AFLA_021960	3	1	0.047	405
B8NVA6	Dihydrolipoamide succinyltransferase	KGD2	ko:K00658	AFLA_104010	3	2	0.043	463
B8NRD5	Belongs to the citrate synthase family	CIT1	ko:K01647	AFLA_007020	3	2	0.04	474
B8MYC6	NADH-quinone oxidoreductase	PST2	ko:K03809	AFLA_080630	3	1	0.039	203
B8NSJ8	Succinyl-CoA synthetase functions in the citric acid cycle (TCA), coupling the hydrolysis of succinyl-CoA to the synthesis of ATP and thus represents the only step of substrate- level phosphorylation in the TCA. The alpha subunit of the enzyme binds the substrates coenzyme A and phosphate, while succinate binding and nucleotide specificity is provided by the beta subunit	LSC1	ko:K01899	AFLA_048610	3	1	0.039	330
B8NDM5	Fungal specific transcription factor domain	-	-	AFLA_059640	3	1	0.038674	362
B8NUP9	Belongs to the eukaryotic ribosomal protein eS4 family	RPS4	ko:K02987	AFLA_101020	3	3	0.038	261
B8NGL6	V-type ATPase, B subunit	VMA2	ko:K02147	AFLA_136430	3	2	0.037	508
B8N9B4	Aminopeptidase	APE2	ko:K13721	AFLA_110600	3	3	0.031	961
B8NIT1	Adenosylhomocysteinase	SAH1	ko:K01251	AFLA_069590	3	2	0.02	449
B8NPM2	Tripeptidyl peptidase A	-	ko:K01279	AFLA_000860	3	2	0.019	594
B8NXR9	Belongs to the group II decarboxylase family	-	ko:K01580	AFLA_008890	3	1	0.018	514
B8MZN8	Pre-rRNA processing nucleolar protein Sik1	nop56	ko:K14564	AFLA_085280	3	1	0.013	522
B8N2K3	Functions as component of the Arp2 3 complex which is involved in regulation of actin polymerization and together with an activating nucleation-promoting factor (NPF) mediates the formation of branched actin networks	arc1	ko:K05757	AFLA_037780	3	1	0.013	688
B8NCS5	RING finger protein (Zin)	-	-	AFLA_041600	3	1	0.01	715
B8N439	RNA binding protein	-	-	AFLA_033620	2	1	0.13	115
B8NQL9	Belongs to the mitochondrial carrier (TC 2.A.29) family	YHM2	-	AFLA_007010	2	2	0.089	315
B8N180	Belongs to the eukaryotic ribosomal protein eL20 family	RPL20B	ko:K02882	AFLA_029450	2	2	0.088	250
B8NKN3	PPIases accelerate the folding of proteins. It catalyzes the cis-trans isomerization of proline imidic peptide bonds in oligopeptides	-	ko:K01802	AFLA_091990	2	2	0.088	215
B8NIP3	Belongs to the glycosyl hydrolase 17 family	BGL2	ko:K01210	AFLA_068300	2	2	0.072	304
B8NKB7	Belongs to the actin family	ACT1	ko:K05692	AFLA_089910	2	2	0.069	375
B8N0D5	Belongs to the universal ribosomal protein uS17 family	RPS11B	ko:K02949	AFLA_087760	2	1	0.069	160
B8NAU7	DNA-directed RNA polymerase I subunit RPA34.5	-	-	AFLA_043220	2	2	0.068	308
B8NPI3	-	-	-	AFLA_000360	2	1	0.0645161	93
B8ND04	Belongs to the LDH MDH superfamily	-	ko:K00026	AFLA_054750	2	2	0.06	331
B8N513	Required for the assembly and or stability of the 40S ribosomal subunit. Required for the processing of the 20S rRNA- precursor to mature 18S rRNA in a late step of the maturation of 40S ribosomal subunits	RPS0	ko:K02998	AFLA_020510	2	2	0.06	299
B8MX72	Glutamine-serine rich protein MS8	-	-	AFLA_076590	2	1	0.057	314
B8NAG7	Belongs to the globin family	-	ko:K05916	AFLA_040120	2	2	0.048	416
B8NFX0	Belongs to the Rab GDI family	GDI1	ko:K17255	AFLA_133990	2	1	0.043	467
B8N5I0	monooxygenase	-	-	AFLA_013230	2	2	0.036	555
B8NBX2	Ribosomal protein L19e	-	ko:K02885	AFLA_046970	2	1	0.035	289
B8NJL6	translation initiation factor IF-3	-	ko:K02520	AFLA_067370	2	1	0.0343348	233
B8MZ55	26S proteasome-associated ubiquitin C-terminal hydrolase	-	ko:K05610	AFLA_083440	2	1	0.032	311
B8NZ05	Succinyl-CoA synthetase functions in the citric acid cycle (TCA), coupling the hydrolysis of succinyl-CoA to the synthesis of ATP and thus represents the only step of substrate- level phosphorylation in the TCA. The beta subunit provides nucleotide specificity of the enzyme and binds the substrate succinate, while the binding sites for coenzyme A and phosphate are found in the alpha subunit	LSC2	ko:K01900	AFLA_115170	2	1	0.029	491
B8N442	GTP-binding protein involved in nucleocytoplasmic transport. Required for the import of protein into the nucleus and also for RNA export. Involved in chromatin condensation and control of cell cycle	GSP1	ko:K07936	AFLA_033650	2	1	0.0280374	214
B8NTR8	Flavoprotein (FP) subunit of succinate dehydrogenase (SDH) that is involved in complex II of the mitochondrial electron transport chain and is responsible for transferring electrons from succinate to ubiquinone (coenzyme Q)	SDH1	ko:K00234	AFLA_099990	2	2	0.025	647
B8NPZ5	FAD dependent oxidoreductase	-	-	AFLA_002980	2	1	0.025	396
B8MX84	Malate dehydrogenase	MDH1	ko:K00026	AFLA_076710	2	1	0.024	417
B8N2E0	GDP-mannose pyrophosphorylase A	-	ko:K00966	AFLA_036250	2	1	0.023	440
B8N599	-	-	-	AFLA_022270	2	1	0.0222717	449
B8N3W9	This enzyme condenses acetyl-CoA with acetoacetyl-CoA to form HMG-CoA, which is the substrate for HMG-CoA reductase	ERG13	ko:K01641	AFLA_032030	2	1	0.022	460
B8N562	Flavin containing amine oxidoreductase	-	-	AFLA_021000	2	1	0.021	532
B8NRQ0	axonemal central apparatus assembly	-	ko:K18626	AFLA_050410	2	1	0.021	632
B8NVX2	O-methyltransferase	-	-	AFLA_119000	2	1	0.0209302	430
B8NEZ3	ATP-dependent RNA helicase associated with the nuclear pore complex and essential for mRNA export from the nucleus. May participate in a terminal step of mRNA export through the removal of proteins that accompany mRNA through the nucleopore complex. May also be involved in early transcription (By similarity)	DBP5	ko:K18655	AFLA_058570	2	1	0.0205339	487
B8N3G3	Translation initiation factor	FUN12	ko:K03243	AFLA_028660	2	1	0.019	1073
B8MX20	Belongs to the TRAFAC class TrmE-Era-EngA-EngB-Septin- like GTPase superfamily. Septin GTPase family	CDC3	ko:K16944	AFLA_076070	2	1	0.019	523
B8NKT8	delta24-sterol reductase activity	DHCR24	ko:K09828,ko:K11997,ko:K20227	AFLA_093420	2	1	0.0176471	510
B8NID7	oleate delta-12 desaturase	-	ko:K10256	AFLA_066330	2	1	0.0171674	466
B8NXS9	Vacuolar carboxypeptidase involved in degradation of small peptides. Digests preferentially peptides containing an aliphatic or hydrophobic residue in P1' position, as well as methionine, leucine or phenylalanine in P1 position of ester substrate (By similarity)	CPYA	ko:K13289	AFLA_08990	2	1	0.017	542
B8NGE1	Belongs to the lyase 1 family. Adenylosuccinate lyase subfamily	ADE13	ko:K01756	AFLA_134810	2	1	0.017	482
B8NS24	threonyl-tRNA synthetase	-	ko:K01868	AFLA_052550	2	2	0.017	721
B8N8N9	Carboxy-cis,cis-muconate cyclase	-	ko:K14334	AFLA_108330	2	1	0.0166667	360
B8NS26	Mitogen-activated protein kinase	MKC1	ko:K04464	AFLA_052570	2	2	0.014	423
B8MW43	Catalyzes the sequential NAD-dependent oxidations of L- histidinol to L-histidinaldehyde and then to L-histidine	-	ko:K00013	AFLA_073900	2	1	0.0133929	448
B8NRV1	Protein phosphotase 2a 65kd regulatory	TPD3	ko:K03456	AFLA_050930	2	1	0.013267	603
B8N4E9	Belongs to the heat shock protein 70 family	KAR2	ko:K09490	AFLA_035620	2	1	0.013	672
B8MY75	DNA primase is the polymerase that synthesizes small RNA primers for the Okazaki fragments made during discontinuous DNA replication	PRI2	ko:K01101,ko:K02685	AFLA_080120	2	1	0.012	500
B8N1J7	to Saccharomyces cerevisiae GFD2 (YCL036W) and YDR514C	-	-	AFLA_030620	2	1	0.0111732	537
B8NVJ5	Beta-ketoacyl synthase, C-terminal domain	-	ko:K00667	AFLA_116820	2	1	0.0111288	629
B8N3B7	Essential component of the vacuolar proton pump (V- ATPase), a multimeric enzyme that catalyzes the translocation of protons across the membranes. Required for assembly and activity of the V-ATPase	VPH1	ko:K02154	AFLA_027300	2	1	0.0105018	857
B8NRB5	Serine/Threonine protein kinases, catalytic domain	LSK1	ko:K00916	AFLA_005900	2	1	0.0102916	583
B8NPX8	Belongs to the tRNA nucleotidyltransferase poly(A) polymerase family	CCA1	ko:K00974	AFLA_002810	2	1	0.0101744	688
B8NNR8	Cell division control protein (Cdc5)	CEF1	ko:K12860	AFLA_129690	2	1	0.008	792
B8NKP1	Ras GTPase activating protein	IQG1	ko:K05767	AFLA_092070	2	1	0.003	1718
B8NBJ8	Mitochondrial ATP synthase epsilon chain domain-containing protein	-	ko:K02135	AFLA_045730	1	1	0.222	72
B8NLJ6	Required for the processing of the 20S rRNA-precursor to mature 18S rRNA in a late step of the maturation of 40S ribosomal subunits. Has a physiological role leading to 18S rRNA stability	RPS21	ko:K02971	AFLA_092120	1	1	0.17	88
B8NHQ0	Core component of nucleosome. Nucleosomes wrap and compact DNA into chromatin, limiting DNA accessibility to the cellular machineries which require DNA as a template. Histones thereby play a central role in transcription regulation, DNA repair, DNA replication and chromosomal stability. DNA accessibility is regulated via a complex set of post-translational modifications of histones, also called h…	HHF1	ko:K11254	AFLA_137440	1	1	0.126	103
B8N4Q3	Core component of nucleosome. Nucleosomes wrap and compact DNA into chromatin, limiting DNA accessibility to the cellular machineries which require DNA as a template. Histones thereby play a central role in transcription regulation, DNA repair, DNA replication and chromosomal stability. DNA accessibility is regulated via a complex set of post-translational modifications of histones, also called h…	HHF1	ko:K11254	AFLA_017620	1	1	0.126	103
B8N4T6	Ubiquinol-cytochrome C reductase complex subunit UcrQ	QCR8	ko:K00418	AFLA_017950	1	1	0.104	96
B8MWS6	Belongs to the TRAFAC class TrmE-Era-EngA-EngB-Septin- like GTPase superfamily. Septin GTPase family	CDC10	ko:K16938	AFLA_088760	1	1	0.103	175
B8NUR3	Belongs to the universal ribosomal protein uS4 family	RPS9B	ko:K02997	AFLA_101160	1	1	0.078	193
B8N5Z6	DUF636 domain protein	-	-	AFLA_015800	1	1	0.074	135
B8NXT0	Belongs to the universal ribosomal protein uS13 family	RPS18	ko:K02964	AFLA_009000	1	1	0.071	155
B8MZ16	40S ribosomal protein S25	RPS25	ko:K02975	AFLA_083050	1	1	0.0674157	89
B8NWR2	O-methyltransferase	-	-	AFLA_120990	1	1	0.062	225
B8NTT7	Phosphoribosylaminoimidazolesuccinocarboxamide synthase	ADE1	ko:K01923	AFLA_100180	1	1	0.062	305
B8N418	-	-	-	AFLA_033410	1	1	0.0583942	137
B8NPY1	Hemerythrin HHE cation binding domain	-	-	AFLA_002840	1	1	0.0572917	192
B8NSI6	Binds to the 60S ribosomal subunit and prevents its association with the 40S ribosomal subunit to form the 80S initiation complex in the cytoplasm. Is also involved in ribosome biogenesis. Associates with pre-60S subunits in the nucleus and is involved in its nuclear export	TIF6	ko:K03264	AFLA_048490	1	1	0.057	247
B8MZ85	Belongs to the universal ribosomal protein uS8 family	RPS22	ko:K02957	AFLA_083740	1	1	0.0538462	130
B8NW52	Belongs to the universal ribosomal protein uS5 family	RPS2	ko:K02981	AFLA_117990	1	1	0.046	259
B8NB98	Oxidoreductase, 2-nitropropane dioxygenase family	-	-	AFLA_044730	1	1	0.0438871	319
B8NY37	Encoded by	-	-	AFLA_010070	1	1	0.0437956	137
B8N3M4	Ubiquitin-protein ligase	HUL4	ko:K12232	AFLA_029270	1	1	0.0425532	141
B8NSY4	Belongs to the class-II pyridine nucleotide-disulfide oxidoreductase family	TRR1	ko:K00344,ko:K00384	AFLA_051770	1	1	0.04	353
B8ND63	histone H3	CSE4	ko:K11253,ko:K11495	AFLA_055340	1	1	0.04	175
B8NE88	Polysaccharide biosynthesis protein	-	-	AFLA_059970	1	1	0.039	310
B8NBU0	Belongs to the OMP decarboxylase family	URA3	ko:K01591,ko:K13421	AFLA_046650	1	1	0.038961	231
B8N932	Ankyrin repeat	-	-	AFLA_109780	1	1	0.0386473	207
B8NH97	Lectin family integral membrane protein	-	ko:K10082	AFLA_135020	1	1	0.037	322
B8N4M7	Belongs to the small GTPase superfamily. Rho family	RHO1	ko:K04513,ko:K07975	AFLA_037320	1	1	0.0362694	193
B8N341	-	-	-	AFLA_025650	1	1	0.0357143	224
B8NRH9	Adenosine kinase	ADO1	ko:K00856	AFLA_048840	1	1	0.034	353
B8N6C1	Isocitrate dehydrogenase NAD subunit, mitochondrial	IDH2	ko:K00030	AFLA_018850	1	1	0.034	385
B8NUD9	Transaldolase is important for the balance of metabolites in the pentose-phosphate pathway	TAL1	ko:K00616	AFLA_099010	1	1	0.0339506	324
B8NPG7	Belongs to the HisA HisF family	HIS7	ko:K01493,ko:K01663	AFLA_130390	1	1	0.0329218	243
B8NQH0	Phosphatidylinositol transfer protein sfh5	SFH5	ko:K19996	AFLA_006520	1	1	0.031	455
B8N350	assists the folding of proteins upon ATP hydrolysis	CCT8	ko:K09500	AFLA_025750	1	1	0.028	568
B8NTF3	Sorbitol xylitol dehydrogenase	-	ko:K00008	AFLA_097930	1	1	0.027	369
B8NL25	Belongs to the mitochondrial carrier (TC 2.A.29) family	YHM2	-	AFLA_096090	1	1	0.027	296
B8NQI6	rRNA processing protein RRP15	RRP15	ko:K17967	AFLA_006680	1	1	0.024	296
B8NVD7	Prolyl 4-hydroxylase alpha subunit homologues.	-	-	AFLA_116240	1	1	0.0231023	303
B8N031	inorganic	IPP1	ko:K01507	AFLA_086710	1	1	0.023	398
B8N2F2	phosphoenolpyruvate carboxykinase	PCK1	ko:K01610	AFLA_036370	1	1	0.023	600
B8NJI9	Mitochondrial hypoxia responsive domain protein	RCF2	-	AFLA_067100	1	1	0.0229885	261
B8NML9	Uncharacterized alpha/beta hydrolase domain (DUF2235)	-	-	AFLA_124550	1	1	0.022	500
B8N4B6	The pyruvate dehydrogenase complex catalyzes the overall conversion of pyruvate to acetyl-CoA and CO(2)	PDA1	ko:K00161	AFLA_035290	1	1	0.022	402
B8NDL8	Arylesterase	-	ko:K01053	AFLA_059570	1	1	0.021978	364
B8N4V0	Belongs to the actin family	ARP2	ko:K17260	AFLA_018090	1	1	0.021	388
B8N9G4	Mitochondrial peroxiredoxin PRX1	-	-	AFLA_111100	1	1	0.0204082	343
B8MX50	positive regulation of MDA-5 signaling pathway	-	-	AFLA_076370	1	1	0.02	301
B8NA88	to Saccharomyces cerevisiae WHI2 (YOR043W)	-	-	AFLA_113840	1	1	0.0199336	301
B8NUL4	Catalyzes the first intracellular reaction of sulfate assimilation, forming adenosine-5'-phosphosulfate (APS) from inorganic sulfate and ATP. Plays an important role in sulfate activation as a component of the biosynthesis pathway of sulfur- containing amino acids	MET3	ko:K00958	AFLA_100670	1	1	0.0194175	515
B8N691	Phosphorylase is an important allosteric enzyme in carbohydrate metabolism. Enzymes from different sources differ in their regulatory mechanisms and in their natural substrates. However, all known phosphorylases share catalytic and structural properties	GPH1	ko:K00688	AFLA_018550	1	1	0.0182025	879
B8N1W9	Ubiquinone menaquinone biosynthesis-related protein	-	ko:K17803	AFLA_032730	1	1	0.018	328
B8N2P5	Amino acid permease	-	-	AFLA_023290	1	1	0.017	353
B8MY72	Belongs to the mitochondrial carrier (TC 2.A.29) family	ANT1	-	AFLA_080090	1	1	0.017	352
B8NBY3	Interconversion of serine and glycine	-	ko:K00600	AFLA_047080	1	1	0.0168856	533
B8NGR8	-	-	-	AFLA_137860	1	1	0.0158014	443
B8NB89	Fatty acid activator Faa4	FAA4	ko:K01897	AFLA_044640	1	1	0.0157593	698
B8NE22	Catalyzes the formation of S-adenosylmethionine from methionine and ATP	SAM2	ko:K00789	AFLA_057530	1	1	0.015625	384
B8NBK0	Belongs to the chaperonin (HSP60) family	HSP60	ko:K04077	AFLA_045750	1	1	0.0153061	588
B8NEM2	Eukaryotic mitochondrial regulator protein	-	-	AFLA_062200	1	1	0.0152284	394
B8N5X0	RNA polymerase III Rpc4	-	ko:K03026	AFLA_014630	1	1	0.0148515	606
B8NRF2	Belongs to the complex I 75 kDa subunit family	NdufS1	ko:K03934	AFLA_007190	1	1	0.014	737
B8NTY6	FAD binding domain	-	-	AFLA_101570	1	1	0.0138568	433
B8NFY6	mRNA cap-binding component of the eukaryotic translation initiation factor 3 (eIF-3) complex, which is involved in protein synthesis of a specialized repertoire of mRNAs and, together with other initiation factors, stimulates binding of mRNA and methionyl-tRNAi to the 40S ribosome. The eIF-3 complex specifically targets and initiates translation of a subset of mRNAs involved in cell proliferation…	-	ko:K03251	AFLA_131470	1	1	0.0137221	583
B8NGQ2	ATP-binding RNA helicase involved in the biogenesis of 60S ribosomal subunits and is required for the normal formation of 25S and 5.8S rRNAs	DBP9	ko:K14810	AFLA_137700	1	1	0.0114068	526
B8N980	Flavin-binding monooxygenase-like protein	-	-	AFLA_110260	1	1	0.0113452	617
B8MY40	Endothelin-converting enzyme	-	ko:K01415	AFLA_079770	1	1	0.0110063	636
B8N3U7	Zinc knuckle transcription factor splicing factor MSL5 ZFM1	BBP	ko:K13095	AFLA_031810	1	1	0.0106383	564
B8MXV5	C2H2 finger domain protein	-	-	AFLA_078920	1	0	0.00920245	652
B8NIU4	ATP-dependent RNA helicase involved spliceosome assembly and in nuclear splicing. Catalyzes an ATP-dependent conformational change of U2 snRNP. Bridges U1 and U2 snRNPs and enables stable U2 snRNP association with intron RNA (By similarity)	PRP5	ko:K12811	AFLA_069720	1	1	0.00915903	1201
B8N8P3	Common central domain of tyrosinase	-	ko:K00505	AFLA_108370	1	1	0.00909091	660
B8N366	Bifunctional heme-containing enzyme that oxidizes linoleic acid to (8R,9Z,12Z)-8-hydroperoxyoctadeca-9,12-dienoate (within the N-terminal heme peroxidase domain), which is subsequently isomerized to (5S,8R,9Z,12Z)-5,8-dihydroxyoctadeca- 9,12-dienoate (within the C-terminal P450 heme thiolate domain). Oxidized unsaturated fatty acids, so-called oxylipins, derived from endogenous fatty acids, influ…	-	ko:K11987,ko:K17862,ko:K17863,ko:K17864	AFLA_026790	1	1	0.00834106	1079
B8N9M2	Mitochondrial GTPase that catalyzes the GTP-dependent ribosomal translocation step during translation elongation. During this step, the ribosome changes from the pre-translocational (PRE) to the post-translocational (POST) state as the newly formed A- site-bound peptidyl-tRNA and P-site-bound deacylated tRNA move to the P and E sites, respectively. Catalyzes the coordinated movement of the two tR…	MEF1	ko:K02355	AFLA_111680	1	1	0.008	799
B8NV28	Cytoskeleton assembly control protein Sla2	SLA2	ko:K20040	AFLA_103220	1	1	0.0071048	1126
B8N9R7	Clathrin is the major protein of the polyhedral coat of coated pits and vesicles	CHC1	ko:K04646	AFLA_112130	1	1	0.007	1762
B8N0Q2	-	-	-	AFLA_025870	1	1	0.00696864	861
B8NR66	cellular response to bisphenol A	-	-	AFLA_005410	1	1	0.00661626	1058
B8N6J1	Importin beta-5 subunit	-	ko:K20224	AFLA_015040	1	1	0.00578035	1038
B8N7C4	Sodium-phosphate symporter which plays a fundamental housekeeping role in phosphate transport	PHO89	ko:K03306,ko:K14640	AFLA_021460	1	1	0.00537634	1116
B8NYY7	DEAD helicases superfamily protein (Aquarius)	-	ko:K12874	AFLA_114990	1	1	0.00505051	1386
B8NHN5	Splicing factor 3B subunit 1	prp10	ko:K12828	AFLA_137290	1	1	0.005	1231
B8NJQ8	This magnesium-dependent enzyme catalyzes the hydrolysis of ATP coupled with the transport of calcium	PMC1	ko:K01537	AFLA_068680	1	1	0.005	1427
B8MYG2	DNA-dependent RNA polymerase catalyzes the transcription of DNA into RNA using the four ribonucleoside triphosphates as substrates	rpc2	ko:K03021	AFLA_081000	1	1	0.005	1218
B8NRR4	DNA replication	dna2	ko:K10742	AFLA_050550	1	1	0.00445576	1571
B8NSQ7	Mediator complex subunit 15	-	-	AFLA_050080	1	1	0.00396825	1512
Ptc2::eGFP
B8MWE2	phosphatase 2C	PTC2	ko:K14803	AFLA_088320	9329	248	0.894	312
B8NIQ9	Belongs to the phosphoglycerate kinase family	PGK1	ko:K00927	AFLA_069370	4932	221	1	417
B8N2Y6	Glyceraldehyde-3-phosphate dehydrogenase	GPD	ko:K00134	AFLA_025100	733	42	0.825	338
B8MXS8	Produces ATP from ADP in the presence of a proton gradient across the membrane	ATP1	ko:K02132	AFLA_078650	243	32	0.342	556
P41747	alcohol dehydrogenase	ADH1	ko:K01568,ko:K13953	AFLA_048690	193	25	0.7	350
B8N5B0	Belongs to the heat shock protein 70 family	SSA2	ko:K03283	AFLA_022380	183	22	0.409	641
B8N3S3	Belongs to the TPP enzyme family	-	ko:K01568	AFLA_031570	151	22	0.351	570
B8NAL4	Glyceraldehyde-3-phosphate dehydrogenase	GPD	ko:K00134	AFLA_042390	140	18	0.518	334
B8N1M8	fructose-bisphosphate aldolase	FBA1	ko:K01192,ko:K01624	AFLA_030930	122	10	0.182	362
B8NRS8	Belongs to the mitochondrial carrier (TC 2.A.29) family	PET9	ko:K05863	AFLA_050690	118	14	0.34	312
B8NLF1	This protein promotes the GTP-dependent binding of aminoacyl-tRNA to the A-site of ribosomes during protein biosynthesis	TEF1	ko:K03231	AFLA_090780	114	24	0.428	460
B8NQL4	Heat shock protein	HSP82	ko:K04079	AFLA_006960	114	24	0.343	699
B8MWA0	Belongs to the pyruvate kinase family	PYK1	ko:K00873	AFLA_087900	114	14	0.281	526
B8ND52	Belongs to the actin family	ACT1	ko:K05692	AFLA_055230	93	7	0.341	375
B8NW18	UDPglucose 4-epimerase	GAL10	ko:K01784,ko:K01785	AFLA_119460	86	8	0.292	233
B8N6U8	Belongs to the peptidase M16 family	MAS1	ko:K17732	AFLA_017010	82	6	0.09	479
B8NGN7	Elongation factor	EFT2	ko:K03234	AFLA_136640	71	20	0.177	849
B8N3Q5	ubiquitin	ubi3	ko:K02977	AFLA_031390	52	10	0.435	154
B8N054	ATP-dependent RNA helicase which is a subunit of the eIF4F complex involved in cap recognition and is required for mRNA binding to ribosome. In the current model of translation initiation, eIF4A unwinds RNA secondary structures in the 5'-UTR of mRNAs which is necessary to allow efficient binding of the small ribosomal subunit, and subsequent scanning for the initiator codon (By similarity)	TIF1	ko:K03257	AFLA_086940	51	10	0.276	439
B8NYQ1	Belongs to the heat shock protein 70 family	SSB1	ko:K03283	AFLA_012200	50	12	0.168	886
B8NJU1	Catalyzes the formation of S-adenosylmethionine from methionine and ATP	SAM2	ko:K00789	AFLA_069010	45	7	0.164	390
B8N2M1	Glucosamine-fructose-6-phosphate aminotransferase	GFA1	ko:K00820	AFLA_037960	44	7	0.141	693
B8NL81	fatty acid synthase	FAS1	ko:K00667,ko:K00668	AFLA_089170	43	14	0.071	1857
B8N841	ATP citrate lyase subunit (Acl)	acl2	ko:K01648	AFLA_106350	39	11	0.258	484
B8NJQ2	Tubulin is the major constituent of microtubules. It binds two moles of GTP, one at an exchangeable site on the beta chain and one at a non-exchangeable site on the alpha chain	TUB2	ko:K07375	AFLA_068620	39	1	0.091	453
B8NSD4	Belongs to the eukaryotic ribosomal protein eS1 family	RPS1	ko:K02984	AFLA_047870	35	10	0.289	256
B8MZE3	Belongs to the mitochondrial carrier (TC 2.A.29) family	MIR1	ko:K15102	AFLA_084330	35	4	0.202	312
B8NWC9	Produces ATP from ADP in the presence of a proton gradient across the membrane	ATP2	ko:K00700,ko:K02133	AFLA_119660	30	7	0.159	517
B8NRV3	Belongs to the universal ribosomal protein uS3 family	RPS3	ko:K02985	AFLA_050950	29	7	0.353	266
B8MYF4	Tubulin is the major constituent of microtubules. It binds two moles of GTP, one at an exchangeable site on the beta chain and one at a non-exchangeable site on the alpha chain	TUB1	ko:K07374	AFLA_080920	29	7	0.19	448
B8NR98	60S ribosomal protein L4	RPL4B	ko:K02930	AFLA_005730	28	9	0.282	372
B8NLZ3	phosphatase 2C	MgPP2CL-1	ko:K19704	AFLA_094490	26	7	0.119	570
B8N3W2	Belongs to the eukaryotic ribosomal protein eS7 family	RPS7A	ko:K02993	AFLA_031960	25	7	0.348	201
B8N6T0	Tubulin is the major constituent of microtubules. It binds two moles of GTP, one at an exchangeable site on the beta chain and one at a non-exchangeable site on the alpha chain	TUB1	ko:K07374	AFLA_016830	25	9	0.217	451
B8N4I0	Catalyzes the oxidative decarboxylation of 6- phosphogluconate to ribulose 5-phosphate and CO(2), with concomitant reduction of NADP to NADPH	GND1	ko:K00033	AFLA_036840	24	7	0.114	491
B8N5W7	Belongs to the profilin family	PFY1	ko:K05759	AFLA_014600	24	1	0.0681818	132
B8NW52	Belongs to the universal ribosomal protein uS5 family	RPS2	ko:K02981	AFLA_117990	23	6	0.22	259
B8NAG7	Belongs to the globin family	-	ko:K05916	AFLA_040120	23	7	0.214	416
B8NL80	Fatty acid synthase, beta subunit	FAS1	ko:K00667,ko:K00668	AFLA_089160	21	11	0.086	2092
B8NTN4	Woronin body	-	-	AFLA_099650	20	9	0.237	493
B8NXM7	cytochrome P450	-	-	AFLA_008460	20	3	0.076	342
B8NWC7	Belongs to the actin-binding proteins ADF family	COF1	ko:K05765	AFLA_119640	19	4	0.296	152
B8N0D5	Belongs to the universal ribosomal protein uS17 family	RPS11B	ko:K02949	AFLA_087760	19	2	0.069	160
B8MXA1	Stearyl-CoA desaturase that utilizes O(2) and electrons from reduced cytochrome b5 to introduce the first double bond into saturated fatty acyl-CoA substrates	-	ko:K00507	AFLA_076880	18	5	0.11	456
B8NAN3	Enoyl-(Acyl carrier protein) reductase	-	-	AFLA_042580	18	2	0.104	163
B8NV82	Belongs to the universal ribosomal protein uL15 family	RPL28	ko:K02900,ko:K11273	AFLA_103770	17	6	0.295	149
B8N4E9	Belongs to the heat shock protein 70 family	KAR2	ko:K09490	AFLA_035620	17	8	0.138	672
B8NBR1	Acetyl-CoA carboxylase	ACC1	ko:K11262	AFLA_046360	16	5	0.026	2125
B8NA08	Outer mitochondrial membrane protein porin	POR1	ko:K15040	AFLA_113040	15	7	0.199	346
B8N350	assists the folding of proteins upon ATP hydrolysis	CCT8	ko:K09500	AFLA_025750	14	5	0.1	568
B8N3G7	Ribosomal_L40e	-	ko:K02927,ko:K15219	AFLA_028700	13	1	0.314	156
B8NB87	Belongs to the heat shock protein 70 family	SSC1	ko:K04043	AFLA_044620	13	5	0.102	667
B8NJ15	Belongs to the eukaryotic ribosomal protein eS24 family	-	ko:K02974	AFLA_071320	12	6	0.398	133
B8NUR2	60S ribosomal protein L21	RPL21A	ko:K02889	AFLA_101150	12	1	0.139	158
B8NUP9	Belongs to the eukaryotic ribosomal protein eS4 family	RPS4	ko:K02987	AFLA_101020	11	5	0.23	261
B8N9V1	5-methyltetrahydropteroyltriglutamate--homocysteine	MET6	ko:K00549	AFLA_112470	11	4	0.057	774
B8NB42	Belongs to the universal ribosomal protein uS11 family	RPS14B	ko:K02955	AFLA_044170	10	4	0.26	150
B8NGL6	V-type ATPase, B subunit	VMA2	ko:K02147	AFLA_136430	10	6	0.165	508
B8NFX0	Belongs to the Rab GDI family	GDI1	ko:K17255	AFLA_133990	10	3	0.088	467
B8N1M4	Belongs to the AlaDH PNT family	LYS1	ko:K00290,ko:K11874	AFLA_030890	10	2	0.059	372
B8NSZ1	Tubulin is the major constituent of microtubules. It binds two moles of GTP, one at an exchangeable site on the beta chain and one at a non-exchangeable site on the alpha chain	TUB2	ko:K07375	AFLA_051840	9	4	0.134	447
B8NLH9	Redoxin	AHP1	ko:K11187,ko:K14171	AFLA_091060	8	2	0.173	168
B8MZQ0	Phosphoglycerate mutase	-	ko:K15633	AFLA_085400	8	5	0.104	520
B8NNC4	Catalyzes the conversion of GlcNAc-6-P into GlcNAc-1-P during the synthesis of uridine diphosphate UDP-GlcNAc, which is a biosynthetic precursor of chitin and also supplies the amino sugars for N-linked oligosaccharides of glycoproteins	PCM1	ko:K01836	AFLA_127350	8	3	0.07	540
B8N1K6	Belongs to the phosphohexose mutase family	PGM2	ko:K01835	AFLA_030710	8	2	0.061	555
B8NSD6	Cytosine deaminase-uracil phosphoribosyltransferase fusion protein	FUR1	ko:K00761	AFLA_047890	8	1	0.0441767	249
B8N3J9	Belongs to the eukaryotic ribosomal protein eS8 family	RPS8A	ko:K02995	AFLA_029020	7	3	0.175	200
B8N2L6	Isocitrate dehydrogenase NAD subunit, mitochondrial	IDH1	ko:K00030	AFLA_037910	7	5	0.174	386
B8NXR9	Belongs to the group II decarboxylase family	-	ko:K01580	AFLA_008890	7	3	0.076	514
B8MXH4	MFS drug efflux transporter	-	-	AFLA_077610	7	3	0.036	505
B8NXT0	Belongs to the universal ribosomal protein uS13 family	RPS18	ko:K02964	AFLA_009000	6	4	0.232	155
B8NFW5	Ribose/Galactose Isomerase	-	ko:K01808	AFLA_133940	6	3	0.148	162
B8NRH6	60S ribosomal protein	RPL2	ko:K02938	AFLA_048810	6	3	0.142	254
B8NB78	Belongs to the universal ribosomal protein uS19 family	RPS15	ko:K02958	AFLA_044530	6	3	0.118	153
B8NSF1	60S ribosomal protein	RPL25	ko:K02893	AFLA_048140	6	2	0.117	154
B8NSD8	seryl-tRNA synthetase	SES1	ko:K01875	AFLA_048010	6	3	0.091	474
B8N3W9	This enzyme condenses acetyl-CoA with acetoacetyl-CoA to form HMG-CoA, which is the substrate for HMG-CoA reductase	ERG13	ko:K01641	AFLA_032030	6	3	0.061	460
B8N6G8	Prolyl-tRNA synthetase	-	ko:K01881	AFLA_014810	6	2	0.058	603
B8NTX6	Belongs to the glyceraldehyde-3-phosphate dehydrogenase family	-	ko:K00134	AFLA_101470	6	1	0.031	358
B8N9A0	mRNA splicing protein (Prp39)	-	ko:K13217	AFLA_110460	6	1	0.0169492	590
B8NFR2	Introduces a single-strand break via transesterification at a target site in duplex DNA. Releases the supercoiling and torsional tension of DNA introduced during the DNA replication and transcription by transiently cleaving and rejoining one strand of the DNA duplex. The scissile phosphodiester is attacked by the catalytic tyrosine of the enzyme, resulting in the formation of a DNA-(5'-phosphotyr…	TOP3	ko:K03165	AFLA_133410	6	1	0.0158983	629
B8N3R9	Mitochondrial protein Fmp25	-	-	AFLA_031530	6	1	0.0120898	579
B8MY77	Belongs to the universal ribosomal protein uL11 family	-	ko:K02870	AFLA_080140	5	4	0.279	165
B8MZF6	Belongs to the ClpA ClpB family	HSP104	ko:K03695	AFLA_084460	5	3	0.053	928
B8MYK0	Cytochrome c1	CYT1	ko:K00413	AFLA_081380	5	1	0.0506329	316
B8NB89	Fatty acid activator Faa4	FAA4	ko:K01897	AFLA_044640	5	2	0.033	698
B8N9R7	Clathrin is the major protein of the polyhedral coat of coated pits and vesicles	CHC1	ko:K04646	AFLA_112130	5	4	0.03	1762
B8N9Q2	Belongs to the eukaryotic ribosomal protein eL38 family	RPL38	ko:K02923	AFLA_111980	4	3	0.225	80
B8NHQ0	Core component of nucleosome. Nucleosomes wrap and compact DNA into chromatin, limiting DNA accessibility to the cellular machineries which require DNA as a template. Histones thereby play a central role in transcription regulation, DNA repair, DNA replication and chromosomal stability. DNA accessibility is regulated via a complex set of post-translational modifications of histones, also called h…	HHF1	ko:K11254	AFLA_137440	4	3	0.223301	103
B8MWG7	-	-	-	AFLA_088570	4	2	0.181	177
B8N446	60S ribosomal protein	RPL31B	ko:K02910	AFLA_033690	4	3	0.179	123
B8N442	GTP-binding protein involved in nucleocytoplasmic transport. Required for the import of protein into the nucleus and also for RNA export. Involved in chromatin condensation and control of cell cycle	GSP1	ko:K07936	AFLA_033650	4	4	0.164	214
B8MZH2	Belongs to the universal ribosomal protein uS7 family	RPS5	ko:K02989	AFLA_084620	4	2	0.15	214
B8NCP2	Zinc-binding dehydrogenase	-	-	AFLA_039490	4	2	0.095	190
B8N2H3	Enolase allergen Asp F 22	ENO1	ko:K01689	AFLA_037480	4	2	0.094	438
B8N0K5	Catalyzes the phosphorylation of D-fructose 6-phosphate to fructose 1,6-bisphosphate by ATP, the first committing step of glycolysis	PFK1	ko:K00850	AFLA_024480	4	4	0.066	786
B8NK50	UTP-glucose-1-phosphate uridylyltransferase	UGP1	ko:K00963	AFLA_070990	4	2	0.054	502
B8NFA6	Squalene monooxygenase Erg1	ERG1	ko:K00511	AFLA_061500	4	2	0.05	480
B8NZ05	Succinyl-CoA synthetase functions in the citric acid cycle (TCA), coupling the hydrolysis of succinyl-CoA to the synthesis of ATP and thus represents the only step of substrate- level phosphorylation in the TCA. The beta subunit provides nucleotide specificity of the enzyme and binds the substrate succinate, while the binding sites for coenzyme A and phosphate are found in the alpha subunit	LSC2	ko:K01900	AFLA_115170	4	2	0.049	491
B8N1D8	RNA-binding component of the eukaryotic translation initiation factor 3 (eIF-3) complex, which is involved in protein synthesis of a specialized repertoire of mRNAs and, together with other initiation factors, stimulates binding of mRNA and methionyl-tRNAi to the 40S ribosome. The eIF-3 complex specifically targets and initiates translation of a subset of mRNAs involved in cell proliferation	TIF32	ko:K03254	AFLA_030030	4	3	0.044	1047
B8NUM6	proteasome, regulatory	RPN5	ko:K03035	AFLA_100790	4	3	0.042	498
B8NQ55	Stearyl-CoA desaturase that utilizes O(2) and electrons from reduced cytochrome b5 to introduce the first double bond into saturated fatty acyl-CoA substrates	-	ko:K00507	AFLA_004460	4	2	0.038	469
B8N3M8	Alcohol dehydrogenase	-	ko:K17818	AFLA_029310	4	1	0.0375723	346
B8MX73	Elongation factor	TEF3	ko:K03235	AFLA_076600	4	3	0.035	1067
B8NJL5	This protein promotes the GTP-dependent binding of aminoacyl-tRNA to the A-site of ribosomes during protein biosynthesis	TUF1	ko:K02358	AFLA_067360	4	1	0.031746	441
B8MZV1	The coatomer is a cytosolic protein complex that binds to dilysine motifs and reversibly associates with Golgi non- clathrin-coated vesicles, which further mediate biosynthetic protein transport from the ER, via the Golgi up to the trans Golgi network	-	ko:K05236	AFLA_085910	4	3	0.029	1212
B8NGA8	6-phosphogluconate dehydrogenase family protein	-	ko:K21848	AFLA_134480	4	1	0.0289855	483
B8NPZ5	FAD dependent oxidoreductase	-	-	AFLA_002980	4	1	0.0277778	396
B8NS24	threonyl-tRNA synthetase	-	ko:K01868	AFLA_052550	4	1	0.0166436	721
B8N1J7	to Saccharomyces cerevisiae GFD2 (YCL036W) and YDR514C	-	-	AFLA_030620	4	1	0.0111732	537
B8NS32	NADH-ubiquinone oxidoreductase 21.3 kDa subunit	-	-	AFLA_052630	3	2	0.136	228
B8NEB7	Belongs to the small heat shock protein (HSP20) family	-	ko:K13993	AFLA_060260	3	1	0.0783133	166
B8NLC3	Belongs to the mitochondrial carrier (TC 2.A.29) family	MIR1	ko:K15102	AFLA_090500	3	2	0.072	374
B8NKB7	Belongs to the actin family	ACT1	ko:K05692	AFLA_089910	3	2	0.069	375
B8NQL9	Belongs to the mitochondrial carrier (TC 2.A.29) family	YHM2	-	AFLA_007010	3	2	0.067	315
B8N914	Glutathione S-transferase, N-terminal domain	-	ko:K00799	AFLA_109600	3	1	0.047619	210
B8N507	Nucleolar protein	NOP58	ko:K14565	AFLA_020450	3	2	0.045	578
B8NYP6	Belongs to the thiolase family	ERG10	ko:K00626	AFLA_012160	3	2	0.043	399
B8NDQ4	Elongation factor	TEF4	ko:K03233	AFLA_055450	3	1	0.0341463	410
B8NQ65	Vacuolar ATP synthase catalytic subunit A	VMA1	ko:K02145	AFLA_004560	3	2	0.027	698
B8NQI6	rRNA processing protein RRP15	RRP15	ko:K17967	AFLA_006680	3	1	0.024	296
B8MX84	Malate dehydrogenase	MDH1	ko:K00026	AFLA_076710	3	2	0.0239808	417
B8NCT8	component of the eukaryotic translation initiation factor 3 (eIF-3) complex, which is involved in protein synthesis of a specialized repertoire of mRNAs and, together with other initiation factors, stimulates binding of mRNA and methionyl-tRNAi to the 40S ribosome. The eIF-3 complex specifically targets and initiates translation of a subset of mRNAs involved in cell proliferation	NIP1	ko:K03252	AFLA_041730	3	2	0.022	861
B8NDL8	Arylesterase	-	ko:K01053	AFLA_059570	3	1	0.021978	364
B8NE08	ABC transporter	ARB1	ko:K06185	AFLA_057390	3	1	0.0210697	617
B8N4T2	Catalyzes the transfer of a two-carbon ketol group from a ketose donor to an aldose acceptor, via a covalent intermediate with the cofactor thiamine pyrophosphate	TKL1	ko:K00615	AFLA_017910	3	1	0.0204678	684
B8NTT0	Plasma membrane	-	ko:K01535	AFLA_100110	3	1	0.0175234	856
B8MWQ4	Belongs to the mitochondrial carrier (TC 2.A.29) family	AGC1	ko:K15105	AFLA_075120	3	2	0.0129496	695
B8MWC7	GPI transamidase component PIG-S	GPI17	ko:K05291	AFLA_088170	3	2	0.0101868	589
B8MWZ9	DUF907 domain protein	FLC3	-	AFLA_075860	3	1	0.008	730
B8N3V1	mRNA-binding protein involved in proper cytoplasmic distribution of mitochondria	CLU1	ko:K03255	CLU1 TIF31	3	2	0.00560897	1248
B8NNY3	40S ribosomal protein S17	RPS17B	ko:K02962	AFLA_125890	2	1	0.170213	141
B8NV35	Domain in histone families 1 and 5	-	ko:K11275	AFLA_103290	2	2	0.156977	172
B8N4Q3	Core component of nucleosome. Nucleosomes wrap and compact DNA into chromatin, limiting DNA accessibility to the cellular machineries which require DNA as a template. Histones thereby play a central role in transcription regulation, DNA repair, DNA replication and chromosomal stability. DNA accessibility is regulated via a complex set of post-translational modifications of histones, also called h…	HHF1	ko:K11254	AFLA_017620	2	1	0.126214	103
B8NG00	deaminase	-	-	AFLA_131610	2	2	0.122	131
B8NQF0	Nucleoside diphosphate kinase	ndk1	ko:K00940	AFLA_006300	2	2	0.111	153
B8N3E1	Protein of unknown function (DUF3429)	-	-	AFLA_027540	2	1	0.108911	101
B8NLM1	Belongs to the universal ribosomal protein uL14 family	RPL23A	ko:K02894	AFLA_092370	2	2	0.0935252	139
B8NQL8	Ubiquinol-cytochrome c reductase complex core protein 2	QCR2	ko:K00415	AFLA_007000	2	2	0.091	318
B8NA18	Component of the ubiquinol-cytochrome c reductase complex (complex III or cytochrome b-c1 complex), which is part of the mitochondrial respiratory chain	QCR7	ko:K00417	AFLA_113140	2	1	0.0813008	123
B8NCW4	Belongs to the universal ribosomal protein uL22 family	RPL17B	ko:K02880	AFLA_041990	2	1	0.078	232
B8NKR2	Rab small monomeric GTPase Rab7	-	ko:K07897	AFLA_093160	2	1	0.0696517	201
B8N9S2	Belongs to the DEAD box helicase family	DED1	ko:K11594	AFLA_112180	2	2	0.056	676
B8NIU5	HMG box protein	-	-	AFLA_069730	2	2	0.0559006	322
B8N9T1	Translation initiation factor	GCD11	ko:K03242	AFLA_112270	2	1	0.0545809	513
B8N4Q2	Core component of nucleosome. Nucleosomes wrap and compact DNA into chromatin, limiting DNA accessibility to the cellular machineries which require DNA as a template. Histones thereby play a central role in transcription regulation, DNA repair, DNA replication and chromosomal stability. DNA accessibility is regulated via a complex set of post-translational modifications of histones, also called h…	HHT1	ko:K11253	AFLA_017610	2	1	0.0514706	136
B8NFY6	mRNA cap-binding component of the eukaryotic translation initiation factor 3 (eIF-3) complex, which is involved in protein synthesis of a specialized repertoire of mRNAs and, together with other initiation factors, stimulates binding of mRNA and methionyl-tRNAi to the 40S ribosome. The eIF-3 complex specifically targets and initiates translation of a subset of mRNAs involved in cell proliferation…	-	ko:K03251	AFLA_131470	2	2	0.043	583
B8NGD4	Belongs to the universal ribosomal protein uL3 family	RPL3	ko:K02925	AFLA_134740	2	2	0.043	392
B8N6C1	Isocitrate dehydrogenase NAD subunit, mitochondrial	IDH2	ko:K00030	AFLA_018850	2	2	0.042	385
B8N513	Required for the assembly and or stability of the 40S ribosomal subunit. Required for the processing of the 20S rRNA- precursor to mature 18S rRNA in a late step of the maturation of 40S ribosomal subunits	RPS0	ko:K02998	AFLA_020510	2	1	0.0401338	299
B8NBQ3	Mitochondrial inner membrane nuclease Nuc1	NUC1	ko:K01173	AFLA_046280	2	1	0.0358209	335
B8N845	Ribose 5-phosphate isomerase A	RKI1	ko:K01807	AFLA_106390	2	1	0.0323741	278
B8NHK5	Belongs to the protein kinase superfamily	CMK2	ko:K08794	AFLA_136990	2	1	0.0295567	406
B8NEW7	Belongs to the zinc-containing alcohol dehydrogenase family. Class-III subfamily	FDH1	ko:K00121	AFLA_058310	2	2	0.0289474	380
B8MZA3	Plays an important role in the de novo pathway and in the salvage pathway of purine nucleotide biosynthesis. Catalyzes the first	ADE12	ko:K01939	AFLA_083920	2	1	0.0283019	424
B8N2E0	GDP-mannose pyrophosphorylase A	-	ko:K00966	AFLA_036250	2	1	0.0227273	440
B8NRN4	Belongs to the malate synthase family	-	ko:K01638	AFLA_049390	2	2	0.0185529	539
B8NL13	Belongs to the heat shock protein 70 family	SSE1	ko:K09485,ko:K09489	AFLA_095970	2	1	0.0182328	713
B8N211	Belongs to the aconitase IPM isomerase family	ACO1	ko:K01681	AFLA_034050	2	1	0.0165605	785
B8N3D1	Aminotransferase, classes I and II	-	-	AFLA_027440	2	1	0.0121681	904
B8N323	Fungal specific transcription factor domain	-	-	AFLA_025470	2	1	0.0120968	744
B8NIR3	RNase L inhibitor of the ABC superfamily	RLI1	ko:K06174	AFLA_069410	2	1	0.0115894	604
B8N538	assists the folding of proteins upon ATP hydrolysis	CCT3	ko:K09495	AFLA_020760	2	2	0.0111317	539
B8NAG2	-	-	-	AFLA_040070	2	1	0.00984529	711
B8NBS6	ATP-binding RNA helicase involved in mitochondrial RNA metabolism. Required for maintenance of mitochondrial DNA (By similarity)	MRH4	ko:K17678	AFLA_046510	2	1	0.009	634
B8NC69	fatty acid synthase	-	ko:K00667	AFLA_038640	2	2	0.00848485	1650
B8N9M2	Mitochondrial GTPase that catalyzes the GTP-dependent ribosomal translocation step during translation elongation. During this step, the ribosome changes from the pre-translocational (PRE) to the post-translocational (POST) state as the newly formed A- site-bound peptidyl-tRNA and P-site-bound deacylated tRNA move to the P and E sites, respectively. Catalyzes the coordinated movement of the two tR…	MEF1	ko:K02355	AFLA_111680	2	1	0.008	799
B8NVW6	polyketide synthase	pks3	-	AFLA_118940	2	1	0.00243902	2460
B8MWS6	Belongs to the TRAFAC class TrmE-Era-EngA-EngB-Septin- like GTPase superfamily. Septin GTPase family	CDC10	ko:K16938	AFLA_088760	1	1	0.102857	175
B8NRS4	40S ribosomal protein S19	RPS19A	ko:K02966	AFLA_050650	1	1	0.0945946	148
B8ND04	Belongs to the LDH MDH superfamily	-	ko:K00026	AFLA_054750	1	1	0.088	331
B8NCT6	60S ribosomal protein L7	RPL7	ko:K02937	AFLA_041710	1	1	0.0836653	251
B8NUR3	Belongs to the universal ribosomal protein uS4 family	RPS9B	ko:K02997	AFLA_101160	1	1	0.067	193
B8N6A6	60S ribosomal protein L5	RPL5	ko:K02932	AFLA_018700	1	1	0.0666667	300
B8MZC7	Coiled-coil domain-containing protein 124	-	-	AFLA_084160	1	1	0.0639269	219
B8NVA9	Core component of nucleosome. Nucleosomes wrap and compact DNA into chromatin, limiting DNA accessibility to the cellular machineries which require DNA as a template. Histones thereby play a central role in transcription regulation, DNA repair, DNA replication and chromosomal stability. DNA accessibility is regulated via a complex set of post-translational modifications of histones, also called h…	HTB1	ko:K11252	AFLA_104040	1	1	0.0638298	141
B8NTT7	Phosphoribosylaminoimidazolesuccinocarboxamide synthase	ADE1	ko:K01923	AFLA_100180	1	1	0.0622951	305
B8NLH6	Protein of Unknown function (DUF1690)	-	ko:K17788	AFLA_091030	1	1	0.0585366	205
B8NVW5	short chain dehydrogenase	-	-	AFLA_118930	1	1	0.057554	139
B8MX72	Glutamine-serine rich protein MS8	-	-	AFLA_076590	1	1	0.0573248	314
B8NWD0	branching enzyme	GLC3	ko:K00700	AFLA_119670	1	1	0.0566038	265
B8NY82	Belongs to the cytochrome P450 family	-	-	AFLA_010520	1	1	0.05625	160
B8N1N2	Homoserine dehydrogenase	HOM6	ko:K00003	AFLA_030970	1	1	0.0514905	369
B8NIT1	Adenosylhomocysteinase	SAH1	ko:K01251	AFLA_069590	1	1	0.0467706	449
B8NFY1	Catalyzes the phosphorylation of pyrimidine nucleoside monophosphates at the expense of ATP. Plays an important role in de novo pyrimidine nucleotide biosynthesis. Has preference for UMP and dUMP as phosphate acceptors, but can also use CMP, dCMP and AMP	URA6	ko:K13800	AFLA_131420	1	1	0.0465116	215
B8MZD3	Flavin reductase like domain	-	-	AFLA_084220	1	1	0.045283	265
B8NKH6	ATP-binding RNA helicase involved in transcription elongation and required for the export of mRNA out of the nucleus. SUB2 plays also a role in pre-mRNA splicing and spliceosome assembly. May be involved in rDNA and telomeric silencing, and maintenance of genome integrity (By similarity)	SUB2	ko:K12812	AFLA_091420	1	1	0.0430839	441
B8N5P5	Secretory lipase	-	-	AFLA_013880	1	1	0.0422222	450
B8NLM9	Belongs to the 14-3-3 family	BMH1	ko:K06630	AFLA_092450	1	1	0.0420168	238
B8NDV6	Oxidoreductase	-	-	AFLA_055970	1	1	0.0414079	483
B8MZ75	Catalyzes the oxidation of 3-carboxy-2-hydroxy-4- methylpentanoate (3-isopropylmalate) to 3-carboxy-4-methyl-2- oxopentanoate. The product decarboxylates to 4-methyl-2 oxopentanoate	LEU2	ko:K00052	AFLA_083640	1	1	0.0412088	364
B8N180	Belongs to the eukaryotic ribosomal protein eL20 family	RPL20B	ko:K02882	AFLA_029450	1	1	0.04	250
B8N4M7	Belongs to the small GTPase superfamily. Rho family	RHO1	ko:K04513,ko:K07975	AFLA_037320	1	1	0.0362694	193
B8NRU7	GTP binding protein	RBG1	ko:K06944	AFLA_050890	1	1	0.0342857	350
B8NHP7	SAP domain protein	-	ko:K18732	AFLA_137410	1	1	0.0326797	306
B8NFK9	tetratricopeptide repeat	-	-	AFLA_130700	1	1	0.0309598	323
B8NLJ7	Phenylalanyl-tRNA synthetase beta chain cytoplasmic	FRS2	ko:K01889	AFLA_092130	1	1	0.030888	518
B8NNG3	Involved in cell death (apoptosis)	MCA1	-	AFLA_127740	1	1	0.0300752	399
B8NGD8	-	-	-	AFLA_134780	1	1	0.0295359	237
B8NL85	The pyruvate dehydrogenase complex catalyzes the overall conversion of pyruvate to acetyl-CoA and CO2	PDB1	ko:K00162	AFLA_089210	1	1	0.0292553	376
B8NGE1	Belongs to the lyase 1 family. Adenylosuccinate lyase subfamily	ADE13	ko:K01756	AFLA_134810	1	1	0.0290456	482
B8N181	PCI/PINT associated module	CSN12	-	AFLA_029460	1	1	0.0285714	455
B8N223	mitogen-activated protein kinase	tmk1	ko:K04371	AFLA_034170	1	1	0.0254237	354
B8NT05	beta subunit CpcB	cpc2	ko:K14753	AFLA_051980	1	1	0.0253165	316
B8NRD5	Belongs to the citrate synthase family	CIT1	ko:K01647	AFLA_007020	1	1	0.0253165	474
B8N6C9	Belongs to the CAP family	SRV2	ko:K17261	AFLA_018930	1	1	0.0246679	527
B8N225	NADH-ubiquinone oxidoreductase 39 kDa subunit	EFM5	ko:K03953	AFLA_034190	1	1	0.023622	381
B8MZN7	assists the folding of proteins upon ATP hydrolysis	CCT6	ko:K09498	AFLA_085270	1	1	0.0222222	540
B8NPW4	Curved DNA-binding protein (42 kDa protein)	-	ko:K01265	AFLA_002670	1	1	0.022113	407
B8NK94	Fungal specific transcription factor domain	-	-	AFLA_089680	1	1	0.0221088	588
B8N0M6	2-nitropropane dioxygenase	-	ko:K00459	AFLA_024690	1	1	0.0200573	349
B8NNQ8	Belongs to the uridine kinase family	URK1	ko:K00876	AFLA_129590	1	1	0.0199115	452
B8NUL4	Catalyzes the first intracellular reaction of sulfate assimilation, forming adenosine-5'-phosphosulfate (APS) from inorganic sulfate and ATP. Plays an important role in sulfate activation as a component of the biosynthesis pathway of sulfur- containing amino acids	MET3	ko:K00958	AFLA_100670	1	1	0.0194175	515
B8NNT0	asparaginyl-tRNA synthetase	DED81	ko:K01893	AFLA_129810	1	1	0.0179739	612
B8NXS9	Vacuolar carboxypeptidase involved in degradation of small peptides. Digests preferentially peptides containing an aliphatic or hydrophobic residue in P1' position, as well as methionine, leucine or phenylalanine in P1 position of ester substrate (By similarity)	CPYA	ko:K13289	AFLA_008990	1	1	0.0166052	542
B8NBU8	-	-	-	AFLA_046730	1	1	0.0163934	732
B8N000	Belongs to the isocitrate and isopropylmalate dehydrogenases family	IDP1	ko:K00031	AFLA_086400	1	1	0.0160321	499
B8NGR8	-	-	-	AFLA_137860	1	1	0.0158014	443
B8NBG6	fungal specific transcription factor	-	-	AFLA_045410	1	1	0.0153846	390
B8NML3	Amidohydrolase family	-	-	AFLA_124490	1	1	0.0146138	479
B8NS26	Mitogen-activated protein kinase	MKC1	ko:K04464	AFLA_052570	1	1	0.0141844	423
B8NTQ8	Nuclear protein Qri2 Nse4	-	-	AFLA_099890	1	1	0.013373	673
B8MWE0	Choline-phosphate cytidylyltransferase	PCT1	ko:K00968	AFLA_088300	1	1	0.0126582	474
B8N1R7	-	-	-	AFLA_032210	1	1	0.0126126	555
B8N917	AMP-binding enzyme	-	ko:K18660	AFLA_109630	1	1	0.0120275	582
B8NP92	Sulfite reductase	MET10	ko:K00380	AFLA_128750	1	1	0.0114833	1045
B8N1X5	Belongs to the cyclin family	-	ko:K15563	AFLA_032790	1	1	0.011257	533
B8N7G2	Required for the first step in the synthesis of diphthamide, a post-translational modification of histidine which occurs in translation elongation factor 2	DPH2	ko:K17866	AFLA_021840	1	1	0.0104712	573
B8NSJ9	Catalytic histone acetyltransferase subunit of the RNA polymerase II elongator complex, which is a component of the RNA polymerase II (Pol II) holoenzyme and is involved in transcriptional elongation	ELP3	ko:K07739	AFLA_048620	1	1	0.0104348	575
B8NCS5	RING finger protein (Zin)	-	-	AFLA_041600	1	1	0.01	715
B8NBK7	DUF814 domain protein	-	-	AFLA_045820	1	1	0.00995475	1105
B8NIZ0	Heterokaryon incompatibility protein (HET)	-	-	AFLA_070180	1	1	0.00990099	707
B8NG97	N-acetylglutamate synthase involved in arginine biosynthesis	ARG2	ko:K00618	AFLA_134370	1	1	0.009	688
B8N744	to Saccharomyces cerevisiae EFR3 (YMR212C)	EFR3	ko:K21842	AFLA_019770	1	1	0.0087184	1147
B8NQT8	Sorting nexin mvp1	MVP1	ko:K17922	AFLA_002320	1	1	0.008	734
B8NVY3	NRPS-like enzyme	-	-	AFLA_119110	1	1	0.00767018	1043
B8MYD6	Small nucleolar ribonucleoprotein complex subunit Dip2	DIP2	ko:K14556	AFLA_080740	1	1	0.00724638	966
B8NGH5	dynactin	-	ko:K04648	AFLA_136020	1	1	0.00516224	1356
B8MYG2	DNA-dependent RNA polymerase catalyzes the transcription of DNA into RNA using the four ribonucleoside triphosphates as substrates	rpc2	ko:K03021	AFLA_081000	1	1	0.005	1218
B8NHN5	Splicing factor 3B subunit 1	prp10	ko:K12828	AFLA_137290	1	1	0.00487409	1231
B8N450	Required for cytoplasm to vacuole transport (Cvt) vesicles and autophagosomes completion and	ATG2	ko:K17906	AFLA_033730	1	1	0.00279981	2143
WT
B8NP73	C6 transcription factor (PrnA)	-	-	AFLA_128560	14	1	0.01	800
B8NGL8	DnaJ domain protein	-	ko:K09529	AFLA_136450	6	1	0.024	296
B8NS43	chitin binding	-	ko:K01183,ko:K14616	AFLA_052740	2	1	0.01	823
B8NIH6	Belongs to the TRAFAC class dynamin-like GTPase superfamily. Dynamin Fzo YdjA family	msp1	ko:K22140	AFLA_067630	1	1	0.017	917
B8N8B9	D-isomer specific 2-hydroxyacid dehydrogenase family	-	ko:K00018	AFLA_107130	1	1	0.029	342
