# Supplementary material for: PP2C phosphatases Ptc1 and Ptc2 dephosphorylate PGK1 to regulate autophagy and aflatoxin synthesis in the pathogenic fungus Aspergillus flavus
Source: mBio. 2023 Sep 27;14(5):e00977-23. doi: 10.1128/mbio.00977-23 (PMC10653812; doi:10.1128/mbio.00977-23)
Supplement: Table S5 — Ptc1 and Ptc2 interacting proteins. [file mbio.00977-23-s0006.xlsx]

## Sheet: Sheet2
Table S5. List of Ptc1 and Ptc2 interacting proteins identified in all four biological replicates of IP-MS
Entry		Ptc1::eGFP			Ptc2::eGFP		Description	Length
	Spectra count	Unique peptides	Coverage	Spectra count	Unique peptides	Coverage
B8NLZ3	1398	118	0.761	-	-	-	phosphatase 2C	570
B8MWE2	-	-	-	9329	248	0.894	phosphatase 2C	312
B8NIQ9	3046	153	0.954	4932	221	1	Belongs to the phosphoglycerate kinase family	417
B8N2Y6	220	23	0.358	733	42	0.825	Glyceraldehyde-3-phosphate dehydrogenase	338
B8MXS8	135	24	0.281	243	32	0.342	Produces ATP from ADP in the presence of a proton gradient across the membrane	556
P41747	72	13	0.417	193	25	0.7	alcohol dehydrogenase	350
B8N5B0	52	12	0.262	183	22	0.409	Belongs to the heat shock protein 70 family	641
B8N3S3	-	-	-	151	22	0.351	Belongs to the TPP enzyme family	570
B8NAL4	64	11	0.305	140	18	0.518	Glyceraldehyde-3-phosphate dehydrogenase	334
B8N1M8	-	-	-	122	10	0.182	fructose-bisphosphate aldolase	362
B8NRS8	-	-	-	118	14	0.34	Belongs to the mitochondrial carrier (TC 2.A.29) family	312
B8NLF1	43	10	0.237	114	24	0.428	This protein promotes the GTP-dependent binding of aminoacyl-tRNA to the A-site of ribosomes during protein biosynthesis	460
B8NQL4	-	-	-	114	24	0.343	Heat shock protein	699
B8MWA0	-	-	-	114	14	0.281	Belongs to the pyruvate kinase family	526
B8ND52	-	-	-	93	7	0.341	Belongs to the actin family	375
B8NW18	-	-	-	86	8	0.292	UDPglucose 4-epimerase	233
B8NGN7	37	16	0.148	71	20	0.177	Elongation factor	849
B8NJU1	-	-	-	45	7	0.164	Catalyzes the formation of S-adenosylmethionine from methionine and ATP	390
B8N841	-	-	-	39	11	0.258	ATP citrate lyase subunit (Acl)	484
B8NRV3	21	9	0.286	29	7	0.353	Belongs to the universal ribosomal protein uS3 family	266
B8MYF4	-	-	-	29	7	0.19	Tubulin is the major constituent of microtubules. It binds two moles of GTP, one at an exchangeable site on the beta chain and one at a non-exchangeable site on the alpha chain	448
