# Supplementary material for: PP2C phosphatases Ptc1 and Ptc2 dephosphorylate PGK1 to regulate autophagy and aflatoxin synthesis in the pathogenic fungus Aspergillus flavus
Source: mBio. 2023 Sep 27;14(5):e00977-23. doi: 10.1128/mbio.00977-23 (PMC10653812; doi:10.1128/mbio.00977-23)
Supplement: Table S6 — Subcellular localization of identified proteins. [file mbio.00977-23-s0007.xlsx]

## Sheet: Sheet1
Table S6. Subcellular localization of the identified proteins
Smaple	Accession	GOids	GOterms	Score
WT	B8N8B9	GO:0005737	C:cytoplasm	0.73
WT	B8NGL8	GO:0005634	C:nucleus	1
WT	B8NIH6	GO:0005739	C:mitochondrion	0.7
WT	B8NP73	GO:0005886	C:plasma membrane	0.78
WT	B8NS43	GO:0005737	C:cytoplasm	0.7
Ptc1::eGFP	B8N513	GO:0005615	C:extracellular space	1
Ptc1::eGFP	B8N9M2	GO:0005739	C:mitochondrion	0.89
Ptc1::eGFP	B8NLM9	GO:0005737	C:cytoplasm	0.7
Ptc1::eGFP	B8NSD4	GO:0005634	C:nucleus	1
Ptc1::eGFP	B8NXS9	GO:0005615	C:extracellular space	0.8
Ptc1::eGFP	P41747	GO:0005886	C:plasma membrane	0.78
Ptc1::eGFP	B8MVZ9	GO:0012505	C:endomembrane system	0.87
Ptc1::eGFP	B8MW43	GO:0005737	C:cytoplasm	1
Ptc1::eGFP	B8MWA0	GO:0005739	C:mitochondrion	1
Ptc1::eGFP	B8MWE2	GO:0005737	C:cytoplasm	1
Ptc1::eGFP	B8MWP5	GO:0005739	C:mitochondrion	1
Ptc1::eGFP	B8MWS6	GO:0005634	C:nucleus	1
Ptc1::eGFP	B8MWT1	GO:0005739	C:mitochondrion	1
Ptc1::eGFP	B8MWX6	GO:0005737	C:cytoplasm	0.69
Ptc1::eGFP	B8MWZ9	GO:0005886	C:plasma membrane	0.92
Ptc1::eGFP	B8MX20	GO:0005739	C:mitochondrion	1
Ptc1::eGFP	B8MX30	GO:0005737	C:cytoplasm	0.7
Ptc1::eGFP	B8MX50	GO:0005737	C:cytoplasm	1
Ptc1::eGFP	B8MX72	GO:0005737	C:cytoplasm	0.7
Ptc1::eGFP	B8MX73	GO:0005737	C:cytoplasm	1
Ptc1::eGFP	B8MX84	GO:0005737	C:cytoplasm	0.61
Ptc1::eGFP	B8MXS8	GO:0005739	C:mitochondrion	0.87
Ptc1::eGFP	B8MXV5	GO:0005737	C:cytoplasm	0.7
Ptc1::eGFP	B8MY40	GO:0005737	C:cytoplasm	1
Ptc1::eGFP	B8MY72	GO:0031090	C:organelle membrane	0.84
Ptc1::eGFP	B8MY75	GO:0005737	C:cytoplasm	0.7
Ptc1::eGFP	B8MY77	GO:0005737	C:cytoplasm	0.7
Ptc1::eGFP	B8MYC6	GO:0005615	C:extracellular space	1
Ptc1::eGFP	B8MYF4	GO:0005737	C:cytoplasm	1
Ptc1::eGFP	B8MYG2	GO:0005634	C:nucleus	1
Ptc1::eGFP	B8MZ16	GO:0005634	C:nucleus	1
Ptc1::eGFP	B8MZ55	GO:0005737	C:cytoplasm	0.7
Ptc1::eGFP	B8MZ85	GO:0005739	C:mitochondrion	0.9
Ptc1::eGFP	B8MZC7	GO:0005737	C:cytoplasm	0.7
Ptc1::eGFP	B8MZN8	GO:0005634	C:nucleus	1
Ptc1::eGFP	B8MZQ0	GO:0005737	C:cytoplasm	1
Ptc1::eGFP	B8MZV1	GO:0012505	C:endomembrane system	0.65
Ptc1::eGFP	B8N031	GO:0005739	C:mitochondrion	0.97
Ptc1::eGFP	B8N054	GO:0005634	C:nucleus	1
Ptc1::eGFP	B8N0D5	GO:0005634	C:nucleus	1
Ptc1::eGFP	B8N0Q2	GO:0005739	C:mitochondrion	1
Ptc1::eGFP	B8N180	GO:0005634	C:nucleus	1
Ptc1::eGFP	B8N1E9	GO:0012505	C:endomembrane system	0.82
Ptc1::eGFP	B8N1J7	GO:0005737	C:cytoplasm	0.7
Ptc1::eGFP	B8N1K6	GO:0005737	C:cytoplasm	1
Ptc1::eGFP	B8N1M8	GO:0005737	C:cytoplasm	1
Ptc1::eGFP	B8N1W9	GO:0005739	C:mitochondrion	0.51
Ptc1::eGFP	B8N204	GO:0005634	C:nucleus	1
Ptc1::eGFP	B8N211	GO:0005739	C:mitochondrion	0.83
Ptc1::eGFP	B8N2E0	GO:0005615	C:extracellular space	0.94
Ptc1::eGFP	B8N2F2	GO:0005737	C:cytoplasm	1
Ptc1::eGFP	B8N2H3	GO:0005737	C:cytoplasm	1
Ptc1::eGFP	B8N2K3	GO:0005737	C:cytoplasm	1
Ptc1::eGFP	B8N2M1	GO:0012505	C:endomembrane system	0.72
Ptc1::eGFP	B8N2P5	GO:0012505	C:endomembrane system	0.72
Ptc1::eGFP	B8N2Y6	GO:0005737	C:cytoplasm	1
Ptc1::eGFP	B8N341	GO:0005737	C:cytoplasm	0.7
Ptc1::eGFP	B8N350	GO:0005737	C:cytoplasm	1
Ptc1::eGFP	B8N366	GO:0012505	C:endomembrane system	0.78
Ptc1::eGFP	B8N3B7	GO:0012505	C:endomembrane system	0.86
Ptc1::eGFP	B8N3G3	GO:0005737	C:cytoplasm	0.7
Ptc1::eGFP	B8N3G7	GO:0005739	C:mitochondrion	0.69
Ptc1::eGFP	B8N3M4	GO:0005737	C:cytoplasm	0.7
Ptc1::eGFP	B8N3M8	GO:0005886	C:plasma membrane	0.78
Ptc1::eGFP	B8N3Q5	GO:0005634	C:nucleus	1
Ptc1::eGFP	B8N3R9	GO:0005739	C:mitochondrion	0.67
Ptc1::eGFP	B8N3S3	GO:0031090	C:organelle membrane	0.69
Ptc1::eGFP	B8N3U4	GO:0005737	C:cytoplasm	0.7
Ptc1::eGFP	B8N3U7	GO:0005634	C:nucleus	1
Ptc1::eGFP	B8N3W2	GO:0005634	C:nucleus	1
Ptc1::eGFP	B8N3W9	GO:0005737	C:cytoplasm	1
Ptc1::eGFP	B8N3Y9	GO:0012505	C:endomembrane system	0.79
Ptc1::eGFP	B8N418	GO:0005739	C:mitochondrion	1
Ptc1::eGFP	B8N439	GO:0005737	C:cytoplasm	0.7
Ptc1::eGFP	B8N442	GO:0005737	C:cytoplasm	1
Ptc1::eGFP	B8N446	GO:0005739	C:mitochondrion	1
Ptc1::eGFP	B8N4B6	GO:0005739	C:mitochondrion	0.89
Ptc1::eGFP	B8N4E9	GO:0031090	C:organelle membrane	0.64
Ptc1::eGFP	B8N4I0	GO:0005737	C:cytoplasm	1
Ptc1::eGFP	B8N4M7	GO:0005737	C:cytoplasm	0.8
Ptc1::eGFP	B8N4Q2	GO:0005739	C:mitochondrion	1
Ptc1::eGFP	B8N4Q3	GO:0005739	C:mitochondrion	1
Ptc1::eGFP	B8N4S4	GO:0005634	C:nucleus	1
Ptc1::eGFP	B8N4T2	GO:0031090	C:organelle membrane	0.83
Ptc1::eGFP	B8N4T6	GO:0005739	C:mitochondrion	1
Ptc1::eGFP	B8N4V0	GO:0005737	C:cytoplasm	0.7
Ptc1::eGFP	B8N507	GO:0005737	C:cytoplasm	0.7
Ptc1::eGFP	B8N562	GO:0005739	C:mitochondrion	0.51
Ptc1::eGFP	B8N599	GO:0005634	C:nucleus	1
Ptc1::eGFP	B8N5B0	GO:0005737	C:cytoplasm	0.58
Ptc1::eGFP	B8N5I0	GO:0005737	C:cytoplasm	1
Ptc1::eGFP	B8N5W4	GO:0012505	C:endomembrane system	0.42
Ptc1::eGFP	B8N5W7	GO:0005615	C:extracellular space	1
Ptc1::eGFP	B8N5X0	GO:0005737	C:cytoplasm	0.7
Ptc1::eGFP	B8N5Z6	GO:0005737	C:cytoplasm	0.7
Ptc1::eGFP	B8N691	GO:0005737	C:cytoplasm	1
Ptc1::eGFP	B8N6A6	GO:0005739	C:mitochondrion	1
Ptc1::eGFP	B8N6C1	GO:0005739	C:mitochondrion	0.91
Ptc1::eGFP	B8N6J1	GO:0005737	C:cytoplasm	0.7
Ptc1::eGFP	B8N6U8	GO:0005739	C:mitochondrion	0.84
Ptc1::eGFP	B8N744	GO:0005886	C:plasma membrane	0.83
Ptc1::eGFP	B8N7C4	GO:0012505	C:endomembrane system	0.9
Ptc1::eGFP	B8N7H4	GO:0005739	C:mitochondrion	0.93
Ptc1::eGFP	B8N841	GO:0005739	C:mitochondrion	1
Ptc1::eGFP	B8N8N9	GO:0005615	C:extracellular space	1
Ptc1::eGFP	B8N8P3	GO:0005739	C:mitochondrion	1
Ptc1::eGFP	B8N914	GO:0005615	C:extracellular space	0.84
Ptc1::eGFP	B8N932	GO:0031090	C:organelle membrane	0.43
Ptc1::eGFP	B8N980	GO:0012505	C:endomembrane system	0.8
Ptc1::eGFP	B8N9B4	GO:0005739	C:mitochondrion	0.94
Ptc1::eGFP	B8N9G4	GO:0012505	C:endomembrane system	0.89
Ptc1::eGFP	B8N9R3	GO:0005634	C:nucleus	1
Ptc1::eGFP	B8N9R7	GO:0005615	C:extracellular space	0.98
Ptc1::eGFP	B8N9U3	GO:0005739	C:mitochondrion	1
Ptc1::eGFP	B8N9V1	GO:0005737	C:cytoplasm	1
Ptc1::eGFP	B8NA08	GO:0005737	C:cytoplasm	0.67
Ptc1::eGFP	B8NA18	GO:0005739	C:mitochondrion	1
Ptc1::eGFP	B8NA88	GO:0005634	C:nucleus	1
Ptc1::eGFP	B8NAG7	GO:0005615	C:extracellular space	1
Ptc1::eGFP	B8NAL4	GO:0005737	C:cytoplasm	1
Ptc1::eGFP	B8NAN3	GO:0005615	C:extracellular space	0.7
Ptc1::eGFP	B8NAU0	GO:0005634	C:nucleus	1
Ptc1::eGFP	B8NAU7	GO:0005634	C:nucleus	1
Ptc1::eGFP	B8NB42	GO:0005634	C:nucleus	1
Ptc1::eGFP	B8NB78	GO:0005739	C:mitochondrion	0.86
Ptc1::eGFP	B8NB87	GO:0005739	C:mitochondrion	0.96
Ptc1::eGFP	B8NB89	GO:0031090	C:organelle membrane	0.62
Ptc1::eGFP	B8NB98	GO:0005615	C:extracellular space	1
Ptc1::eGFP	B8NBJ8	GO:0005739	C:mitochondrion	1
Ptc1::eGFP	B8NBK0	GO:0005739	C:mitochondrion	0.85
Ptc1::eGFP	B8NBR1	GO:0005737	C:cytoplasm	1
Ptc1::eGFP	B8NBU0	GO:0005737	C:cytoplasm	1
Ptc1::eGFP	B8NBW0	GO:0005737	C:cytoplasm	0.7
Ptc1::eGFP	B8NBX2	GO:0005634	C:nucleus	1
Ptc1::eGFP	B8NBY3	GO:0005739	C:mitochondrion	0.82
Ptc1::eGFP	B8NC19	GO:0005739	C:mitochondrion	1
Ptc1::eGFP	B8NCF1	GO:0005634	C:nucleus	1
Ptc1::eGFP	B8NCS5	GO:0012505	C:endomembrane system	0.75
Ptc1::eGFP	B8NCT8	GO:0005737	C:cytoplasm	0.7
Ptc1::eGFP	B8ND04	GO:0005615	C:extracellular space	1
Ptc1::eGFP	B8ND05	GO:0005739	C:mitochondrion	0.94
Ptc1::eGFP	B8ND52	GO:0005737	C:cytoplasm	0.7
Ptc1::eGFP	B8ND63	GO:0005634	C:nucleus	1
Ptc1::eGFP	B8NDL8	GO:0005615	C:extracellular space	1
Ptc1::eGFP	B8NDM5	GO:0005634	C:nucleus	1
Ptc1::eGFP	B8NDQ4	GO:0005737	C:cytoplasm	1
Ptc1::eGFP	B8NE22	GO:0005737	C:cytoplasm	0.64
Ptc1::eGFP	B8NE88	GO:0005615	C:extracellular space	1
Ptc1::eGFP	B8NEA6	GO:0005739	C:mitochondrion	1
Ptc1::eGFP	B8NEB7	GO:0005737	C:cytoplasm	0.7
Ptc1::eGFP	B8NEM2	GO:0005737	C:cytoplasm	0.7
Ptc1::eGFP	B8NEZ3	GO:0005634	C:nucleus	1
Ptc1::eGFP	B8NFW5	GO:0005737	C:cytoplasm	1
Ptc1::eGFP	B8NFX0	GO:0005737	C:cytoplasm	0.7
Ptc1::eGFP	B8NFY6	GO:0005615	C:extracellular space	1
Ptc1::eGFP	B8NGD4	GO:0005739	C:mitochondrion	1
Ptc1::eGFP	B8NGE1	GO:0012505	C:endomembrane system	0.67
Ptc1::eGFP	B8NGL6	GO:0005737	C:cytoplasm	1
Ptc1::eGFP	B8NGN7	GO:0005737	C:cytoplasm	1
Ptc1::eGFP	B8NGQ2	GO:0005739	C:mitochondrion	1
Ptc1::eGFP	B8NGR8	GO:0005737	C:cytoplasm	1
Ptc1::eGFP	B8NGU5	GO:0005737	C:cytoplasm	0.9
Ptc1::eGFP	B8NH97	GO:0012505	C:endomembrane system	0.76
Ptc1::eGFP	B8NHN5	GO:0005737	C:cytoplasm	0.7
Ptc1::eGFP	B8NHQ0	GO:0005739	C:mitochondrion	1
Ptc1::eGFP	B8NIA0	GO:0005615	C:extracellular space	1
Ptc1::eGFP	B8NID7	GO:0012505	C:endomembrane system	0.9
Ptc1::eGFP	B8NIP3	GO:0005615	C:extracellular space	1
Ptc1::eGFP	B8NIQ5	GO:0005634	C:nucleus	1
Ptc1::eGFP	B8NIQ9	GO:0005737	C:cytoplasm	1
Ptc1::eGFP	B8NIT1	GO:0005739	C:mitochondrion	1
Ptc1::eGFP	B8NIU4	GO:0005634	C:nucleus	1
Ptc1::eGFP	B8NIU5	GO:0005739	C:mitochondrion	0.64
Ptc1::eGFP	B8NJ15	GO:0005739	C:mitochondrion	1
Ptc1::eGFP	B8NJ18	GO:0005737	C:cytoplasm	1
Ptc1::eGFP	B8NJI9	GO:0005737	C:cytoplasm	0.7
Ptc1::eGFP	B8NJL5	GO:0005739	C:mitochondrion	0.87
Ptc1::eGFP	B8NJL6	GO:0005739	C:mitochondrion	1
Ptc1::eGFP	B8NJQ2	GO:0005739	C:mitochondrion	1
Ptc1::eGFP	B8NJQ8	GO:0005886	C:plasma membrane	0.93
Ptc1::eGFP	B8NJU1	GO:0005737	C:cytoplasm	1
Ptc1::eGFP	B8NK50	GO:0005739	C:mitochondrion	1
Ptc1::eGFP	B8NKB7	GO:0005737	C:cytoplasm	0.7
Ptc1::eGFP	B8NKF9	GO:0005634	C:nucleus	1
Ptc1::eGFP	B8NKN3	GO:0005739	C:mitochondrion	0.93
Ptc1::eGFP	B8NKN8	GO:0005615	C:extracellular space	1
Ptc1::eGFP	B8NKP1	GO:0012505	C:endomembrane system	0.74
Ptc1::eGFP	B8NKT8	GO:0031090	C:organelle membrane	0.61
Ptc1::eGFP	B8NL25	GO:0031090	C:organelle membrane	0.9
Ptc1::eGFP	B8NL81	GO:0005737	C:cytoplasm	1
Ptc1::eGFP	B8NLF1	GO:0005737	C:cytoplasm	1
Ptc1::eGFP	B8NLJ6	GO:0005634	C:nucleus	1
Ptc1::eGFP	B8NLZ3	GO:0005737	C:cytoplasm	0.7
Ptc1::eGFP	B8NML9	GO:0005737	C:cytoplasm	0.63
Ptc1::eGFP	B8NNR8	GO:0005737	C:cytoplasm	0.7
Ptc1::eGFP	B8NNT0	GO:0005737	C:cytoplasm	0.9
Ptc1::eGFP	B8NPG7	GO:0005737	C:cytoplasm	1
Ptc1::eGFP	B8NPI3	GO:0005739	C:mitochondrion	1
Ptc1::eGFP	B8NPM2	GO:0005615	C:extracellular space	0.99
Ptc1::eGFP	B8NPV3	GO:0005737	C:cytoplasm	0.7
Ptc1::eGFP	B8NPX8	GO:0005737	C:cytoplasm	0.7
Ptc1::eGFP	B8NPY1	GO:0005737	C:cytoplasm	0.7
Ptc1::eGFP	B8NPZ5	GO:0012505	C:endomembrane system	0.72
Ptc1::eGFP	B8NQ65	GO:0005615	C:extracellular space	0.88
Ptc1::eGFP	B8NQF0	GO:0005737	C:cytoplasm	1
Ptc1::eGFP	B8NQH0	GO:0005737	C:cytoplasm	0.7
Ptc1::eGFP	B8NQI6	GO:0005634	C:nucleus	1
Ptc1::eGFP	B8NQL4	GO:0005737	C:cytoplasm	0.7
Ptc1::eGFP	B8NQL8	GO:0005739	C:mitochondrion	0.84
Ptc1::eGFP	B8NQL9	GO:0031090	C:organelle membrane	0.89
Ptc1::eGFP	B8NR66	GO:0005737	C:cytoplasm	0.7
Ptc1::eGFP	B8NR98	GO:0005634	C:nucleus	1
Ptc1::eGFP	B8NRB5	GO:0005737	C:cytoplasm	0.7
Ptc1::eGFP	B8NRD5	GO:0031966	C:mitochondrial membrane	0.84
Ptc1::eGFP	B8NRF2	GO:0005739	C:mitochondrion	0.91
Ptc1::eGFP	B8NRH6	GO:0005739	C:mitochondrion	1
Ptc1::eGFP	B8NRH9	GO:0012505	C:endomembrane system	0.58
Ptc1::eGFP	B8NRN4	GO:0005737	C:cytoplasm	1
Ptc1::eGFP	B8NRQ0	GO:0005737	C:cytoplasm	0.7
Ptc1::eGFP	B8NRR4	GO:0005886	C:plasma membrane	0.72
Ptc1::eGFP	B8NRS4	GO:0005737	C:cytoplasm	0.7
Ptc1::eGFP	B8NRS8	GO:0031090	C:organelle membrane	0.9
Ptc1::eGFP	B8NRV1	GO:0012505	C:endomembrane system	0.83
Ptc1::eGFP	B8NRV3	GO:0005737	C:cytoplasm	0.7
Ptc1::eGFP	B8NS24	GO:0005737	C:cytoplasm	0.69
Ptc1::eGFP	B8NS26	GO:0005737	C:cytoplasm	0.7
Ptc1::eGFP	B8NSF1	GO:0005739	C:mitochondrion	1
Ptc1::eGFP	B8NSI6	GO:0005737	C:cytoplasm	0.66
Ptc1::eGFP	B8NSJ8	GO:0005739	C:mitochondrion	0.7
Ptc1::eGFP	B8NSQ7	GO:0005737	C:cytoplasm	0.7
Ptc1::eGFP	B8NSY4	GO:0031090	C:organelle membrane	0.73
Ptc1::eGFP	B8NSZ1	GO:0005737	C:cytoplasm	0.7
Ptc1::eGFP	B8NT05	GO:0005634	C:nucleus	1
Ptc1::eGFP	B8NTF3	GO:0005886	C:plasma membrane	0.77
Ptc1::eGFP	B8NTN4	GO:0005737	C:cytoplasm	0.7
Ptc1::eGFP	B8NTR8	GO:0005739	C:mitochondrion	0.92
Ptc1::eGFP	B8NTT0	GO:0005886	C:plasma membrane	0.86
Ptc1::eGFP	B8NTT7	GO:0005737	C:cytoplasm	1
Ptc1::eGFP	B8NTX6	GO:0005737	C:cytoplasm	1
Ptc1::eGFP	B8NTY6	GO:0005615	C:extracellular space	1
Ptc1::eGFP	B8NUD9	GO:0005737	C:cytoplasm	1
Ptc1::eGFP	B8NUL4	GO:0005737	C:cytoplasm	1
Ptc1::eGFP	B8NUP9	GO:0005739	C:mitochondrion	1
Ptc1::eGFP	B8NUR2	GO:0005739	C:mitochondrion	1
Ptc1::eGFP	B8NUR3	GO:0005634	C:nucleus	1
Ptc1::eGFP	B8NV28	GO:0005739	C:mitochondrion	1
Ptc1::eGFP	B8NV82	GO:0005739	C:mitochondrion	1
Ptc1::eGFP	B8NVA6	GO:0005739	C:mitochondrion	0.66
Ptc1::eGFP	B8NVD7	GO:0005737	C:cytoplasm	0.83
Ptc1::eGFP	B8NVJ5	GO:0005737	C:cytoplasm	0.68
Ptc1::eGFP	B8NVX2	GO:0005737	C:cytoplasm	1
Ptc1::eGFP	B8NW18	GO:0031090	C:organelle membrane	0.53
Ptc1::eGFP	B8NW52	GO:0005634	C:nucleus	1
Ptc1::eGFP	B8NWC7	GO:0005737	C:cytoplasm	0.7
Ptc1::eGFP	B8NWC9	GO:0005739	C:mitochondrion	0.95
Ptc1::eGFP	B8NWR2	GO:0005737	C:cytoplasm	1
Ptc1::eGFP	B8NXM7	GO:0005737	C:cytoplasm	0.7
Ptc1::eGFP	B8NXR9	GO:0005737	C:cytoplasm	1
Ptc1::eGFP	B8NXT0	GO:0005739	C:mitochondrion	0.84
Ptc1::eGFP	B8NY37	GO:0005737	C:cytoplasm	0.7
Ptc1::eGFP	B8NYQ1	GO:0005737	C:cytoplasm	0.7
Ptc1::eGFP	B8NYY7	GO:0005886	C:plasma membrane	0.83
Ptc1::eGFP	B8NYZ9	GO:0005737	C:cytoplasm	0.7
Ptc1::eGFP	B8NZ05	GO:0005739	C:mitochondrion	0.58
Ptc2::eGFP	B8MZA3	GO:0005737	C:cytoplasm	1
Ptc2::eGFP	B8N513	GO:0005615	C:extracellular space	1
Ptc2::eGFP	B8N9M2	GO:0005739	C:mitochondrion	0.89
Ptc2::eGFP	B8NG97	GO:0005739	C:mitochondrion	0.54
Ptc2::eGFP	B8NLM9	GO:0005737	C:cytoplasm	0.7
Ptc2::eGFP	B8NSD4	GO:0005634	C:nucleus	1
Ptc2::eGFP	B8NXS9	GO:0005615	C:extracellular space	0.8
Ptc2::eGFP	P41747	GO:0005886	C:plasma membrane	0.78
Ptc2::eGFP	B8MWA0	GO:0005739	C:mitochondrion	1
Ptc2::eGFP	B8MWC7	GO:0012505	C:endomembrane system	0.95
Ptc2::eGFP	B8MWE0	GO:0005737	C:cytoplasm	0.7
Ptc2::eGFP	B8MWE2	GO:0005737	C:cytoplasm	1
Ptc2::eGFP	B8MWG7	GO:0005634	C:nucleus	1
Ptc2::eGFP	B8MWQ4	GO:0031090	C:organelle membrane	0.71
Ptc2::eGFP	B8MWS6	GO:0005634	C:nucleus	1
Ptc2::eGFP	B8MWZ9	GO:0005886	C:plasma membrane	0.92
Ptc2::eGFP	B8MX72	GO:0005737	C:cytoplasm	0.7
Ptc2::eGFP	B8MX73	GO:0005737	C:cytoplasm	1
Ptc2::eGFP	B8MX84	GO:0005737	C:cytoplasm	0.61
Ptc2::eGFP	B8MXA1	GO:0012505	C:endomembrane system	0.89
Ptc2::eGFP	B8MXH4	GO:0005886	C:plasma membrane	0.73
Ptc2::eGFP	B8MXS8	GO:0005739	C:mitochondrion	0.87
Ptc2::eGFP	B8MY77	GO:0005737	C:cytoplasm	0.7
Ptc2::eGFP	B8MYD6	GO:0005634	C:nucleus	1
Ptc2::eGFP	B8MYF4	GO:0005737	C:cytoplasm	1
Ptc2::eGFP	B8MYG2	GO:0005634	C:nucleus	1
Ptc2::eGFP	B8MYK0	GO:0031966	C:mitochondrial membrane	0.81
Ptc2::eGFP	B8MZ75	GO:0005737	C:cytoplasm	1
Ptc2::eGFP	B8MZC7	GO:0005737	C:cytoplasm	0.7
Ptc2::eGFP	B8MZD3	GO:0005737	C:cytoplasm	0.7
Ptc2::eGFP	B8MZE3	GO:0031090	C:organelle membrane	0.91
Ptc2::eGFP	B8MZF6	GO:0005737	C:cytoplasm	0.7
Ptc2::eGFP	B8MZH2	GO:0005737	C:cytoplasm	0.7
Ptc2::eGFP	B8MZN7	GO:0005737	C:cytoplasm	1
Ptc2::eGFP	B8MZQ0	GO:0005737	C:cytoplasm	1
Ptc2::eGFP	B8MZV1	GO:0012505	C:endomembrane system	0.65
Ptc2::eGFP	B8N000	GO:0005739	C:mitochondrion	0.97
Ptc2::eGFP	B8N054	GO:0005634	C:nucleus	1
Ptc2::eGFP	B8N0D5	GO:0005634	C:nucleus	1
Ptc2::eGFP	B8N0K5	GO:0005737	C:cytoplasm	1
Ptc2::eGFP	B8N0M6	GO:0005737	C:cytoplasm	1
Ptc2::eGFP	B8N180	GO:0005634	C:nucleus	1
Ptc2::eGFP	B8N181	GO:0012505	C:endomembrane system	0.79
Ptc2::eGFP	B8N1D8	GO:0005739	C:mitochondrion	1
Ptc2::eGFP	B8N1J7	GO:0005737	C:cytoplasm	0.7
Ptc2::eGFP	B8N1K6	GO:0005737	C:cytoplasm	1
Ptc2::eGFP	B8N1M4	GO:0005737	C:cytoplasm	1
Ptc2::eGFP	B8N1M8	GO:0005737	C:cytoplasm	1
Ptc2::eGFP	B8N1N2	GO:0005739	C:mitochondrion	1
Ptc2::eGFP	B8N1R7	GO:0005737	C:cytoplasm	0.7
Ptc2::eGFP	B8N1X5	GO:0012505	C:endomembrane system	0.74
Ptc2::eGFP	B8N211	GO:0005739	C:mitochondrion	0.83
Ptc2::eGFP	B8N223	GO:0005737	C:cytoplasm	0.7
Ptc2::eGFP	B8N225	GO:0005739	C:mitochondrion	0.55
Ptc2::eGFP	B8N2E0	GO:0005615	C:extracellular space	0.94
Ptc2::eGFP	B8N2H3	GO:0005737	C:cytoplasm	1
Ptc2::eGFP	B8N2L6	GO:0005739	C:mitochondrion	0.81
Ptc2::eGFP	B8N2M1	GO:0012505	C:endomembrane system	0.72
Ptc2::eGFP	B8N2Y6	GO:0005737	C:cytoplasm	1
Ptc2::eGFP	B8N323	GO:0005634	C:nucleus	1
Ptc2::eGFP	B8N350	GO:0005737	C:cytoplasm	1
Ptc2::eGFP	B8N3D1	GO:0005886	C:plasma membrane	0.63
Ptc2::eGFP	B8N3E1	GO:0031090	C:organelle membrane	0.96
Ptc2::eGFP	B8N3G7	GO:0005739	C:mitochondrion	0.69
Ptc2::eGFP	B8N3J9	GO:0005739	C:mitochondrion	1
Ptc2::eGFP	B8N3M8	GO:0005886	C:plasma membrane	0.78
Ptc2::eGFP	B8N3Q5	GO:0005634	C:nucleus	1
Ptc2::eGFP	B8N3R9	GO:0005739	C:mitochondrion	0.67
Ptc2::eGFP	B8N3S3	GO:0031090	C:organelle membrane	0.69
Ptc2::eGFP	B8N3V1	GO:0005886	C:plasma membrane	0.84
Ptc2::eGFP	B8N3W2	GO:0005634	C:nucleus	1
Ptc2::eGFP	B8N3W9	GO:0005737	C:cytoplasm	1
Ptc2::eGFP	B8N442	GO:0005737	C:cytoplasm	1
Ptc2::eGFP	B8N446	GO:0005739	C:mitochondrion	1
Ptc2::eGFP	B8N450	GO:0005739	C:mitochondrion	1
Ptc2::eGFP	B8N4E9	GO:0031090	C:organelle membrane	0.64
Ptc2::eGFP	B8N4I0	GO:0005737	C:cytoplasm	1
Ptc2::eGFP	B8N4M7	GO:0005737	C:cytoplasm	0.8
Ptc2::eGFP	B8N4Q2	GO:0005739	C:mitochondrion	1
Ptc2::eGFP	B8N4Q3	GO:0005739	C:mitochondrion	1
Ptc2::eGFP	B8N4T2	GO:0031090	C:organelle membrane	0.83
Ptc2::eGFP	B8N507	GO:0005737	C:cytoplasm	0.7
Ptc2::eGFP	B8N538	GO:0005737	C:cytoplasm	1
Ptc2::eGFP	B8N5B0	GO:0005737	C:cytoplasm	0.58
Ptc2::eGFP	B8N5P5	GO:0012505	C:endomembrane system	0.79
Ptc2::eGFP	B8N5W7	GO:0005615	C:extracellular space	1
Ptc2::eGFP	B8N6A6	GO:0005739	C:mitochondrion	1
Ptc2::eGFP	B8N6C1	GO:0005739	C:mitochondrion	0.91
Ptc2::eGFP	B8N6C9	GO:0005739	C:mitochondrion	1
Ptc2::eGFP	B8N6G8	GO:0005737	C:cytoplasm	1
Ptc2::eGFP	B8N6T0	GO:0005737	C:cytoplasm	0.7
Ptc2::eGFP	B8N6U8	GO:0005739	C:mitochondrion	0.84
Ptc2::eGFP	B8N744	GO:0005886	C:plasma membrane	0.83
Ptc2::eGFP	B8N7G2	GO:0005615	C:extracellular space	1
Ptc2::eGFP	B8N841	GO:0005739	C:mitochondrion	1
Ptc2::eGFP	B8N845	GO:0005737	C:cytoplasm	1
Ptc2::eGFP	B8N914	GO:0005615	C:extracellular space	0.84
Ptc2::eGFP	B8N917	GO:0012505	C:endomembrane system	0.62
Ptc2::eGFP	B8N9A0	GO:0005737	C:cytoplasm	0.59
Ptc2::eGFP	B8N9Q2	GO:0005737	C:cytoplasm	0.7
Ptc2::eGFP	B8N9R7	GO:0005615	C:extracellular space	0.98
Ptc2::eGFP	B8N9S2	GO:0005634	C:nucleus	1
Ptc2::eGFP	B8N9T1	GO:0005737	C:cytoplasm	0.7
Ptc2::eGFP	B8N9V1	GO:0005737	C:cytoplasm	1
Ptc2::eGFP	B8NA08	GO:0005737	C:cytoplasm	0.67
Ptc2::eGFP	B8NA18	GO:0005739	C:mitochondrion	1
Ptc2::eGFP	B8NAG2	GO:0005615	C:extracellular space	1
Ptc2::eGFP	B8NAG7	GO:0005615	C:extracellular space	1
Ptc2::eGFP	B8NAL4	GO:0005737	C:cytoplasm	1
Ptc2::eGFP	B8NAN3	GO:0005615	C:extracellular space	0.7
Ptc2::eGFP	B8NB42	GO:0005634	C:nucleus	1
Ptc2::eGFP	B8NB78	GO:0005739	C:mitochondrion	0.86
Ptc2::eGFP	B8NB87	GO:0005739	C:mitochondrion	0.96
Ptc2::eGFP	B8NB89	GO:0031090	C:organelle membrane	0.62
Ptc2::eGFP	B8NBG6	GO:0005886	C:plasma membrane	0.81
Ptc2::eGFP	B8NBK7	GO:0005737	C:cytoplasm	0.7
Ptc2::eGFP	B8NBQ3	GO:0005615	C:extracellular space	0.84
Ptc2::eGFP	B8NBR1	GO:0005737	C:cytoplasm	1
Ptc2::eGFP	B8NBS6	GO:0005739	C:mitochondrion	0.93
Ptc2::eGFP	B8NBU8	GO:0005737	C:cytoplasm	0.7
Ptc2::eGFP	B8NC69	GO:0005615	C:extracellular space	1
Ptc2::eGFP	B8NCP2	GO:0031090	C:organelle membrane	0.79
Ptc2::eGFP	B8NCS5	GO:0012505	C:endomembrane system	0.75
Ptc2::eGFP	B8NCT6	GO:0005634	C:nucleus	1
Ptc2::eGFP	B8NCT8	GO:0005737	C:cytoplasm	0.7
Ptc2::eGFP	B8NCW4	GO:0005739	C:mitochondrion	1
Ptc2::eGFP	B8ND04	GO:0005615	C:extracellular space	1
Ptc2::eGFP	B8ND52	GO:0005737	C:cytoplasm	0.7
Ptc2::eGFP	B8NDL8	GO:0005615	C:extracellular space	1
Ptc2::eGFP	B8NDQ4	GO:0005737	C:cytoplasm	1
Ptc2::eGFP	B8NDV6	GO:0005615	C:extracellular space	1
Ptc2::eGFP	B8NE08	GO:0005737	C:cytoplasm	0.7
Ptc2::eGFP	B8NEB7	GO:0005737	C:cytoplasm	0.7
Ptc2::eGFP	B8NEW7	GO:0005886	C:plasma membrane	0.86
Ptc2::eGFP	B8NFA6	GO:0012505	C:endomembrane system	0.84
Ptc2::eGFP	B8NFK9	GO:0005737	C:cytoplasm	0.7
Ptc2::eGFP	B8NFR2	GO:0005737	C:cytoplasm	1
Ptc2::eGFP	B8NFW5	GO:0005737	C:cytoplasm	1
Ptc2::eGFP	B8NFX0	GO:0005737	C:cytoplasm	0.7
Ptc2::eGFP	B8NFY1	GO:0005737	C:cytoplasm	1
Ptc2::eGFP	B8NFY6	GO:0005615	C:extracellular space	1
Ptc2::eGFP	B8NG00	GO:0005737	C:cytoplasm	1
Ptc2::eGFP	B8NGA8	GO:0005737	C:cytoplasm	1
Ptc2::eGFP	B8NGD4	GO:0005739	C:mitochondrion	1
Ptc2::eGFP	B8NGD8	GO:0005737	C:cytoplasm	0.7
Ptc2::eGFP	B8NGE1	GO:0012505	C:endomembrane system	0.67
Ptc2::eGFP	B8NGH5	GO:0005737	C:cytoplasm	1
Ptc2::eGFP	B8NGL6	GO:0005737	C:cytoplasm	1
Ptc2::eGFP	B8NGN7	GO:0005737	C:cytoplasm	1
Ptc2::eGFP	B8NGR8	GO:0005737	C:cytoplasm	1
Ptc2::eGFP	B8NHK5	GO:0005737	C:cytoplasm	0.7
Ptc2::eGFP	B8NHN5	GO:0005737	C:cytoplasm	0.7
Ptc2::eGFP	B8NHP7	GO:0005737	C:cytoplasm	0.7
Ptc2::eGFP	B8NHQ0	GO:0005739	C:mitochondrion	1
Ptc2::eGFP	B8NIQ9	GO:0005737	C:cytoplasm	1
Ptc2::eGFP	B8NIR3	GO:0005737	C:cytoplasm	0.7
Ptc2::eGFP	B8NIT1	GO:0005739	C:mitochondrion	1
Ptc2::eGFP	B8NIU5	GO:0005739	C:mitochondrion	0.64
Ptc2::eGFP	B8NIZ0	GO:0005737	C:cytoplasm	0.7
Ptc2::eGFP	B8NJ15	GO:0005739	C:mitochondrion	1
Ptc2::eGFP	B8NJL5	GO:0005739	C:mitochondrion	0.87
Ptc2::eGFP	B8NJQ2	GO:0005739	C:mitochondrion	1
Ptc2::eGFP	B8NJU1	GO:0005737	C:cytoplasm	1
Ptc2::eGFP	B8NK50	GO:0005739	C:mitochondrion	1
Ptc2::eGFP	B8NK94	GO:0005737	C:cytoplasm	0.7
Ptc2::eGFP	B8NKB7	GO:0005737	C:cytoplasm	0.7
Ptc2::eGFP	B8NKH6	GO:0005737	C:cytoplasm	0.7
Ptc2::eGFP	B8NKR2	GO:0005737	C:cytoplasm	0.7
Ptc2::eGFP	B8NL13	GO:0005737	C:cytoplasm	0.7
Ptc2::eGFP	B8NL80	GO:0012505	C:endomembrane system	0.79
Ptc2::eGFP	B8NL81	GO:0005737	C:cytoplasm	1
Ptc2::eGFP	B8NL85	GO:0005739	C:mitochondrion	0.91
Ptc2::eGFP	B8NLC3	GO:0031090	C:organelle membrane	0.89
Ptc2::eGFP	B8NLF1	GO:0005737	C:cytoplasm	1
Ptc2::eGFP	B8NLH6	GO:0005737	C:cytoplasm	0.7
Ptc2::eGFP	B8NLH9	GO:0005737	C:cytoplasm	1
Ptc2::eGFP	B8NLJ7	GO:0005737	C:cytoplasm	1
Ptc2::eGFP	B8NLM1	GO:0005739	C:mitochondrion	1
Ptc2::eGFP	B8NLZ3	GO:0005737	C:cytoplasm	0.7
Ptc2::eGFP	B8NML3	GO:0005737	C:cytoplasm	1
Ptc2::eGFP	B8NNC4	GO:0031090	C:organelle membrane	0.81
Ptc2::eGFP	B8NNG3	GO:0005634	C:nucleus	1
Ptc2::eGFP	B8NNQ8	GO:0005737	C:cytoplasm	0.7
Ptc2::eGFP	B8NNT0	GO:0005737	C:cytoplasm	0.9
Ptc2::eGFP	B8NNY3	GO:0005634	C:nucleus	1
Ptc2::eGFP	B8NP92	GO:0012505	C:endomembrane system	0.9
Ptc2::eGFP	B8NPW4	GO:0005737	C:cytoplasm	0.7
Ptc2::eGFP	B8NPZ5	GO:0012505	C:endomembrane system	0.72
Ptc2::eGFP	B8NQ55	GO:0012505	C:endomembrane system	0.84
Ptc2::eGFP	B8NQ65	GO:0005615	C:extracellular space	0.88
Ptc2::eGFP	B8NQF0	GO:0005737	C:cytoplasm	1
Ptc2::eGFP	B8NQI6	GO:0005634	C:nucleus	1
Ptc2::eGFP	B8NQL4	GO:0005737	C:cytoplasm	0.7
Ptc2::eGFP	B8NQL8	GO:0005739	C:mitochondrion	0.84
Ptc2::eGFP	B8NQL9	GO:0031090	C:organelle membrane	0.89
Ptc2::eGFP	B8NQT8	GO:0005737	C:cytoplasm	0.7
Ptc2::eGFP	B8NR98	GO:0005634	C:nucleus	1
Ptc2::eGFP	B8NRD5	GO:0031966	C:mitochondrial membrane	0.84
Ptc2::eGFP	B8NRH6	GO:0005739	C:mitochondrion	1
Ptc2::eGFP	B8NRN4	GO:0005737	C:cytoplasm	1
Ptc2::eGFP	B8NRS4	GO:0005737	C:cytoplasm	0.7
Ptc2::eGFP	B8NRS8	GO:0031090	C:organelle membrane	0.9
Ptc2::eGFP	B8NRU7	GO:0005739	C:mitochondrion	1
Ptc2::eGFP	B8NRV3	GO:0005737	C:cytoplasm	0.7
Ptc2::eGFP	B8NS24	GO:0005737	C:cytoplasm	0.69
Ptc2::eGFP	B8NS26	GO:0005737	C:cytoplasm	0.7
Ptc2::eGFP	B8NS32	GO:0005737	C:cytoplasm	0.7
Ptc2::eGFP	B8NSD6	GO:0005737	C:cytoplasm	1
Ptc2::eGFP	B8NSD8	GO:0005737	C:cytoplasm	0.7
Ptc2::eGFP	B8NSF1	GO:0005739	C:mitochondrion	1
Ptc2::eGFP	B8NSJ9	GO:0005737	C:cytoplasm	0.75
Ptc2::eGFP	B8NSZ1	GO:0005737	C:cytoplasm	0.7
Ptc2::eGFP	B8NT05	GO:0005634	C:nucleus	1
Ptc2::eGFP	B8NTN4	GO:0005737	C:cytoplasm	0.7
Ptc2::eGFP	B8NTQ8	GO:0005737	C:cytoplasm	0.7
Ptc2::eGFP	B8NTT0	GO:0005886	C:plasma membrane	0.86
Ptc2::eGFP	B8NTT7	GO:0005737	C:cytoplasm	1
Ptc2::eGFP	B8NTX6	GO:0005737	C:cytoplasm	1
Ptc2::eGFP	B8NUL4	GO:0005737	C:cytoplasm	1
Ptc2::eGFP	B8NUM6	GO:0005634	C:nucleus	1
Ptc2::eGFP	B8NUP9	GO:0005739	C:mitochondrion	1
Ptc2::eGFP	B8NUR2	GO:0005739	C:mitochondrion	1
Ptc2::eGFP	B8NUR3	GO:0005634	C:nucleus	1
Ptc2::eGFP	B8NV35	GO:0005737	C:cytoplasm	0.7
Ptc2::eGFP	B8NV82	GO:0005739	C:mitochondrion	1
Ptc2::eGFP	B8NVA9	GO:0005634	C:nucleus	1
Ptc2::eGFP	B8NVW5	GO:0005739	C:mitochondrion	1
Ptc2::eGFP	B8NVW6	GO:0005886	C:plasma membrane	0.92
Ptc2::eGFP	B8NVY3	GO:0012505	C:endomembrane system	0.53
Ptc2::eGFP	B8NW18	GO:0031090	C:organelle membrane	0.53
Ptc2::eGFP	B8NW52	GO:0005634	C:nucleus	1
Ptc2::eGFP	B8NWC7	GO:0005737	C:cytoplasm	0.7
Ptc2::eGFP	B8NWC9	GO:0005739	C:mitochondrion	0.95
Ptc2::eGFP	B8NWD0	GO:0005737	C:cytoplasm	0.7
Ptc2::eGFP	B8NXM7	GO:0005737	C:cytoplasm	0.7
Ptc2::eGFP	B8NXR9	GO:0005737	C:cytoplasm	1
Ptc2::eGFP	B8NXT0	GO:0005739	C:mitochondrion	0.84
Ptc2::eGFP	B8NY82	GO:0005737	C:cytoplasm	0.7
Ptc2::eGFP	B8NYP6	GO:0005739	C:mitochondrion	0.63
Ptc2::eGFP	B8NYQ1	GO:0005737	C:cytoplasm	0.7
Ptc2::eGFP	B8NZ05	GO:0005739	C:mitochondrion	0.58
