# Supplementary material for: PP2C phosphatases Ptc1 and Ptc2 dephosphorylate PGK1 to regulate autophagy and aflatoxin synthesis in the pathogenic fungus Aspergillus flavus
Source: mBio. 2023 Sep 27;14(5):e00977-23. doi: 10.1128/mbio.00977-23 (PMC10653812; doi:10.1128/mbio.00977-23)
Supplement: Table S7 — GO function enrichment analysis of identified proteins. [file mbio.00977-23-s0008.xlsx]

## Sheet: Sheet1
Table S7. GO function enrichment analysis of the identified proteins
Sample	Class	GO_Name	GO_ID	GO_Level	P_value	EnrichmentScore	HitsGenesCountsInSelectedSet	HitsGenesCountsInBackground	AllGenesCountsInSelectedSet	AllGenesCountsInBackground	corrected p-value(BH method)	GenesOfSelectedSetInGOterm
Ptc1-eGFP	Molecular function	structural molecule activity	GO:0005198	2	0	4.55135	51	207	186	3436	0	B8N446,B8N204,B8NC19,B8MZ16,B8NV82,B8NJQ2,B8NKB7,B8N3Q5,B8NQL8,B8NUR2,B8NW52,B8NUR3,B8NEA6,B8ND05,B8NYZ9,B8NR98,B8NGD4,B8N180,B8NPV3,B8N513,B8NUP9,B8NXT0,B8NSZ1,B8N0D5,B8NB78,B8MY77,B8N6A6,B8NRH6,B8N9U3,B8MYF4,B8NRV3,B8NEM2,B8N1E9,B8NLJ6,B8MZ85,B8NBW0,B8MWS6,B8NAU0,B8MX20,B8N3W2,B8N9R3,B8MWP5,B8N9R7,B8NB42,B8NKF9,B8NSF1,B8NJ15,B8ND52,B8NRS4,B8NIQ5,B8NSD4,
Ptc1-eGFP	Molecular function	structural constituent of ribosome	GO:0003735	3	8.88178e-16	6.25702	42	124	186	3436	2.37144e-13	B8N446,B8N204,B8NC19,B8MZ16,B8NV82,B8N3Q5,B8NUR2,B8NW52,B8NUR3,B8NEA6,B8ND05,B8NYZ9,B8NR98,B8NGD4,B8N180,B8NPV3,B8N513,B8NUP9,B8NXT0,B8N0D5,B8NB78,B8MY77,B8N6A6,B8NRH6,B8N9U3,B8NRV3,B8NEM2,B8N1E9,B8NLJ6,B8MZ85,B8NBW0,B8NAU0,B8N3W2,B8N9R3,B8MWP5,B8NB42,B8NKF9,B8NSF1,B8NJ15,B8NRS4,B8NIQ5,B8NSD4,
Ptc1-eGFP	Molecular function	translation elongation factor activity	GO:0003746	7	4.07041e-06	11.0839	6	10	186	3436	0.000724534	B8N9M2,B8NJL5,B8NDQ4,B8MX73,B8NGN7,B8NLF1,
Ptc1-eGFP	Molecular function	RNA binding	GO:0003723	5	1.08005e-05	1.89468	44	429	186	3436	0.00144187	B8N204,B8NC19,B8N439,B8NV82,B8NFY6,B8NAL4,B8N9M2,B8NJL5,B8NW52,B8NUR3,B8N5B0,B8MZN8,B8NEA6,B8NDQ4,B8NYZ9,B8NR98,B8MX84,B8NGD4,B8N180,B8N507,B8NUP9,B8N2Y6,B8MY77,B8NQ65,B8MX73,B8N6A6,B8N054,B8NRH6,B8N9U3,B8NGQ2,B8N1E9,B8NAU0,B8NGN7,B8N9R3,B8MWP5,B8NB42,B8N3G3,B8NKF9,B8NSF1,B8N3U7,B8NLF1,B8NHN5,B8NCT8,B8NIQ5,
Ptc1-eGFP	Molecular function	heterocyclic compound binding	GO:1901363	3	2.80482e-05	1.46411	81	1022	186	3436	0.00299554	B8N442,B8N204,B8N3B7,B8NC19,B8N439,B8NJQ8,B8NV82,B8N211,B8NS26,B8N4E9,B8NJQ2,B8N4V0,B8N691,B8NFY6,B8NAL4,B8NL25,B8NQL4,B8NTR8,B8NQL9,B8N9M2,B8NJL5,B8N4Q2,B8NW52,B8N4Q3,B8NUR3,B8N5B0,B8MZN8,B8NEA6,B8NE22,B8NDQ4,B8NYZ9,B8NR98,B8MX84,B8NNR8,B8NGD4,B8N180,B8NWC9,B8NLM9,B8NBK0,B8N507,B8NUP9,B8NSZ1,B8N2Y6,B8MY75,B8MY77,B8NQ65,B8MX73,B8N6A6,B8N054,B8NRH6,B8N4M7,B8N9U3,B8NRV3,B8NGQ2,B8N1E9,B8MWS6,B8NAU0,…
Ptc1-eGFP	Molecular function	organic cyclic compound binding	GO:0097159	3	3.69081e-05	1.45415	81	1029	186	3436	0.00328482	B8N442,B8N204,B8N3B7,B8NC19,B8N439,B8NJQ8,B8NV82,B8N211,B8NS26,B8N4E9,B8NJQ2,B8N4V0,B8N691,B8NFY6,B8NAL4,B8NL25,B8NQL4,B8NTR8,B8NQL9,B8N9M2,B8NJL5,B8N4Q2,B8NW52,B8N4Q3,B8NUR3,B8N5B0,B8MZN8,B8NEA6,B8NE22,B8NDQ4,B8NYZ9,B8NR98,B8MX84,B8NNR8,B8NGD4,B8N180,B8NWC9,B8NLM9,B8NBK0,B8N507,B8NUP9,B8NSZ1,B8N2Y6,B8MY75,B8MY77,B8NQ65,B8MX73,B8N6A6,B8N054,B8NRH6,B8N4M7,B8N9U3,B8NRV3,B8NGQ2,B8N1E9,B8MWS6,B8NAU0,…
Ptc1-eGFP	Molecular function	rRNA binding	GO:0019843	6	0.000169361	4.26303	9	39	186	3436	0.0129198	B8NW52,B8NUR3,B8MY77,B8N6A6,B8NRH6,B8N1E9,B8MWP5,B8NB42,B8NSF1,
Ptc1-eGFP	Molecular function	translation factor activity, RNA binding	GO:0008135	6	0.000219274	3.77002	10	49	186	3436	0.0146366	B8NFY6,B8N9M2,B8NJL5,B8NDQ4,B8MX73,B8N054,B8NGN7,B8N3G3,B8NLF1,B8NCT8,
Ptc1-eGFP	Molecular function	ribonucleotide binding	GO:0032553	6	0.000326478	1.90445	30	291	186	3436	0.019371	B8N442,B8N3B7,B8NJQ8,B8NS26,B8N4E9,B8NJQ2,B8N4V0,B8NQL4,B8N9M2,B8NJL5,B8N5B0,B8NE22,B8NWC9,B8NBK0,B8NSZ1,B8NQ65,B8MX73,B8N4M7,B8MWS6,B8NGN7,B8MX20,B8NJU1,B8N3G3,B8MXS8,B8NRR4,B8NLF1,B8NBR1,B8N6J1,B8NIQ9,B8MYC6,
Ptc1-eGFP	Molecular function	GTP binding	GO:0005525	9	0.00044349	3.03668	12	73	186	3436	0.0236823	B8N442,B8NJQ2,B8N9M2,B8NJL5,B8NSZ1,B8N4M7,B8MWS6,B8NGN7,B8MX20,B8N3G3,B8NLF1,B8N6J1,
Ptc1-eGFP	Molecular function	carbohydrate derivative binding	GO:0097367	3	0.000466615	1.86597	30	297	186	3436	0.0226521	B8N442,B8N3B7,B8NJQ8,B8NS26,B8N4E9,B8NJQ2,B8N4V0,B8NQL4,B8N9M2,B8NJL5,B8N5B0,B8NE22,B8NWC9,B8NBK0,B8NSZ1,B8NQ65,B8MX73,B8N4M7,B8MWS6,B8NGN7,B8MX20,B8NJU1,B8N3G3,B8MXS8,B8NRR4,B8NLF1,B8NBR1,B8N6J1,B8NIQ9,B8MYC6,
Ptc1-eGFP	Molecular function	purine ribonucleotide binding	GO:0032555	7	0.000488924	1.88634	29	284	186	3436	0.0217571	B8N442,B8N3B7,B8NJQ8,B8NS26,B8N4E9,B8NJQ2,B8N4V0,B8NQL4,B8N9M2,B8NJL5,B8N5B0,B8NE22,B8NWC9,B8NBK0,B8NSZ1,B8NQ65,B8MX73,B8N4M7,B8MWS6,B8NGN7,B8MX20,B8NJU1,B8N3G3,B8MXS8,B8NRR4,B8NLF1,B8NBR1,B8N6J1,B8NIQ9,
Ptc1-eGFP	Molecular function	translation regulator activity, nucleic acid binding	GO:0090079	5	0.000503814	3.42095	10	54	186	3436	0.0206951	B8NFY6,B8N9M2,B8NJL5,B8NDQ4,B8MX73,B8N054,B8NGN7,B8N3G3,B8NLF1,B8NCT8,
Ptc1-eGFP	Molecular function	purine ribonucleoside binding	GO:0032550	6	0.000572758	2.9557	12	75	186	3436	0.0218466	B8N442,B8NJQ2,B8N9M2,B8NJL5,B8NSZ1,B8N4M7,B8MWS6,B8NGN7,B8MX20,B8N3G3,B8NLF1,B8N6J1,
Ptc1-eGFP	Molecular function	guanyl ribonucleotide binding	GO:0032561	8	0.000572758	2.9557	12	75	186	3436	0.0218466	B8N442,B8NJQ2,B8N9M2,B8NJL5,B8NSZ1,B8N4M7,B8MWS6,B8NGN7,B8MX20,B8N3G3,B8NLF1,B8N6J1,
Ptc1-eGFP	Molecular function	purine nucleoside binding	GO:0001883	5	0.000572758	2.9557	12	75	186	3436	0.0218466	B8N442,B8NJQ2,B8N9M2,B8NJL5,B8NSZ1,B8N4M7,B8MWS6,B8NGN7,B8MX20,B8N3G3,B8NLF1,B8N6J1,
Ptc1-eGFP	Molecular function	guanyl nucleotide binding	GO:0019001	7	0.000648448	2.91681	12	76	186	3436	0.0203689	B8N442,B8NJQ2,B8N9M2,B8NJL5,B8NSZ1,B8N4M7,B8MWS6,B8NGN7,B8MX20,B8N3G3,B8NLF1,B8N6J1,
Ptc1-eGFP	Molecular function	ribonucleoside binding	GO:0032549	5	0.000648448	2.91681	12	76	186	3436	0.0203689	B8N442,B8NJQ2,B8N9M2,B8NJL5,B8NSZ1,B8N4M7,B8MWS6,B8NGN7,B8MX20,B8N3G3,B8NLF1,B8N6J1,
Ptc1-eGFP	Molecular function	nucleoside binding	GO:0001882	4	0.000648448	2.91681	12	76	186	3436	0.0203689	B8N442,B8NJQ2,B8N9M2,B8NJL5,B8NSZ1,B8N4M7,B8MWS6,B8NGN7,B8MX20,B8N3G3,B8NLF1,B8N6J1,
Ptc1-eGFP	Molecular function	purine ribonucleoside triphosphate binding	GO:0035639	5	0.000687253	1.87408	28	276	186	3436	0.0183496	B8N442,B8N3B7,B8NJQ8,B8NS26,B8N4E9,B8NJQ2,B8N4V0,B8NQL4,B8N9M2,B8NJL5,B8N5B0,B8NE22,B8NBK0,B8NSZ1,B8NQ65,B8MX73,B8N4M7,B8MWS6,B8NGN7,B8MX20,B8NJU1,B8N3G3,B8MXS8,B8NRR4,B8NLF1,B8NBR1,B8N6J1,B8NIQ9,
Ptc1-eGFP	Molecular function	nucleotide binding	GO:0000166	5	0.000804826	1.7646	32	335	186	3436	0.0204656	B8N442,B8N3B7,B8NJQ8,B8NS26,B8N4E9,B8NJQ2,B8N4V0,B8NQL4,B8NTR8,B8N9M2,B8NJL5,B8N5B0,B8NE22,B8NWC9,B8NBK0,B8NSZ1,B8NQ65,B8MX73,B8N4M7,B8MWS6,B8NGN7,B8MX20,B8NJU1,B8N4I0,B8N3G3,B8MXS8,B8NRR4,B8NLF1,B8NBR1,B8N6J1,B8NIQ9,B8MYC6,
Ptc1-eGFP	Molecular function	nucleoside phosphate binding	GO:1901265	4	0.000804826	1.7646	32	335	186	3436	0.0204656	B8N442,B8N3B7,B8NJQ8,B8NS26,B8N4E9,B8NJQ2,B8N4V0,B8NQL4,B8NTR8,B8N9M2,B8NJL5,B8N5B0,B8NE22,B8NWC9,B8NBK0,B8NSZ1,B8NQ65,B8MX73,B8N4M7,B8MWS6,B8NGN7,B8MX20,B8NJU1,B8N4I0,B8N3G3,B8MXS8,B8NRR4,B8NLF1,B8NBR1,B8N6J1,B8NIQ9,B8MYC6,
Ptc1-eGFP	Molecular function	purine nucleotide binding	GO:0017076	6	0.000866753	1.79933	30	308	186	3436	0.0192852	B8N442,B8N3B7,B8NJQ8,B8NS26,B8N4E9,B8NJQ2,B8N4V0,B8NQL4,B8N9M2,B8NJL5,B8N5B0,B8NE22,B8NWC9,B8NBK0,B8NSZ1,B8NQ65,B8MX73,B8N4M7,B8MWS6,B8NGN7,B8MX20,B8NJU1,B8N4I0,B8N3G3,B8MXS8,B8NRR4,B8NLF1,B8NBR1,B8N6J1,B8NIQ9,
Ptc1-eGFP	Molecular function	translation regulator activity	GO:0045182	2	0.00104405	3.13104	10	59	186	3436	0.0223008	B8NFY6,B8N9M2,B8NJL5,B8NDQ4,B8MX73,B8N054,B8NGN7,B8N3G3,B8NLF1,B8NCT8,
Ptc1-eGFP	Molecular function	GTPase activity	GO:0003924	8	0.00113497	2.90292	11	70	186	3436	0.0233105	B8N442,B8NJQ2,B8N9M2,B8NJL5,B8NSZ1,B8MX73,B8N4M7,B8MWS6,B8NGN7,B8N3G3,B8NLF1,
Ptc1-eGFP	Molecular function	nucleic acid binding	GO:0003676	4	0.00123459	1.4444	57	729	186	3436	0.0244175	B8N204,B8NC19,B8N439,B8NV82,B8N211,B8NFY6,B8NAL4,B8NL25,B8NQL9,B8N9M2,B8NJL5,B8N4Q2,B8NW52,B8N4Q3,B8NUR3,B8N5B0,B8MZN8,B8NEA6,B8NDQ4,B8NYZ9,B8NR98,B8MX84,B8NNR8,B8NGD4,B8N180,B8NLM9,B8NBK0,B8N507,B8NUP9,B8N2Y6,B8MY75,B8MY77,B8NQ65,B8MX73,B8N6A6,B8N054,B8NRH6,B8N9U3,B8NRV3,B8NGQ2,B8N1E9,B8NAU0,B8NGN7,B8N9R3,B8MWP5,B8NB42,B8NHQ0,B8N3G3,B8NKF9,B8NSF1,B8N3U7,B8NLF1,B8NHN5,B8NCT8,B8NIQ5,B8ND63,B8NRB5,
Ptc1-eGFP	Molecular function	small molecule binding	GO:0036094	3	0.00173106	1.67017	33	365	186	3436	0.0330138	B8N442,B8N3B7,B8NJQ8,B8NS26,B8N4E9,B8NJQ2,B8N4V0,B8N691,B8NQL4,B8NTR8,B8N9M2,B8NJL5,B8N5B0,B8NE22,B8NWC9,B8NBK0,B8NSZ1,B8NQ65,B8MX73,B8N4M7,B8MWS6,B8NGN7,B8MX20,B8NJU1,B8N4I0,B8N3G3,B8MXS8,B8NRR4,B8NLF1,B8NBR1,B8N6J1,B8NIQ9,B8MYC6,
Ptc1-eGFP	Molecular function	ribonucleoside triphosphate phosphatase activity	GO:0017111	7	0.00239101	1.72992	28	299	186	3436	0.0440276	B8N442,B8N3B7,B8NJQ8,B8N4E9,B8NJQ2,B8N4V0,B8NQL4,B8N9M2,B8NJL5,B8N5B0,B8NWC9,B8NBK0,B8NSZ1,B8NQ65,B8MX73,B8N054,B8NB87,B8N4M7,B8NGQ2,B8NIU4,B8MWS6,B8NGN7,B8NYQ1,B8NEZ3,B8N3G3,B8NGL6,B8NRR4,B8NLF1,
Ptc1-eGFP	Molecular function	structural constituent of cytoskeleton	GO:0005200	3	0.00350717	4.61828	5	20	186	3436	0.052023	B8NJQ2,B8NKB7,B8NSZ1,B8MYF4,B8ND52,
Ptc1-eGFP	Molecular function	pyrophosphatase activity	GO:0016462	6	0.0037588	1.65858	29	323	186	3436	0.0542487	B8N442,B8N3B7,B8NJQ8,B8N4E9,B8NJQ2,B8N4V0,B8NQL4,B8N9M2,B8NJL5,B8N5B0,B8NWC9,B8NBK0,B8NSZ1,B8NQ65,B8MX73,B8N054,B8NB87,B8N4M7,B8NGQ2,B8NIU4,B8N031,B8MWS6,B8NGN7,B8NYQ1,B8NEZ3,B8N3G3,B8NGL6,B8NRR4,B8NLF1,
Ptc1-eGFP	Molecular function	hydrolase activity, acting on acid anhydrides	GO:0016817	4	0.0037588	1.65858	29	323	186	3436	0.0542487	B8N442,B8N3B7,B8NJQ8,B8N4E9,B8NJQ2,B8N4V0,B8NQL4,B8N9M2,B8NJL5,B8N5B0,B8NWC9,B8NBK0,B8NSZ1,B8NQ65,B8MX73,B8N054,B8NB87,B8N4M7,B8NGQ2,B8NIU4,B8N031,B8MWS6,B8NGN7,B8NYQ1,B8NEZ3,B8N3G3,B8NGL6,B8NRR4,B8NLF1,
Ptc1-eGFP	Molecular function	hydrolase activity, acting on acid anhydrides, in phosphorus-containing anhydrides	GO:0016818	5	0.0037588	1.65858	29	323	186	3436	0.0542487	B8N442,B8N3B7,B8NJQ8,B8N4E9,B8NJQ2,B8N4V0,B8NQL4,B8N9M2,B8NJL5,B8N5B0,B8NWC9,B8NBK0,B8NSZ1,B8NQ65,B8MX73,B8N054,B8NB87,B8N4M7,B8NGQ2,B8NIU4,B8N031,B8MWS6,B8NGN7,B8NYQ1,B8NEZ3,B8N3G3,B8NGL6,B8NRR4,B8NLF1,
Ptc1-eGFP	Molecular function	anion binding	GO:0043168	4	0.0039472	1.56174	35	414	186	3436	0.0526951	B8N442,B8N5W7,B8N3B7,B8NJQ8,B8NS26,B8N4E9,B8NJQ2,B8N4V0,B8N691,B8NQL4,B8NTR8,B8N9M2,B8NJL5,B8N5B0,B8NV28,B8NE22,B8NDQ4,B8NWC9,B8NBK0,B8NSZ1,B8NQ65,B8MX73,B8N4M7,B8MWS6,B8NGN7,B8MX20,B8NJU1,B8N3G3,B8MXS8,B8NRR4,B8NLF1,B8NBR1,B8N6J1,B8NIQ9,B8MYC6,
Ptc1-eGFP	Molecular function	unfolded protein binding	GO:0051082	4	0.00862437	2.687	8	55	186	3436	0.102343	B8N4E9,B8NQL4,B8N5B0,B8NBK0,B8NB87,B8NCF1,B8NYQ1,B8N350,
Ptc1-eGFP	Molecular function	nucleotidyltransferase activity	GO:0016779	5	0.0151122	2.63902	7	49	186	3436	0.161398	B8NPX8,B8MY75,B8MYG2,B8NUL4,B8NK50,B8N2E0,B8NJ18,
Ptc1-eGFP	Molecular function	P-type transmembrane transporter activity	GO:0140358	7	0.0156424	3.29877	5	28	186	3436	0.163785	B8N3B7,B8NJQ8,B8NWC9,B8NQ65,B8NGL6,
Ptc1-eGFP	Molecular function	P-type ion transporter activity	GO:0015662	8	0.0156424	3.29877	5	28	186	3436	0.163785	B8N3B7,B8NJQ8,B8NWC9,B8NQ65,B8NGL6,
Ptc1-eGFP	Molecular function	ATPase-coupled monoatomic cation transmembrane transporter activity	GO:0019829	7	0.0156424	3.29877	5	28	186	3436	0.163785	B8N3B7,B8NJQ8,B8NWC9,B8NQ65,B8NGL6,
Ptc1-eGFP	Molecular function	ATPase-coupled ion transmembrane transporter activity	GO:0042625	7	0.0207861	3.07885	5	30	186	3436	0.188132	B8N3B7,B8NJQ8,B8NWC9,B8NQ65,B8NGL6,
Ptc1-eGFP	Molecular function	actin binding	GO:0003779	5	0.0303859	2.79896	5	33	186	3436	0.257556	B8N5W7,B8NKP1,B8NV28,B8NWC7,B8N2K3,
Ptc1-eGFP	Molecular function	ribonucleoprotein complex binding	GO:0043021	4	0.0381145	2.63902	5	35	186	3436	0.299311	B8NT05,B8NSI6,B8NIU4,B8NCF1,B8N3G3,
Ptc1-eGFP	Molecular function	binding	GO:0005488	2	0.0392111	1.13101	105	1715	186	3436	0.30346	B8N442,B8N5W7,B8N204,B8N3B7,B8NC19,B8N439,B8NJQ8,B8NV82,B8N211,B8NS26,B8N4E9,B8NJQ2,B8N4V0,B8N691,B8NFY6,B8NAL4,B8NKP1,B8NT05,B8NL25,B8NQL4,B8NTR8,B8NQL8,B8N1M8,B8NQL9,B8N9M2,B8NJL5,B8NKN8,B8N4Q2,B8NW52,B8N4Q3,B8NUR3,B8N5B0,B8MZN8,B8NEA6,B8NV28,B8NE22,B8NDQ4,B8N6U8,B8NYZ9,B8NR98,B8MX84,B8NNR8,B8NGD4,B8N180,B8NWC7,B8NWC9,B8NLM9,B8NBK0,B8N2K3,B8N507,B8NUP9,B8NSZ1,B8N2Y6,B8NSI6,B8MY75,B8MY77,B8N2H3,…
Ptc1-eGFP	Cellular component	cytosolic large ribosomal subunit	GO:0022625	6	0	9.10668	22	48	191	3795	0	B8N446,B8N204,B8NC19,B8NV82,B8NUR2,B8NEA6,B8ND05,B8NYZ9,B8NR98,B8NGD4,B8N180,B8NPV3,B8MY77,B8N6A6,B8NRH6,B8N9U3,B8N1E9,B8NBW0,B8N9R3,B8NKF9,B8NSF1,B8NIQ5,
Ptc1-eGFP	Cellular component	cytosolic ribosome	GO:0022626	7	0	8.92082	44	98	191	3795	0	B8N446,B8N204,B8NC19,B8MZ16,B8NV82,B8N3Q5,B8NT05,B8NUR2,B8NW52,B8NUR3,B8NEA6,B8ND05,B8NYZ9,B8NR98,B8NGD4,B8N180,B8NPV3,B8N513,B8NUP9,B8NXT0,B8N0D5,B8NB78,B8MY77,B8MX73,B8N6A6,B8NRH6,B8N9U3,B8NRV3,B8N1E9,B8NLJ6,B8MZ85,B8NBW0,B8NAU0,B8N3W2,B8N9R3,B8MWP5,B8NB42,B8N3G3,B8NKF9,B8NSF1,B8NJ15,B8NRS4,B8NIQ5,B8NSD4,
Ptc1-eGFP	Cellular component	cytosolic small ribosomal subunit	GO:0022627	6	0	10.928	22	40	191	3795	0	B8MZ16,B8N3Q5,B8NT05,B8NW52,B8NUR3,B8N513,B8NUP9,B8NXT0,B8N0D5,B8NB78,B8NRV3,B8NLJ6,B8MZ85,B8NAU0,B8N3W2,B8N9R3,B8MWP5,B8NB42,B8N3G3,B8NJ15,B8NRS4,B8NSD4,
Ptc1-eGFP	Cellular component	ribonucleoprotein complex	GO:1990904	3	0	2.79902	71	504	191	3795	0	B8N446,B8N204,B8NC19,B8MZ16,B8NV82,B8NFY6,B8N3Q5,B8NT05,B8NUR2,B8NW52,B8NUR3,B8N5B0,B8MZN8,B8NEA6,B8NQI6,B8ND05,B8NE22,B8NDQ4,B8NYZ9,B8NR98,B8NNR8,B8NGD4,B8N180,B8NPV3,B8NLM9,B8N513,B8NYY7,B8NBK0,B8N507,B8NUP9,B8NXT0,B8N0D5,B8NSI6,B8NB78,B8MY77,B8MX73,B8N6A6,B8N054,B8NRH6,B8NB89,B8N9U3,B8NRV3,B8NIU4,B8NEM2,B8N1E9,B8NLJ6,B8MZ85,B8NBW0,B8NAU0,B8NGN7,B8NCF1,B8N3W2,B8NK50,B8NYQ1,B8N9R3,B8MWP5,B8NEZ3,…
Ptc1-eGFP	Cellular component	ribosomal subunit	GO:0044391	4	0	6.38132	44	137	191	3795	0	B8N446,B8N204,B8NC19,B8MZ16,B8NV82,B8N3Q5,B8NT05,B8NUR2,B8NW52,B8NUR3,B8NEA6,B8ND05,B8NYZ9,B8NR98,B8NGD4,B8N180,B8NPV3,B8N513,B8NUP9,B8NXT0,B8N0D5,B8NB78,B8MY77,B8N6A6,B8NRH6,B8N9U3,B8NRV3,B8NEM2,B8N1E9,B8NLJ6,B8MZ85,B8NBW0,B8NAU0,B8N3W2,B8N9R3,B8MWP5,B8NB42,B8N3G3,B8NKF9,B8NSF1,B8NJ15,B8NRS4,B8NIQ5,B8NSD4,
Ptc1-eGFP	Cellular component	obsolete cytosolic part	GO:0044445	0	0	5.92371	48	161	191	3795	0	B8N446,B8N204,B8NC19,B8MZ16,B8NV82,B8N3Q5,B8NT05,B8NUR2,B8NW52,B8NUR3,B8NEA6,B8ND05,B8NYZ9,B8NR98,B8NGD4,B8N180,B8NPV3,B8N513,B8NUP9,B8NXT0,B8N0D5,B8NB78,B8MY77,B8N2H3,B8MX73,B8N6A6,B8NRH6,B8N9U3,B8NRV3,B8N1E9,B8NLJ6,B8MZ85,B8NBW0,B8NAU0,B8N3W2,B8N9R3,B8MWP5,B8NB42,B8NL81,B8N3G3,B8NKF9,B8NSF1,B8NJ15,B8NRS4,B8NIQ5,B8N350,B8NVJ5,B8NSD4,
Ptc1-eGFP	Cellular component	cytosol	GO:0005829	3	0	2.94472	95	641	191	3795	0	B8N442,B8N5W7,B8N446,B8N204,B8NC19,B8MZ16,B8NFX0,B8NV82,B8N211,B8NS26,B8NKB7,B8NFY6,B8N3Q5,B8NAL4,B8NT05,B8NUD9,B8NQL4,B8NTR8,B8N1M8,B8N9M2,B8NUR2,B8NW52,B8NUR3,B8NNT0,B8N5B0,B8NEA6,B8ND05,B8NE22,B8NYZ9,B8N1K6,B8NR98,B8NNR8,B8NGD4,B8N180,B8NWC7,B8NPV3,B8N513,B8NBK0,B8NQH0,B8NUP9,B8NXT0,B8N2Y6,B8N0D5,B8NSI6,B8NB78,B8MY77,B8N2H3,B8NQ65,B8MX73,B8N6A6,B8N054,B8NRH6,B8NRH9,B8NQF0,B8NW18,B8N9U3,B8NRV3,…
Ptc1-eGFP	Cellular component	ribosome	GO:0005840	6	0	6.17053	50	161	191	3795	0	B8N446,B8N204,B8NC19,B8MZ16,B8NV82,B8N3Q5,B8NT05,B8NUR2,B8NW52,B8NUR3,B8NEA6,B8ND05,B8NDQ4,B8NYZ9,B8NR98,B8NGD4,B8N180,B8NPV3,B8N513,B8NUP9,B8NXT0,B8N0D5,B8NB78,B8MY77,B8MX73,B8N6A6,B8N054,B8NRH6,B8N9U3,B8NRV3,B8NEM2,B8N1E9,B8NLJ6,B8MZ85,B8NBW0,B8NAU0,B8NGN7,B8NCF1,B8N3W2,B8N9R3,B8MWP5,B8NB42,B8N3G3,B8NKF9,B8NSF1,B8NLF1,B8NJ15,B8NRS4,B8NIQ5,B8NSD4,
Ptc1-eGFP	Cellular component	small ribosomal subunit	GO:0015935	5	2.55351e-15	7.49163	23	61	191	3795	1.19731e-13	B8MZ16,B8N3Q5,B8NT05,B8NW52,B8NUR3,B8N513,B8NUP9,B8NXT0,B8N0D5,B8NB78,B8NRV3,B8NEM2,B8NLJ6,B8MZ85,B8NAU0,B8N3W2,B8N9R3,B8MWP5,B8NB42,B8N3G3,B8NJ15,B8NRS4,B8NSD4,
Ptc1-eGFP	Cellular component	obsolete cytoplasmic part	GO:0044444	0	3.23075e-14	1.40866	162	2285	191	3795	1.36338e-12	B8N442,B8N5W7,B8N446,B8N204,B8N3B7,B8NC19,B8MZ16,B8N3R9,B8NFX0,B8NJQ8,B8NV82,B8N211,B8NS26,B8N4E9,B8NJQ2,B8N4V0,B8NKB7,B8NFY6,B8N3Q5,B8NAL4,B8N4B6,B8NKP1,B8N7H4,B8NT05,B8N4T6,B8NUD9,B8NL25,B8NQL4,B8NRN4,P41747,B8NTR8,B8NQL8,B8N1M8,B8NQL9,B8N9M2,B8NKN3,B8NPX8,B8NJL5,B8NUR2,B8NW52,B8NUR3,B8NNT0,B8N5B0,B8NEA6,B8NV28,B8N1J7,B8MWZ9,B8ND05,B8NE22,B8NDQ4,B8N6U8,B8NYZ9,B8N1K6,B8NR98,B8MX84,B8NNR8,B8N744,…
Ptc1-eGFP	Cellular component	non-membrane-bounded organelle	GO:0043228	4	1.73195e-13	1.84871	103	1107	191	3795	6.64438e-12	B8N5W7,B8N446,B8N204,B8NC19,B8MZ16,B8NV82,B8N211,B8NJQ2,B8N4V0,B8NKB7,B8N3Q5,B8NAL4,B8N4B6,B8NKP1,B8N7H4,B8NT05,B8NL25,B8NQL9,B8NUR2,B8N4Q2,B8NW52,B8N4Q3,B8NUR3,B8MZN8,B8NEA6,B8NV28,B8NQI6,B8ND05,B8NE22,B8NDQ4,B8NYZ9,B8NR98,B8NGD4,B8N180,B8NWC7,B8NVA6,B8NPV3,B8NLM9,B8N513,B8NBK0,B8N2K3,B8N507,B8NUP9,B8NXT0,B8NSZ1,B8N2Y6,B8N0D5,B8NSI6,B8NB78,B8MY75,B8MY77,B8MX73,B8N6A6,B8N054,B8NB87,B8NSJ8,B8NRH6,…
Ptc1-eGFP	Cellular component	intracellular non-membrane-bounded organelle	GO:0043232	5	1.73195e-13	1.84871	103	1107	191	3795	6.64438e-12	B8N5W7,B8N446,B8N204,B8NC19,B8MZ16,B8NV82,B8N211,B8NJQ2,B8N4V0,B8NKB7,B8N3Q5,B8NAL4,B8N4B6,B8NKP1,B8N7H4,B8NT05,B8NL25,B8NQL9,B8NUR2,B8N4Q2,B8NW52,B8N4Q3,B8NUR3,B8MZN8,B8NEA6,B8NV28,B8NQI6,B8ND05,B8NE22,B8NDQ4,B8NYZ9,B8NR98,B8NGD4,B8N180,B8NWC7,B8NVA6,B8NPV3,B8NLM9,B8N513,B8NBK0,B8N2K3,B8N507,B8NUP9,B8NXT0,B8NSZ1,B8N2Y6,B8N0D5,B8NSI6,B8NB78,B8MY75,B8MY77,B8MX73,B8N6A6,B8N054,B8NB87,B8NSJ8,B8NRH6,…
Ptc1-eGFP	Cellular component	large ribosomal subunit	GO:0015934	5	7.53708e-12	5.67689	22	77	191	3795	2.44665e-10	B8N446,B8N204,B8NC19,B8NV82,B8NUR2,B8NEA6,B8ND05,B8NYZ9,B8NR98,B8NGD4,B8N180,B8NPV3,B8MY77,B8N6A6,B8NRH6,B8N9U3,B8N1E9,B8NBW0,B8N9R3,B8NKF9,B8NSF1,B8NIQ5,
Ptc1-eGFP	Cellular component	external encapsulating structure	GO:0030312	3	3.15429e-10	4.5699	23	100	191	3795	9.50793e-09	B8N211,B8NAL4,B8NQL4,P41747,B8N1M8,B8N5B0,B8NLM9,B8N2Y6,B8N2H3,B8MX73,B8NB87,B8NIT1,B8N9V1,B8N031,B8NGN7,B8MX20,B8N9B4,B8NK50,B8MWA0,B8NBU0,B8NLF1,B8NIP3,B8NSD4,
Ptc1-eGFP	Cellular component	fungal-type cell wall	GO:0009277	5	1.07558e-08	4.60382	19	82	191	3795	3.02596e-07	B8NAL4,B8NQL4,B8N1M8,B8N5B0,B8NLM9,B8N2Y6,B8N2H3,B8MX73,B8NB87,B8N9V1,B8N031,B8NGN7,B8MX20,B8N9B4,B8NK50,B8MWA0,B8NLF1,B8NIP3,B8NSD4,
Ptc1-eGFP	Cellular component	cytoplasm	GO:0005737	3	2.18087e-08	1.19776	175	2903	191	3795	5.75204e-07	B8N442,B8N5W7,B8NTT7,B8N446,B8N204,B8N3B7,B8NC19,B8MZ16,B8N3R9,B8N439,B8NFX0,B8NJQ8,B8NV82,B8N211,B8NS26,B8N4E9,B8NJQ2,B8N4V0,B8N691,B8NKB7,B8NFY6,B8N3Q5,B8NAL4,B8N4B6,B8NKP1,B8N7H4,B8NT05,B8N4T2,B8N4T6,B8NUD9,B8NL25,B8NQL4,B8NRN4,P41747,B8NTR8,B8NQL8,B8N1M8,B8NQL9,B8N9M2,B8NKN3,B8NPX8,B8NJL5,B8NKN8,B8NUR2,B8NW52,B8NUR3,B8NNT0,B8N5B0,B8NEA6,B8NV28,B8N1J7,B8MWZ9,B8ND05,B8NE22,B8NDQ4,B8N6U8,B8NYZ9,…
Ptc1-eGFP	Cellular component	yeast-form cell wall	GO:0030445	6	3.15162e-08	9.03141	10	22	191	3795	7.82344e-07	B8N5B0,B8NLM9,B8N2H3,B8MX73,B8NB87,B8NGN7,B8NK50,B8MWA0,B8NLF1,B8NIP3,
Ptc1-eGFP	Cellular component	cell wall	GO:0005618	4	3.72092e-08	4.28992	19	88	191	3795	8.7235e-07	B8NAL4,B8NQL4,B8N1M8,B8N5B0,B8NLM9,B8N2Y6,B8N2H3,B8MX73,B8NB87,B8N9V1,B8N031,B8NGN7,B8MX20,B8N9B4,B8NK50,B8MWA0,B8NLF1,B8NIP3,B8NSD4,
Ptc1-eGFP	Cellular component	nucleoid	GO:0009295	3	5.33399e-08	8.63874	10	23	191	3795	1.18471e-06	B8N211,B8N4B6,B8N7H4,B8NL25,B8NQL9,B8NVA6,B8NBK0,B8NB87,B8NSJ8,B8MXS8,
Ptc1-eGFP	Cellular component	mitochondrial nucleoid	GO:0042645	6	5.33399e-08	8.63874	10	23	191	3795	1.18471e-06	B8N211,B8N4B6,B8N7H4,B8NL25,B8NQL9,B8NVA6,B8NBK0,B8NB87,B8NSJ8,B8MXS8,
Ptc1-eGFP	Cellular component	biofilm matrix	GO:0062039	5	1.0259e-07	9.41168	9	19	191	3795	2.06158e-06	B8N211,P41747,B8N5B0,B8N2H3,B8NB87,B8NIT1,B8N9V1,B8N031,B8NBU0,
Ptc1-eGFP	Cellular component	fungal biofilm matrix	GO:0062040	6	1.0259e-07	9.41168	9	19	191	3795	2.06158e-06	B8N211,P41747,B8N5B0,B8N2H3,B8NB87,B8NIT1,B8N9V1,B8N031,B8NBU0,
Ptc1-eGFP	Cellular component	extracellular matrix	GO:0031012	4	1.78477e-07	8.9411	9	20	191	3795	3.27466e-06	B8N211,P41747,B8N5B0,B8N2H3,B8NB87,B8NIT1,B8N9V1,B8N031,B8NBU0,
Ptc1-eGFP	Cellular component	protein-containing complex	GO:0032991	2	2.01544e-07	1.38937	123	1759	191	3795	3.54381e-06	B8N446,B8N204,B8N3B7,B8NC19,B8MZ16,B8NV82,B8N4E9,B8NJQ2,B8N4V0,B8NKB7,B8NFY6,B8N3Q5,B8NAL4,B8N4B6,B8N7H4,B8NT05,B8N4T6,B8NTR8,B8NQL8,B8NUR2,B8N4Q2,B8NW52,B8N4Q3,B8NUR3,B8N5B0,B8MZN8,B8NEA6,B8NV28,B8NQI6,B8ND05,B8NE22,B8NDQ4,B8N6U8,B8NYZ9,B8NR98,B8NNR8,B8N744,B8NGD4,B8N180,B8NVA6,B8NWC9,B8NPV3,B8NLM9,B8NJI9,B8N513,B8NYY7,B8N6C1,B8NBK0,B8N2K3,B8N507,B8NUP9,B8N841,B8NXT0,B8NSZ1,B8N2Y6,B8N0D5,B8NSI6,…
Ptc1-eGFP	Cellular component	hyphal cell wall	GO:0030446	6	2.98856e-07	8.51533	9	21	191	3795	5.04469e-06	B8NQL4,B8N1M8,B8N5B0,B8N2H3,B8N9V1,B8N031,B8MWA0,B8NLF1,B8NSD4,
Ptc1-eGFP	Cellular component	obsolete extracellular region part	GO:0044421	0	1.16472e-06	7.45092	9	24	191	3795	1.89043e-05	B8N211,P41747,B8N5B0,B8N2H3,B8NB87,B8NIT1,B8N9V1,B8N031,B8NBU0,
Ptc1-eGFP	Cellular component	preribosome	GO:0030684	4	1.89317e-06	3.03556	22	144	191	3795	2.95895e-05	B8NV82,B8NW52,B8NUR3,B8MZN8,B8NQI6,B8NGD4,B8N513,B8N507,B8NUP9,B8N0D5,B8NSI6,B8MY77,B8NRH6,B8NRV3,B8N1E9,B8N3W2,B8MWP5,B8NEZ3,B8NB42,B8N3G3,B8NSF1,B8NSD4,
Ptc1-eGFP	Cellular component	oxidoreductase complex	GO:1990204	4	8.87583e-06	4.85689	11	45	191	3795	0.000133772	B8N4B6,B8N7H4,B8N4T6,B8NTR8,B8NQL8,B8N6U8,B8NVA6,B8N6C1,B8MWT1,B8NRF2,B8NA18,
Ptc1-eGFP	Cellular component	cell surface	GO:0009986	3	1.11302e-05	3.81051	14	73	191	3795	0.000161964	B8NQL4,B8N1M8,B8N5B0,B8NYZ9,B8NLM9,B8N2H3,B8MX73,B8NB87,B8N9V1,B8NGN7,B8NK50,B8MWA0,B8NLF1,B8NIP3,
Ptc1-eGFP	Cellular component	cell periphery	GO:0071944	3	0.000110005	1.60235	55	682	191	3795	0.00154741	B8N5W7,B8NJQ8,B8N211,B8N4E9,B8N4V0,B8NKB7,B8NAL4,B8NKP1,B8MVZ9,B8NQL4,P41747,B8NTR8,B8NQL8,B8N1M8,B8N5B0,B8NV28,B8MWZ9,B8N744,B8NWC7,B8NLM9,B8NA88,B8NQH0,B8N2K3,B8N2Y6,B8N2H3,B8NQ65,B8MX73,B8N7C4,B8N054,B8NB87,B8NB89,B8N4M7,B8NRV1,B8NIT1,B8N9V1,B8N031,B8MWS6,B8NGN7,B8MX20,B8N9B4,B8NK50,B8NYQ1,B8N9R7,B8MWA0,B8N4I0,B8NBU0,B8NGL6,B8NLF1,B8NIP3,B8NKT8,B8ND52,B8NIQ9,B8NA08,B8MYC6,B8NSD4,
Ptc1-eGFP	Cellular component	cytoplasmic stress granule	GO:0010494	8	0.000161125	3.18887	13	81	191	3795	0.00212483	B8NE22,B8NDQ4,B8NLM9,B8N513,B8MX73,B8N054,B8NB89,B8NK50,B8NYQ1,B8NJU1,B8N3G3,B8NGL6,B8NCT8,
Ptc1-eGFP	Cellular component	90S preribosome	GO:0030686	5	0.000174354	3.35816	12	71	191	3795	0.00222961	B8NUR3,B8MZN8,B8N513,B8N507,B8NUP9,B8N0D5,B8NRV3,B8N1E9,B8N3W2,B8MWP5,B8NB42,B8NSD4,
Ptc1-eGFP	Cellular component	mitotic actomyosin contractile ring, proximal layer	GO:0120104	3	0.000181765	8.2788	5	12	191	3795	0.00225602	B8NKB7,B8NKP1,B8MWS6,B8MX20,B8ND52,
Ptc1-eGFP	Cellular component	cortical actin cytoskeleton	GO:0030864	8	0.000235019	3.07498	13	84	191	3795	0.00275495	B8N5W7,B8N4V0,B8NKB7,B8NKP1,B8NV28,B8NWC7,B8NLM9,B8N2K3,B8NRV1,B8MWS6,B8MX20,B8N9R7,B8ND52,
Ptc1-eGFP	Cellular component	obsolete intracellular organelle part	GO:0044446	0	0.000235613	1.21387	133	2177	191	3795	0.00268727	B8N5W7,B8N446,B8N204,B8N3B7,B8NC19,B8MZ16,B8N3R9,B8NJQ8,B8NV82,B8N211,B8N4E9,B8NJQ2,B8N4V0,B8NKB7,B8N3Q5,B8N4B6,B8NKP1,B8N7H4,B8NT05,B8N4T6,B8NUD9,B8NL25,B8NRN4,P41747,B8NTR8,B8NQL8,B8NQL9,B8NPX8,B8NJL5,B8NUR2,B8N4Q2,B8NW52,B8N4Q3,B8NUR3,B8N5B0,B8MZN8,B8NEA6,B8NV28,B8NQI6,B8ND05,B8N6U8,B8NYZ9,B8NR98,B8MX84,B8NNR8,B8NGD4,B8N180,B8NWC7,B8NVA6,B8NWC9,B8NPV3,B8NLM9,B8NJI9,B8N513,B8NYY7,B8N6C1,B8NBK0,…
Ptc1-eGFP	Cellular component	obsolete organelle part	GO:0044422	0	0.000278189	1.21053	133	2183	191	3795	0.00308936	B8N5W7,B8N446,B8N204,B8N3B7,B8NC19,B8MZ16,B8N3R9,B8NJQ8,B8NV82,B8N211,B8N4E9,B8NJQ2,B8N4V0,B8NKB7,B8N3Q5,B8N4B6,B8NKP1,B8N7H4,B8NT05,B8N4T6,B8NUD9,B8NL25,B8NRN4,P41747,B8NTR8,B8NQL8,B8NQL9,B8NPX8,B8NJL5,B8NUR2,B8N4Q2,B8NW52,B8N4Q3,B8NUR3,B8N5B0,B8MZN8,B8NEA6,B8NV28,B8NQI6,B8ND05,B8N6U8,B8NYZ9,B8NR98,B8MX84,B8NNR8,B8NGD4,B8N180,B8NWC7,B8NVA6,B8NWC9,B8NPV3,B8NLM9,B8NJI9,B8N513,B8NYY7,B8N6C1,B8NBK0,…
Ptc1-eGFP	Cellular component	mitochondrial respirasome	GO:0005746	4	0.000686753	4.48657	7	31	191	3795	0.00706853	B8N4T6,B8NTR8,B8NQL8,B8N6U8,B8NJI9,B8NRF2,B8NA18,
Ptc1-eGFP	Cellular component	respirasome	GO:0070469	3	0.000686753	4.48657	7	31	191	3795	0.00706853	B8N4T6,B8NTR8,B8NQL8,B8N6U8,B8NJI9,B8NRF2,B8NA18,
Ptc1-eGFP	Cellular component	cortical cytoskeleton	GO:0030863	7	0.000724931	2.74786	13	94	191	3795	0.00711444	B8N5W7,B8N4V0,B8NKB7,B8NKP1,B8NV28,B8NWC7,B8NLM9,B8N2K3,B8NRV1,B8MWS6,B8MX20,B8N9R7,B8ND52,
Ptc1-eGFP	Cellular component	mitochondrion	GO:0005739	6	0.00074944	1.44249	62	854	191	3795	0.00718781	B8N3R9,B8N211,B8NS26,B8NAL4,B8N4B6,B8N7H4,B8N4T6,B8NL25,B8NQL4,P41747,B8NTR8,B8NQL8,B8N1M8,B8NQL9,B8N9M2,B8NKN3,B8NPX8,B8NJL5,B8N5B0,B8N1J7,B8MWZ9,B8NDQ4,B8N6U8,B8MX84,B8N744,B8NVA6,B8NWC9,B8NJI9,B8N6C1,B8NBK0,B8N1W9,B8NXT0,B8N2Y6,B8N2H3,B8NB87,B8NSJ8,B8NB89,B8NQF0,B8N4M7,B8MWT1,B8MY72,B8NEM2,B8NSY4,B8NUL4,B8NRF2,B8NA18,B8N9B4,B8NCF1,B8NRD5,B8NL81,B8MWA0,B8N4I0,B8N3G3,B8MXS8,B8NLF1,B8NJ15,B8NBR1,…
Ptc1-eGFP	Cellular component	actin cytoskeleton	GO:0015629	7	0.000888759	2.69061	13	96	191	3795	0.00833458	B8N5W7,B8N4V0,B8NKB7,B8NKP1,B8NV28,B8NWC7,B8NLM9,B8N2K3,B8NRV1,B8MWS6,B8MX20,B8N9R7,B8ND52,
Ptc1-eGFP	Cellular component	supramolecular complex	GO:0099080	3	0.000940633	2.12504	20	187	191	3795	0.00862928	B8NJQ2,B8NKB7,B8NE22,B8NDQ4,B8NLM9,B8N513,B8NSZ1,B8MX73,B8N054,B8NB89,B8MYF4,B8MWS6,B8NK50,B8NYQ1,B8NJU1,B8N3G3,B8NGL6,B8ND52,B8NCT8,B8ND63,
Ptc1-eGFP	Cellular component	contractile ring	GO:0070938	3	0.000957412	3.78459	8	42	191	3795	0.00859633	B8NKB7,B8NKP1,B8NWC7,B8NLM9,B8NRV1,B8MWS6,B8MX20,B8ND52,
Ptc1-eGFP	Cellular component	actomyosin contractile ring	GO:0005826	4	0.000957412	3.78459	8	42	191	3795	0.00859633	B8NKB7,B8NKP1,B8NWC7,B8NLM9,B8NRV1,B8MWS6,B8MX20,B8ND52,
Ptc1-eGFP	Cellular component	inner mitochondrial membrane protein complex	GO:0098800	4	0.00130675	3.05679	10	65	191	3795	0.0108127	B8N4T6,B8NTR8,B8NQL8,B8N6U8,B8NWC9,B8NJI9,B8NB87,B8NRF2,B8NA18,B8MXS8,
Ptc1-eGFP	Cellular component	mitochondrial matrix	GO:0005759	6	0.00145093	2.15448	18	166	191	3795	0.0117749	B8N211,B8N4B6,B8N7H4,B8NL25,P41747,B8NQL9,B8NPX8,B8NJL5,B8N6U8,B8MX84,B8NVA6,B8N6C1,B8NBK0,B8NB87,B8NSJ8,B8NEM2,B8NRD5,B8MXS8,
Ptc1-eGFP	Cellular component	cytoplasmic ribonucleoprotein granule	GO:0036464	7	0.00172699	2.50775	13	103	191	3795	0.0137508	B8NE22,B8NDQ4,B8NLM9,B8N513,B8MX73,B8N054,B8NB89,B8NK50,B8NYQ1,B8NJU1,B8N3G3,B8NGL6,B8NCT8,
Ptc1-eGFP	Cellular component	ribonucleoprotein granule	GO:0035770	6	0.00172699	2.50775	13	103	191	3795	0.0137508	B8NE22,B8NDQ4,B8NLM9,B8N513,B8MX73,B8N054,B8NB89,B8NK50,B8NYQ1,B8NJU1,B8N3G3,B8NGL6,B8NCT8,
Ptc1-eGFP	Cellular component	intracellular anatomical structure	GO:0005622	3	0.00174564	1.04487	189	3594	191	3795	0.0133938	B8N3S3,B8N442,B8N5W7,B8NTT7,B8N446,B8N204,B8N3B7,B8NC19,B8MZ16,B8N3R9,B8N439,B8NFX0,B8NJQ8,B8NV82,B8N211,B8NS26,B8N4E9,B8NJQ2,B8N4V0,B8N691,B8NKB7,B8NFY6,B8N3Q5,B8NAL4,B8N4B6,B8NKP1,B8N7H4,B8NT05,B8N4T2,B8N4T6,B8NUD9,B8NL25,B8NQL4,B8NRN4,P41747,B8NTR8,B8NQL8,B8N1M8,B8NQL9,B8N9M2,B8NKN3,B8NPX8,B8NJL5,B8NKN8,B8NUR2,B8N4Q2,B8NW52,B8N4Q3,B8NUR3,B8NNT0,B8NPG7,B8N5B0,B8MZN8,B8NEA6,B8NV28,B8N1J7,B8NQI6,…
Ptc1-eGFP	Cellular component	intracellular organelle	GO:0043229	4	0.00183432	1.0882	174	3177	191	3795	0.0138229	B8N442,B8N5W7,B8NTT7,B8N446,B8N204,B8N3B7,B8NC19,B8MZ16,B8N3R9,B8N439,B8NJQ8,B8NV82,B8N211,B8NS26,B8N4E9,B8NJQ2,B8N4V0,B8NKB7,B8N3Q5,B8NAL4,B8N4B6,B8NKP1,B8N7H4,B8NT05,B8N4T2,B8N4T6,B8NUD9,B8NL25,B8NQL4,B8NRN4,P41747,B8NTR8,B8NQL8,B8N1M8,B8NQL9,B8N9M2,B8NKN3,B8NPX8,B8NJL5,B8NKN8,B8NUR2,B8N4Q2,B8NW52,B8N4Q3,B8NUR3,B8N5B0,B8MZN8,B8NEA6,B8NV28,B8N1J7,B8NQI6,B8MWZ9,B8ND05,B8NE22,B8NDQ4,B8N6U8,B8NYZ9,…
Ptc1-eGFP	Cellular component	organelle	GO:0043226	3	0.00189014	1.08786	174	3178	191	3795	0.0139937	B8N442,B8N5W7,B8NTT7,B8N446,B8N204,B8N3B7,B8NC19,B8MZ16,B8N3R9,B8N439,B8NJQ8,B8NV82,B8N211,B8NS26,B8N4E9,B8NJQ2,B8N4V0,B8NKB7,B8N3Q5,B8NAL4,B8N4B6,B8NKP1,B8N7H4,B8NT05,B8N4T2,B8N4T6,B8NUD9,B8NL25,B8NQL4,B8NRN4,P41747,B8NTR8,B8NQL8,B8N1M8,B8NQL9,B8N9M2,B8NKN3,B8NPX8,B8NJL5,B8NKN8,B8NUR2,B8N4Q2,B8NW52,B8N4Q3,B8NUR3,B8N5B0,B8MZN8,B8NEA6,B8NV28,B8N1J7,B8NQI6,B8MWZ9,B8ND05,B8NE22,B8NDQ4,B8N6U8,B8NYZ9,…
Ptc1-eGFP	Cellular component	respiratory chain complex	GO:0098803	4	0.00223366	4.25767	6	28	191	3795	0.0162518	B8N4T6,B8NTR8,B8NQL8,B8N6U8,B8NRF2,B8NA18,
Ptc1-eGFP	Cellular component	mitotic actomyosin contractile ring	GO:0110085	5	0.00323688	3.97382	6	30	191	3795	0.0210148	B8NKB7,B8NKP1,B8NLM9,B8MWS6,B8MX20,B8ND52,
Ptc1-eGFP	Cellular component	obsolete mitochondrial part	GO:0044429	0	0.0036098	1.57335	35	442	191	3795	0.0230809	B8N3R9,B8N211,B8N4B6,B8N7H4,B8N4T6,B8NL25,P41747,B8NTR8,B8NQL8,B8NQL9,B8NPX8,B8NJL5,B8N6U8,B8MX84,B8NVA6,B8NWC9,B8NJI9,B8N6C1,B8NBK0,B8N1W9,B8NB87,B8NSJ8,B8NB89,B8NQF0,B8N4M7,B8MWT1,B8MY72,B8NEM2,B8NSY4,B8NRF2,B8NA18,B8NRD5,B8MXS8,B8NRS8,B8NA08,
Ptc1-eGFP	Cellular component	preribosome, large subunit precursor	GO:0030687	5	0.00425941	2.79409	9	64	191	3795	0.0268279	B8NV82,B8NQI6,B8NGD4,B8NSI6,B8MY77,B8NRH6,B8NEZ3,B8N3G3,B8NSF1,
Ptc1-eGFP	Cellular component	transmembrane transporter complex	GO:1902495	4	0.00490769	4.31937	5	23	191	3795	0.0304565	B8N4T6,B8NQL8,B8N6U8,B8NRF2,B8NA18,
Ptc1-eGFP	Cellular component	actin cortical patch	GO:0030479	4	0.00502868	2.94357	8	54	191	3795	0.0307551	B8N5W7,B8N4V0,B8NKB7,B8NV28,B8NWC7,B8N2K3,B8N9R7,B8ND52,
Ptc1-eGFP	Cellular component	plasma membrane	GO:0005886	4	0.00540065	1.53514	35	453	191	3795	0.0325582	B8N5W7,B8NJQ8,B8NAL4,B8MVZ9,B8NQL4,P41747,B8NTR8,B8NQL8,B8N1M8,B8N5B0,B8MWZ9,B8N744,B8NWC7,B8NLM9,B8NQH0,B8N2Y6,B8N2H3,B8NQ65,B8MX73,B8N7C4,B8N054,B8NB87,B8NB89,B8N4M7,B8N9V1,B8NGN7,B8NK50,B8NYQ1,B8MWA0,B8N4I0,B8NGL6,B8NKT8,B8NIQ9,B8NA08,B8MYC6,
Ptc1-eGFP	Cellular component	endocytic patch	GO:0061645	3	0.00563701	2.89005	8	55	191	3795	0.0330391	B8N5W7,B8N4V0,B8NKB7,B8NV28,B8NWC7,B8N2K3,B8N9R7,B8ND52,
Ptc1-eGFP	Cellular component	mitochondrial protein-containing complex	GO:0098798	3	0.0081691	1.97375	15	151	191	3795	0.04536	B8N4B6,B8N7H4,B8N4T6,B8NTR8,B8NQL8,B8N6U8,B8NVA6,B8NWC9,B8NJI9,B8N6C1,B8NB87,B8NEM2,B8NRF2,B8NA18,B8MXS8,
Ptc1-eGFP	Cellular component	medial cortex	GO:0031097	6	0.00826122	3.31152	6	36	191	3795	0.0452758	B8N5W7,B8NKP1,B8NV28,B8NWC7,B8MWS6,B8MX20,
Ptc1-eGFP	Cellular component	extracellular region	GO:0005576	3	0.00866942	1.96077	15	152	191	3795	0.0457312	B8N211,P41747,B8N5B0,B8N2Y6,B8N2H3,B8NXS9,B8NB87,B8NQF0,B8NIT1,B8N9V1,B8N031,B8N9B4,B8NBU0,B8NIP3,B8NSD4,
Ptc1-eGFP	Cellular component	obsolete intracellular part	GO:0044424	0	0.0105091	1.0396	187	3574	191	3795	0.0547509	B8N442,B8N5W7,B8NTT7,B8N446,B8N204,B8N3B7,B8NC19,B8MZ16,B8N3R9,B8N439,B8NFX0,B8NJQ8,B8NV82,B8N211,B8NS26,B8N4E9,B8NJQ2,B8N4V0,B8N691,B8NKB7,B8NFY6,B8N3Q5,B8NAL4,B8N4B6,B8NKP1,B8N7H4,B8NT05,B8N4T2,B8N4T6,B8NUD9,B8NL25,B8NQL4,B8NRN4,P41747,B8NTR8,B8NQL8,B8N1M8,B8NQL9,B8N9M2,B8NKN3,B8NPX8,B8NJL5,B8NKN8,B8NUR2,B8N4Q2,B8NW52,B8N4Q3,B8NUR3,B8NNT0,B8N5B0,B8MZN8,B8NEA6,B8NV28,B8N1J7,B8NQI6,B8MWZ9,B8ND05,…
Ptc1-eGFP	Cellular component	proton-transporting two-sector ATPase complex	GO:0016469	5	0.0116883	3.54806	5	28	191	3795	0.0594273	B8N3B7,B8NWC9,B8NQ65,B8MXS8,B8NGL6,
Ptc1-eGFP	Cellular component	obsolete cell part	GO:0044464	0	0.0117955	1.02291	191	3710	191	3795	0.0592586	B8N3S3,B8N442,B8N5W7,B8NTT7,B8N446,B8N204,B8N3B7,B8NC19,B8MZ16,B8N3R9,B8N439,B8NFX0,B8NJQ8,B8NV82,B8N211,B8NS26,B8N4E9,B8NJQ2,B8N4V0,B8N691,B8NKB7,B8NFY6,B8N3Q5,B8NAL4,B8N4B6,B8NKP1,B8N7H4,B8NT05,B8N4T2,B8MVZ9,B8N4T6,B8NUD9,B8NL25,B8NQL4,B8NRN4,P41747,B8NTR8,B8NQL8,B8N1M8,B8NQL9,B8N9M2,B8NKN3,B8NPX8,B8NJL5,B8NKN8,B8NUR2,B8N4Q2,B8NW52,B8N4Q3,B8NUR3,B8NNT0,B8NPG7,B8N5B0,B8MZN8,B8NEA6,B8NV28,B8N1J7,…
Ptc1-eGFP	Cellular component	obsolete cell	GO:0005623	0	0.0117955	1.02291	191	3710	191	3795	0.0592586	B8N3S3,B8N442,B8N5W7,B8NTT7,B8N446,B8N204,B8N3B7,B8NC19,B8MZ16,B8N3R9,B8N439,B8NFX0,B8NJQ8,B8NV82,B8N211,B8NS26,B8N4E9,B8NJQ2,B8N4V0,B8N691,B8NKB7,B8NFY6,B8N3Q5,B8NAL4,B8N4B6,B8NKP1,B8N7H4,B8NT05,B8N4T2,B8MVZ9,B8N4T6,B8NUD9,B8NL25,B8NQL4,B8NRN4,P41747,B8NTR8,B8NQL8,B8N1M8,B8NQL9,B8N9M2,B8NKN3,B8NPX8,B8NJL5,B8NKN8,B8NUR2,B8N4Q2,B8NW52,B8N4Q3,B8NUR3,B8NNT0,B8NPG7,B8N5B0,B8MZN8,B8NEA6,B8NV28,B8N1J7,…
Ptc1-eGFP	Cellular component	obsolete mitochondrial membrane part	GO:0044455	0	0.0135669	1.97174	13	131	191	3795	0.0665724	B8N3R9,B8N4T6,B8NTR8,B8NQL8,B8N6U8,B8NWC9,B8NJI9,B8NB87,B8MWT1,B8NRF2,B8NA18,B8MXS8,B8NA08,
Ptc1-eGFP	Cellular component	obsolete cell division site part	GO:0032155	0	0.0165066	2.06189	11	106	191	3795	0.0765471	B8N5W7,B8NKB7,B8NKP1,B8NV28,B8NWC7,B8NLM9,B8N4M7,B8NRV1,B8MWS6,B8MX20,B8ND52,
Ptc1-eGFP	Cellular component	small-subunit processome	GO:0032040	5	0.0173364	2.83844	6	42	191	3795	0.0795214	B8NW52,B8NUR3,B8MZN8,B8N507,B8N3W2,B8NB42,
Ptc1-eGFP	Cellular component	obsolete cell cortex part	GO:0044448	0	0.023693	1.7429	15	171	191	3795	0.0999844	B8N5W7,B8N4E9,B8N4V0,B8NKB7,B8NKP1,B8NV28,B8NWC7,B8NLM9,B8NQH0,B8N2K3,B8NRV1,B8MWS6,B8MX20,B8N9R7,B8ND52,
Ptc1-eGFP	Cellular component	polymeric cytoskeletal fiber	GO:0099513	6	0.0262354	2.59162	6	46	191	3795	0.108543	B8NJQ2,B8NKB7,B8NSZ1,B8MYF4,B8MWS6,B8ND52,
Ptc1-eGFP	Cellular component	mitochondrial envelope	GO:0005740	5	0.0284542	1.50822	23	303	191	3795	0.116579	B8N3R9,B8N4T6,B8NL25,B8NTR8,B8NQL8,B8NQL9,B8N6U8,B8NWC9,B8NJI9,B8NBK0,B8N1W9,B8NB87,B8NB89,B8NQF0,B8N4M7,B8MWT1,B8MY72,B8NSY4,B8NRF2,B8NA18,B8MXS8,B8NRS8,B8NA08,
Ptc1-eGFP	Cellular component	supramolecular fiber	GO:0099512	5	0.0288595	2.53648	6	47	191	3795	0.117103	B8NJQ2,B8NKB7,B8NSZ1,B8MYF4,B8MWS6,B8ND52,
Ptc1-eGFP	Cellular component	supramolecular polymer	GO:0099081	4	0.0288595	2.53648	6	47	191	3795	0.117103	B8NJQ2,B8NKB7,B8NSZ1,B8MYF4,B8MWS6,B8ND52,
Ptc1-eGFP	Cellular component	cytoskeleton	GO:0005856	6	0.0346045	1.57552	18	227	191	3795	0.133973	B8N5W7,B8NJQ2,B8N4V0,B8NKB7,B8NKP1,B8NV28,B8NWC7,B8NLM9,B8N2K3,B8NSZ1,B8MYF4,B8NRV1,B8MWS6,B8MX20,B8N9R7,B8NKT8,B8ND52,B8N350,
Ptc1-eGFP	Cellular component	organelle envelope	GO:0031967	4	0.0395904	1.39783	28	398	191	3795	0.151883	B8N3R9,B8N4E9,B8NKP1,B8N4T6,B8NL25,B8NTR8,B8NQL8,B8NQL9,B8N6U8,B8NWC9,B8NJI9,B8NBK0,B8N1W9,B8MY75,B8NB87,B8NB89,B8NQF0,B8N4M7,B8MWT1,B8MY72,B8NSY4,B8NRF2,B8NA18,B8NEZ3,B8MXS8,B8N6J1,B8NRS8,B8NA08,
Ptc1-eGFP	Cellular component	envelope	GO:0031975	3	0.0395904	1.39783	28	398	191	3795	0.151883	B8N3R9,B8N4E9,B8NKP1,B8N4T6,B8NL25,B8NTR8,B8NQL8,B8NQL9,B8N6U8,B8NWC9,B8NJI9,B8NBK0,B8N1W9,B8MY75,B8NB87,B8NB89,B8NQF0,B8N4M7,B8MWT1,B8MY72,B8NSY4,B8NRF2,B8NA18,B8NEZ3,B8MXS8,B8N6J1,B8NRS8,B8NA08,
Ptc1-eGFP	Cellular component	cell cortex	GO:0005938	4	0.0472445	1.59378	15	187	191	3795	0.170403	B8N5W7,B8N4E9,B8N4V0,B8NKB7,B8NKP1,B8NV28,B8NWC7,B8NLM9,B8NQH0,B8N2K3,B8NRV1,B8MWS6,B8MX20,B8N9R7,B8ND52,
Ptc1-eGFP	Cellular component	post-mRNA release spliceosomal complex	GO:0071014	5	0.0482273	2.48364	5	40	191	3795	0.172474	B8N5B0,B8NNR8,B8NYY7,B8NBK0,B8NHN5,
Ptc1-eGFP	Cellular component	transporter complex	GO:1990351	3	0.0482273	2.48364	5	40	191	3795	0.172474	B8N4T6,B8NQL8,B8N6U8,B8NRF2,B8NA18,
Ptc1-eGFP	Biological process	translation	GO:0006412	8	0	3.47578	60	351	195	3965	0	B8N446,B8N204,B8NC19,B8MZ16,B8NV82,B8NFY6,B8N3Q5,B8NT05,B8N9M2,B8NJL5,B8NUR2,B8NW52,B8NUR3,B8NNT0,B8N5B0,B8NEA6,B8ND05,B8NDQ4,B8NYZ9,B8NR98,B8NGD4,B8N180,B8NPV3,B8N513,B8NUP9,B8NXT0,B8N0D5,B8NB78,B8MY77,B8MX73,B8N6A6,B8N054,B8NRH6,B8N9U3,B8NRV1,B8NRV3,B8NEM2,B8N1E9,B8NLJ6,B8MZ85,B8NBW0,B8NAU0,B8NGN7,B8NCF1,B8N3W2,B8NYQ1,B8N9R3,B8MWP5,B8NEZ3,B8NB42,B8N3G3,B8NKF9,B8NSF1,B8NLF1,B8NJ15,B8NCT8,B8NRS4,…
Ptc1-eGFP	Biological process	peptide metabolic process	GO:0006518	5	0	3.12821	62	403	195	3965	0	B8N446,B8N204,B8NC19,B8MZ16,B8NV82,B8NFY6,B8N3Q5,B8NT05,B8N9M2,B8NJL5,B8NUR2,B8NW52,B8NUR3,B8NNT0,B8N5B0,B8NEA6,B8ND05,B8NDQ4,B8NYZ9,B8NR98,B8NGD4,B8N180,B8NPV3,B8N513,B8NUP9,B8NXT0,B8N0D5,B8NB78,B8MY77,B8NXS9,B8MX73,B8N6A6,B8N054,B8NRH6,B8N9U3,B8NRV1,B8NRV3,B8NEM2,B8N1E9,B8NLJ6,B8MZ85,B8NBW0,B8NAU0,B8NGN7,B8N9B4,B8NCF1,B8N3W2,B8NYQ1,B8N9R3,B8MWP5,B8NEZ3,B8NB42,B8N3G3,B8NKF9,B8NSF1,B8NLF1,B8NJ15,…
Ptc1-eGFP	Biological process	amide metabolic process	GO:0043603	4	0	2.81246	74	535	195	3965	0	B8N446,B8N204,B8NC19,B8MZ16,B8NV82,B8N211,B8NFY6,B8N3Q5,B8N4B6,B8N7H4,B8NT05,B8MVZ9,B8N9M2,B8NJL5,B8NUR2,B8NW52,B8NUR3,B8NNT0,B8N5B0,B8NEA6,B8ND05,B8NDQ4,B8NYZ9,B8NR98,B8NGD4,B8N180,B8NPV3,B8N513,B8N6C1,B8NUP9,B8N841,B8NXT0,B8N0D5,B8NB78,B8MY77,B8NXS9,B8MX73,B8N6A6,B8N054,B8NSJ8,B8NRH6,B8NB89,B8N9U3,B8NRV1,B8NRV3,B8NEM2,B8N1E9,B8NLJ6,B8MZ85,B8NBW0,B8NAU0,B8NGN7,B8N366,B8N3W9,B8N9B4,B8NCF1,B8N3W2,…
Ptc1-eGFP	Biological process	amide biosynthetic process	GO:0043604	6	0	2.97453	67	458	195	3965	0	B8N446,B8N204,B8NC19,B8MZ16,B8NV82,B8NFY6,B8N3Q5,B8N4B6,B8N7H4,B8NT05,B8MVZ9,B8N9M2,B8NJL5,B8NUR2,B8NW52,B8NUR3,B8NNT0,B8N5B0,B8NEA6,B8ND05,B8NDQ4,B8NYZ9,B8NR98,B8NGD4,B8N180,B8NPV3,B8N513,B8N6C1,B8NUP9,B8N841,B8NXT0,B8N0D5,B8NB78,B8MY77,B8NXS9,B8MX73,B8N6A6,B8N054,B8NRH6,B8N9U3,B8NRV1,B8NRV3,B8NEM2,B8N1E9,B8NLJ6,B8MZ85,B8NBW0,B8NAU0,B8NGN7,B8NCF1,B8N3W2,B8NYQ1,B8N9R3,B8MWP5,B8NEZ3,B8NB42,B8NRD5,…
Ptc1-eGFP	Biological process	cytoplasmic translation	GO:0002181	9	1.11022e-16	5.65979	54	194	195	3965	4.6918e-14	B8N446,B8N204,B8NC19,B8MZ16,B8NV82,B8NFY6,B8N3Q5,B8NT05,B8NUR2,B8NW52,B8NUR3,B8NNT0,B8N5B0,B8NEA6,B8ND05,B8NYZ9,B8NR98,B8NGD4,B8N180,B8NPV3,B8N513,B8NUP9,B8NXT0,B8N0D5,B8NB78,B8MY77,B8MX73,B8N6A6,B8N054,B8NRH6,B8N9U3,B8NRV3,B8N1E9,B8NLJ6,B8MZ85,B8NBW0,B8NAU0,B8NGN7,B8NCF1,B8N3W2,B8NYQ1,B8N9R3,B8MWP5,B8NEZ3,B8NB42,B8N3G3,B8NKF9,B8NSF1,B8NLF1,B8NJ15,B8NCT8,B8NRS4,B8NIQ5,B8NSD4,
Ptc1-eGFP	Biological process	peptide biosynthetic process	GO:0043043	7	2.22045e-16	3.30756	61	375	195	3965	7.81967e-14	B8N446,B8N204,B8NC19,B8MZ16,B8NV82,B8NFY6,B8N3Q5,B8NT05,B8N9M2,B8NJL5,B8NUR2,B8NW52,B8NUR3,B8NNT0,B8N5B0,B8NEA6,B8ND05,B8NDQ4,B8NYZ9,B8NR98,B8NGD4,B8N180,B8NPV3,B8N513,B8NUP9,B8NXT0,B8N0D5,B8NB78,B8MY77,B8NXS9,B8MX73,B8N6A6,B8N054,B8NRH6,B8N9U3,B8NRV1,B8NRV3,B8NEM2,B8N1E9,B8NLJ6,B8MZ85,B8NBW0,B8NAU0,B8NGN7,B8NCF1,B8N3W2,B8NYQ1,B8N9R3,B8MWP5,B8NEZ3,B8NB42,B8N3G3,B8NKF9,B8NSF1,B8NLF1,B8NJ15,B8NCT8,…
Ptc1-eGFP	Biological process	organonitrogen compound biosynthetic process	GO:1901566	5	1.11022e-15	2.15908	91	857	195	3965	3.35129e-13	B8NTT7,B8N446,B8N204,B8N3B7,B8NC19,B8MZ16,B8NV82,B8NFY6,B8N3Q5,B8NAL4,B8N4B6,B8N7H4,B8NT05,B8MVZ9,B8N1M8,B8N9M2,B8NJL5,B8NUR2,B8NW52,B8N2M1,B8NUR3,B8NNT0,B8NPG7,B8N5B0,B8NEA6,B8MWZ9,B8ND05,B8NDQ4,B8NYZ9,B8NR98,B8NGD4,B8N180,B8NWC9,B8NPV3,B8NLM9,B8NGE1,B8N513,B8N6C1,B8NUP9,B8N841,B8NXT0,B8N2Y6,B8N0D5,B8NB78,B8MY77,B8N2H3,B8NXS9,B8MX73,B8N6A6,B8N054,B8NRH6,B8NRH9,B8NQF0,B8NW18,B8N9U3,B8NRV1,B8NRV3,…
Ptc1-eGFP	Biological process	ribose phosphate metabolic process	GO:0019693	6	1.89848e-14	4.78431	32	136	195	3965	5.01436e-12	B8N3S3,B8NTT7,B8N3B7,B8NAL4,B8N4B6,B8N7H4,B8N4T2,B8N4T6,B8NUD9,P41747,B8NTR8,B8NQL8,B8N1M8,B8N6U8,B8NWC9,B8NGE1,B8N841,B8N2Y6,B8N2H3,B8NSJ8,B8NRH9,B8NB89,B8NQF0,B8N3W9,B8NA18,B8NRD5,B8MWA0,B8N4I0,B8NBU0,B8MXS8,B8NZ05,B8NIQ9,
Ptc1-eGFP	Biological process	ribonucleotide metabolic process	GO:0009259	9	3.84137e-14	5	30	122	195	3965	9.01869e-12	B8N3S3,B8NTT7,B8N3B7,B8NAL4,B8N4B6,B8N7H4,B8N4T6,P41747,B8NTR8,B8NQL8,B8N1M8,B8N6U8,B8NWC9,B8NGE1,B8N841,B8N2Y6,B8N2H3,B8NSJ8,B8NRH9,B8NB89,B8NQF0,B8N3W9,B8NA18,B8NRD5,B8MWA0,B8N4I0,B8NBU0,B8MXS8,B8NZ05,B8NIQ9,
Ptc1-eGFP	Biological process	generation of precursor metabolites and energy	GO:0006091	4	6.30607e-14	4.21105	35	169	195	3965	1.33247e-11	B8N3S3,B8N211,B8N691,B8NAL4,B8N4B6,B8N7H4,B8N4T2,B8N4T6,B8NUD9,P41747,B8NTR8,B8NQL8,B8N1M8,B8N6U8,B8N1K6,B8MX84,B8NVA6,B8NWC9,B8NLM9,B8N6C1,B8N2Y6,B8N2H3,B8NSJ8,B8NRF2,B8NA18,B8N9B4,B8NK50,B8NRD5,B8MWA0,B8N4I0,B8MXS8,B8NZ05,B8NIQ9,B8NRS8,B8MYC6,
Ptc1-eGFP	Biological process	purine ribonucleotide metabolic process	GO:0009150	10	1.16462e-13	5.17576	28	110	195	3965	2.23714e-11	B8N3S3,B8NTT7,B8N3B7,B8NAL4,B8N4B6,B8N7H4,B8N4T6,P41747,B8NTR8,B8NQL8,B8N1M8,B8N6U8,B8NWC9,B8NGE1,B8N841,B8N2Y6,B8N2H3,B8NSJ8,B8NRH9,B8NB89,B8N3W9,B8NA18,B8NRD5,B8MWA0,B8N4I0,B8MXS8,B8NZ05,B8NIQ9,
Ptc1-eGFP	Biological process	nucleobase-containing small molecule metabolic process	GO:0055086	6	7.73825e-13	3.46099	40	235	195	3965	1.36258e-10	B8N3S3,B8NTT7,B8N3B7,B8NAL4,B8N4B6,B8N7H4,B8N4T2,B8N4T6,B8NUD9,P41747,B8NTR8,B8NQL8,B8N1M8,B8N2M1,B8N6U8,B8N1K6,B8NWC9,B8NGE1,B8N841,B8N2Y6,B8N2H3,B8NSJ8,B8NRH9,B8NB89,B8NQF0,B8NIT1,B8MWT1,B8N9V1,B8N3W9,B8NA18,B8NK50,B8NRD5,B8MWA0,B8N4I0,B8N2E0,B8NBU0,B8MXS8,B8NJ18,B8NZ05,B8NIQ9,
Ptc1-eGFP	Biological process	purine nucleotide metabolic process	GO:0006163	9	1.50091e-12	4.25901	31	148	195	3965	2.43956e-10	B8N3S3,B8NTT7,B8N3B7,B8NAL4,B8N4B6,B8N7H4,B8N4T2,B8N4T6,B8NUD9,P41747,B8NTR8,B8NQL8,B8N1M8,B8N6U8,B8NWC9,B8NGE1,B8N841,B8N2Y6,B8N2H3,B8NSJ8,B8NRH9,B8NB89,B8MWT1,B8N3W9,B8NA18,B8NRD5,B8MWA0,B8N4I0,B8MXS8,B8NZ05,B8NIQ9,
Ptc1-eGFP	Biological process	purine-containing compound metabolic process	GO:0072521	5	2.50255e-12	3.94706	33	170	195	3965	3.77707e-10	B8N3S3,B8NTT7,B8N3B7,B8NAL4,B8N4B6,B8N7H4,B8N4T2,B8N4T6,B8NUD9,P41747,B8NTR8,B8NQL8,B8N1M8,B8N6U8,B8NWC9,B8NGE1,B8N841,B8N2Y6,B8N2H3,B8NSJ8,B8NRH9,B8NB89,B8NIT1,B8MWT1,B8N9V1,B8N3W9,B8NA18,B8NRD5,B8MWA0,B8N4I0,B8MXS8,B8NZ05,B8NIQ9,
Ptc1-eGFP	Biological process	nucleotide metabolic process	GO:0009117	8	1.81333e-11	3.68681	33	182	195	3965	2.55437e-09	B8N3S3,B8NTT7,B8N3B7,B8NAL4,B8N4B6,B8N7H4,B8N4T2,B8N4T6,B8NUD9,P41747,B8NTR8,B8NQL8,B8N1M8,B8N6U8,B8NWC9,B8NGE1,B8N841,B8N2Y6,B8N2H3,B8NSJ8,B8NRH9,B8NB89,B8NQF0,B8MWT1,B8N3W9,B8NA18,B8NRD5,B8MWA0,B8N4I0,B8NBU0,B8MXS8,B8NZ05,B8NIQ9,
Ptc1-eGFP	Biological process	purine nucleoside monophosphate metabolic process	GO:0009126	9	3.63173e-11	5.89372	20	69	195	3965	4.79615e-09	B8N3S3,B8NTT7,B8N3B7,B8NAL4,B8N4T6,P41747,B8NTR8,B8NQL8,B8N1M8,B8N6U8,B8NWC9,B8NGE1,B8N2Y6,B8N2H3,B8NRH9,B8NA18,B8MWA0,B8N4I0,B8MXS8,B8NIQ9,
Ptc1-eGFP	Biological process	purine ribonucleoside monophosphate metabolic process	GO:0009167	10	3.63173e-11	5.89372	20	69	195	3965	4.79615e-09	B8N3S3,B8NTT7,B8N3B7,B8NAL4,B8N4T6,P41747,B8NTR8,B8NQL8,B8N1M8,B8N6U8,B8NWC9,B8NGE1,B8N2Y6,B8N2H3,B8NRH9,B8NA18,B8MWA0,B8N4I0,B8MXS8,B8NIQ9,
Ptc1-eGFP	Biological process	ribonucleoside monophosphate metabolic process	GO:0009161	9	4.13738e-11	5.54545	21	77	195	3965	4.85682e-09	B8N3S3,B8NTT7,B8N3B7,B8NAL4,B8N4T6,P41747,B8NTR8,B8NQL8,B8N1M8,B8N6U8,B8NWC9,B8NGE1,B8N2Y6,B8N2H3,B8NRH9,B8NA18,B8MWA0,B8N4I0,B8NBU0,B8MXS8,B8NIQ9,
Ptc1-eGFP	Biological process	nucleoside phosphate metabolic process	GO:0006753	7	4.56263e-11	3.56915	33	188	195	3965	5.07412e-09	B8N3S3,B8NTT7,B8N3B7,B8NAL4,B8N4B6,B8N7H4,B8N4T2,B8N4T6,B8NUD9,P41747,B8NTR8,B8NQL8,B8N1M8,B8N6U8,B8NWC9,B8NGE1,B8N841,B8N2Y6,B8N2H3,B8NSJ8,B8NRH9,B8NB89,B8NQF0,B8MWT1,B8N3W9,B8NA18,B8NRD5,B8MWA0,B8N4I0,B8NBU0,B8MXS8,B8NZ05,B8NIQ9,
Ptc1-eGFP	Biological process	cellular nitrogen compound metabolic process	GO:0034641	4	6.50928e-11	1.48726	134	1832	195	3965	6.87706e-09	B8N3S3,B8N442,B8NTT7,B8N446,B8N204,B8N3B7,B8NC19,B8MZ16,B8N439,B8NV82,B8NS26,B8NKB7,B8NFY6,B8N3Q5,B8NAL4,B8N4B6,B8N7H4,B8NT05,B8N4T2,B8MVZ9,B8N4T6,B8NUD9,B8NQL4,P41747,B8NTR8,B8NQL8,B8N1M8,B8N9M2,B8NPX8,B8NJL5,B8NUR2,B8N4Q2,B8NW52,B8N2M1,B8N4Q3,B8NUR3,B8NNT0,B8NPG7,B8N5B0,B8MZN8,B8NEA6,B8NQI6,B8ND05,B8NDQ4,B8N6U8,B8NYZ9,B8N1K6,B8NR98,B8NNR8,B8NGD4,B8N180,B8NWC9,B8NPV3,B8NLM9,B8NGE1,B8N513,B8NYY7,…
Ptc1-eGFP	Biological process	energy derivation by oxidation of organic compounds	GO:0015980	5	1.41464e-10	4.38218	25	116	195	3965	1.4234e-08	B8N3S3,B8N211,B8N691,B8N4B6,B8N7H4,B8N4T6,P41747,B8NTR8,B8NQL8,B8N6U8,B8N1K6,B8MX84,B8NVA6,B8NWC9,B8NLM9,B8N6C1,B8NSJ8,B8NRF2,B8NA18,B8N9B4,B8NK50,B8NRD5,B8MXS8,B8NZ05,B8NRS8,
Ptc1-eGFP	Biological process	nucleoside monophosphate metabolic process	GO:0009123	8	1.95809e-10	5.14458	21	83	195	3965	1.88066e-08	B8N3S3,B8NTT7,B8N3B7,B8NAL4,B8N4T6,P41747,B8NTR8,B8NQL8,B8N1M8,B8N6U8,B8NWC9,B8NGE1,B8N2Y6,B8N2H3,B8NRH9,B8NA18,B8MWA0,B8N4I0,B8NBU0,B8MXS8,B8NIQ9,
Ptc1-eGFP	Biological process	organonitrogen compound metabolic process	GO:1901564	4	4.99027e-10	1.49182	127	1731	195	3965	4.58454e-08	B8N3S3,B8NTT7,B8N446,B8N204,B8N3B7,B8NC19,B8MZ16,B8NV82,B8N211,B8NS26,B8N4E9,B8NKB7,B8NFY6,B8N3Q5,B8NAL4,B8N4B6,B8N7H4,B8NT05,B8N4T2,B8MVZ9,B8N4T6,B8NUD9,B8NQL4,P41747,B8NTR8,B8NQL8,B8N1M8,B8N9M2,B8NKN3,B8NJL5,B8NKN8,B8NUR2,B8NW52,B8N2M1,B8N4Q3,B8NUR3,B8NNT0,B8NPG7,B8N5B0,B8NEA6,B8MWZ9,B8ND05,B8NE22,B8NDQ4,B8N6U8,B8NYZ9,B8NR98,B8NGD4,B8N180,B8NWC9,B8NPV3,B8NLM9,B8NGE1,B8N513,B8N6C1,B8NBK0,B8N3M4,…
Ptc1-eGFP	Biological process	ribonucleoside triphosphate metabolic process	GO:0009199	9	6.37772e-10	5.71875	18	64	195	3965	5.61505e-08	B8N3S3,B8N3B7,B8NAL4,B8N4T6,P41747,B8NTR8,B8NQL8,B8N1M8,B8N6U8,B8NWC9,B8N2Y6,B8N2H3,B8NQF0,B8NA18,B8MWA0,B8N4I0,B8MXS8,B8NIQ9,
Ptc1-eGFP	Biological process	obsolete cellular macromolecule biosynthetic process	GO:0034645	0	8.94127e-10	1.9879	70	716	195	3965	7.55716e-08	B8N446,B8N204,B8NC19,B8MZ16,B8NV82,B8N4E9,B8NFY6,B8N3Q5,B8N9M2,B8NJL5,B8NUR2,B8N4Q2,B8NW52,B8N2M1,B8NUR3,B8NNT0,B8N5B0,B8NEA6,B8ND05,B8NDQ4,B8NYZ9,B8N1K6,B8NR98,B8NGD4,B8N180,B8NPV3,B8NLM9,B8N513,B8NUP9,B8NXT0,B8N0D5,B8NB78,B8MY75,B8MY77,B8MX73,B8N6A6,B8N054,B8NRH6,B8NW18,B8N4M7,B8N9U3,B8NRV3,B8NEM2,B8N1E9,B8MYG2,B8NLJ6,B8MZ85,B8NBW0,B8NAU0,B8NGN7,B8NCF1,B8N3W2,B8NK50,B8NYQ1,B8N9R3,B8MWP5,B8NEZ3,…
Ptc1-eGFP	Biological process	ATP metabolic process	GO:0046034	11	9.61481e-10	5.95977	17	58	195	3965	7.81388e-08	B8N3S3,B8N3B7,B8NAL4,B8N4T6,P41747,B8NTR8,B8NQL8,B8N1M8,B8N6U8,B8NWC9,B8N2Y6,B8N2H3,B8NA18,B8MWA0,B8N4I0,B8MXS8,B8NIQ9,
Ptc1-eGFP	Biological process	citrate metabolic process	GO:0006101	8	1.35291e-09	10.1667	11	22	195	3965	1.05878e-07	B8N211,B8N4B6,B8N7H4,B8NTR8,B8MX84,B8NVA6,B8N6C1,B8N841,B8NSJ8,B8NRD5,B8NZ05,
Ptc1-eGFP	Biological process	xenobiotic metabolic process	GO:0006805	4	1.41274e-09	2.79225	39	284	195	3965	1.06611e-07	B8N3S3,B8N3B7,B8N211,B8NAL4,B8N4B6,B8N7H4,B8N4T6,B8NRN4,P41747,B8NTR8,B8NQL8,B8N1M8,B8N2M1,B8NE22,B8N6U8,B8MX84,B8NVA6,B8NWC9,B8NLM9,B8NGE1,B8N6C1,B8N841,B8N2Y6,B8N2H3,B8NSJ8,B8NRH9,B8NIT1,B8N2F2,B8N9V1,B8N366,B8NA18,B8NRD5,B8MWA0,B8NJU1,B8N4I0,B8NBU0,B8MXS8,B8NZ05,B8NIQ9,
Ptc1-eGFP	Biological process	carbohydrate derivative metabolic process	GO:1901135	4	1.62746e-09	2.64396	42	323	195	3965	1.1858e-07	B8N3S3,B8NTT7,B8N3B7,B8NAL4,B8N4B6,B8N7H4,B8N4T2,B8MVZ9,B8N4T6,B8NUD9,P41747,B8NTR8,B8NQL8,B8N1M8,B8N2M1,B8N6U8,B8N1K6,B8NWC9,B8NLM9,B8NGE1,B8N841,B8N2Y6,B8N2H3,B8NSJ8,B8NRH9,B8NB89,B8NQF0,B8NW18,B8NIT1,B8MWT1,B8N3W9,B8NA18,B8NK50,B8NRD5,B8MWA0,B8N4I0,B8N2E0,B8NBU0,B8MXS8,B8NJ18,B8NZ05,B8NIQ9,
Ptc1-eGFP	Biological process	tricarboxylic acid metabolic process	GO:0072350	7	2.48258e-09	9.72464	11	23	195	3965	1.74857e-07	B8N211,B8N4B6,B8N7H4,B8NTR8,B8MX84,B8NVA6,B8N6C1,B8N841,B8NSJ8,B8NRD5,B8NZ05,
Ptc1-eGFP	Biological process	purine ribonucleoside triphosphate metabolic process	GO:0009205	10	3.02277e-09	5.57527	17	62	195	3965	2.06036e-07	B8N3S3,B8N3B7,B8NAL4,B8N4T6,P41747,B8NTR8,B8NQL8,B8N1M8,B8N6U8,B8NWC9,B8N2Y6,B8N2H3,B8NA18,B8MWA0,B8N4I0,B8MXS8,B8NIQ9,
Ptc1-eGFP	Biological process	cellular nitrogen compound biosynthetic process	GO:0044271	5	3.53442e-09	1.65564	96	1179	195	3965	2.33382e-07	B8N442,B8NTT7,B8N446,B8N204,B8N3B7,B8NC19,B8MZ16,B8NV82,B8NS26,B8NFY6,B8N3Q5,B8NAL4,B8N4B6,B8N7H4,B8NT05,B8MVZ9,B8NQL4,B8N1M8,B8N9M2,B8NJL5,B8NUR2,B8N4Q2,B8NW52,B8N4Q3,B8NUR3,B8NNT0,B8N5B0,B8NEA6,B8ND05,B8NDQ4,B8NYZ9,B8NR98,B8NNR8,B8NGD4,B8N180,B8NWC9,B8NPV3,B8NLM9,B8NGE1,B8N513,B8N6C1,B8NUP9,B8N841,B8NXT0,B8N2Y6,B8N0D5,B8NB78,B8MY75,B8MY77,B8N2H3,B8NXS9,B8MX73,B8N6A6,B8N054,B8NRH6,B8NRH9,B8NQF0,…
Ptc1-eGFP	Biological process	nucleoside triphosphate metabolic process	GO:0009141	8	5.17473e-09	5.08333	18	72	195	3965	3.31339e-07	B8N3S3,B8N3B7,B8NAL4,B8N4T6,P41747,B8NTR8,B8NQL8,B8N1M8,B8N6U8,B8NWC9,B8N2Y6,B8N2H3,B8NQF0,B8NA18,B8MWA0,B8N4I0,B8MXS8,B8NIQ9,
Ptc1-eGFP	Biological process	ribosome biogenesis	GO:0042254	6	7.61193e-09	2.68287	38	288	195	3965	4.73059e-07	B8N442,B8N204,B8N439,B8N3Q5,B8NW52,B8NUR3,B8MZN8,B8NEA6,B8NQI6,B8NDQ4,B8NGD4,B8N513,B8N507,B8NXT0,B8N0D5,B8NSI6,B8NB78,B8MY77,B8N6A6,B8NRV3,B8NGQ2,B8NIU4,B8N1E9,B8NLJ6,B8NAU0,B8NCF1,B8N3W2,B8NYQ1,B8N9R3,B8MWP5,B8NB42,B8N3G3,B8NKF9,B8NSF1,B8NJ15,B8NRS4,B8NIQ5,B8NSD4,
Ptc1-eGFP	Biological process	ribonucleotide biosynthetic process	GO:0009260	10	8.31712e-09	4.94595	18	74	195	3965	5.02116e-07	B8NTT7,B8N3B7,B8NAL4,B8N4B6,B8N7H4,B8N1M8,B8NWC9,B8NGE1,B8N841,B8N2Y6,B8N2H3,B8NRH9,B8NQF0,B8MWA0,B8N4I0,B8NBU0,B8MXS8,B8NIQ9,
Ptc1-eGFP	Biological process	purine nucleoside triphosphate metabolic process	GO:0009144	9	8.63361e-09	5.23737	17	66	195	3965	5.06745e-07	B8N3S3,B8N3B7,B8NAL4,B8N4T6,P41747,B8NTR8,B8NQL8,B8N1M8,B8N6U8,B8NWC9,B8N2Y6,B8N2H3,B8NA18,B8MWA0,B8N4I0,B8MXS8,B8NIQ9,
Ptc1-eGFP	Biological process	aerobic respiration	GO:0009060	7	1.10744e-08	5.1592	17	67	195	3965	6.32437e-07	B8N211,B8N4B6,B8N7H4,B8N4T6,B8NTR8,B8NQL8,B8N6U8,B8MX84,B8NVA6,B8NWC9,B8N6C1,B8NSJ8,B8NA18,B8NRD5,B8MXS8,B8NZ05,B8NRS8,
Ptc1-eGFP	Biological process	cellular response to xenobiotic stimulus	GO:0071466	5	1.3886e-08	2.39857	44	373	195	3965	7.72136e-07	B8N3S3,B8N3B7,B8N211,B8NS26,B8NAL4,B8N4B6,B8N7H4,B8N4T6,B8NQL4,B8NRN4,P41747,B8NTR8,B8NQL8,B8N1M8,B8N2M1,B8NE22,B8N6U8,B8MX84,B8NVA6,B8NWC9,B8NLM9,B8NGE1,B8N6C1,B8N841,B8N2Y6,B8N2H3,B8NSJ8,B8NRH9,B8N4M7,B8NIT1,B8N2F2,B8N9V1,B8NGN7,B8N366,B8NA18,B8NRD5,B8MWA0,B8NJU1,B8N4I0,B8NBU0,B8MXS8,B8NCT8,B8NZ05,B8NIQ9,
Ptc1-eGFP	Biological process	tricarboxylic acid cycle	GO:0006099	4	1.44859e-08	9.68254	10	21	195	3965	7.8484e-07	B8N211,B8N4B6,B8N7H4,B8NTR8,B8MX84,B8NVA6,B8N6C1,B8NSJ8,B8NRD5,B8NZ05,
Ptc1-eGFP	Biological process	ribose phosphate biosynthetic process	GO:0046390	7	3.12847e-08	4.575	18	80	195	3965	1.65261e-06	B8NTT7,B8N3B7,B8NAL4,B8N4B6,B8N7H4,B8N1M8,B8NWC9,B8NGE1,B8N841,B8N2Y6,B8N2H3,B8NRH9,B8NQF0,B8MWA0,B8N4I0,B8NBU0,B8MXS8,B8NIQ9,
Ptc1-eGFP	Biological process	ADP metabolic process	GO:0046031	11	4.64166e-08	10.1667	9	18	195	3965	2.39215e-06	B8N3S3,B8NAL4,P41747,B8N1M8,B8N2Y6,B8N2H3,B8MWA0,B8N4I0,B8NIQ9,
Ptc1-eGFP	Biological process	purine ribonucleotide biosynthetic process	GO:0009152	11	4.89103e-08	5.00513	16	65	195	3965	2.46065e-06	B8NTT7,B8N3B7,B8NAL4,B8N4B6,B8N7H4,B8N1M8,B8NWC9,B8NGE1,B8N841,B8N2Y6,B8N2H3,B8NRH9,B8MWA0,B8N4I0,B8MXS8,B8NIQ9,
Ptc1-eGFP	Biological process	ribosome assembly	GO:0042255	8	4.953e-08	5.35088	15	57	195	3965	2.43388e-06	B8N3Q5,B8NGD4,B8N513,B8N0D5,B8NB78,B8MY77,B8N6A6,B8N1E9,B8N9R3,B8NB42,B8N3G3,B8NKF9,B8NSF1,B8NRS4,B8NIQ5,
Ptc1-eGFP	Biological process	ribonucleoprotein complex biogenesis	GO:0022613	5	5.85773e-08	2.31919	43	377	195	3965	2.81304e-06	B8N442,B8N204,B8N439,B8NFY6,B8N3Q5,B8NQL4,B8NW52,B8NUR3,B8MZN8,B8NEA6,B8NQI6,B8NDQ4,B8NNR8,B8NGD4,B8N513,B8N507,B8NXT0,B8N0D5,B8NSI6,B8NB78,B8MY77,B8N6A6,B8NRV3,B8NGQ2,B8NIU4,B8N1E9,B8NLJ6,B8NAU0,B8NCF1,B8N3W2,B8NYQ1,B8N9R3,B8MWP5,B8NB42,B8N3G3,B8NKF9,B8NSF1,B8NHN5,B8NJ15,B8NCT8,B8NRS4,B8NIQ5,B8NSD4,
Ptc1-eGFP	Biological process	ribonucleoside monophosphate biosynthetic process	GO:0009156	10	5.97288e-08	5.69333	14	50	195	3965	2.8046e-06	B8NTT7,B8N3B7,B8NAL4,B8N1M8,B8NWC9,B8NGE1,B8N2Y6,B8N2H3,B8NRH9,B8MWA0,B8N4I0,B8NBU0,B8MXS8,B8NIQ9,
Ptc1-eGFP	Biological process	purine nucleoside monophosphate biosynthetic process	GO:0009127	10	6.57866e-08	6.14729	13	43	195	3965	3.02189e-06	B8NTT7,B8N3B7,B8NAL4,B8N1M8,B8NWC9,B8NGE1,B8N2Y6,B8N2H3,B8NRH9,B8MWA0,B8N4I0,B8MXS8,B8NIQ9,
Ptc1-eGFP	Biological process	purine ribonucleoside monophosphate biosynthetic process	GO:0009168	11	6.57866e-08	6.14729	13	43	195	3965	3.02189e-06	B8NTT7,B8N3B7,B8NAL4,B8N1M8,B8NWC9,B8NGE1,B8N2Y6,B8N2H3,B8NRH9,B8MWA0,B8N4I0,B8MXS8,B8NIQ9,
Ptc1-eGFP	Biological process	purine nucleoside diphosphate metabolic process	GO:0009135	9	8.44675e-08	9.63158	9	19	195	3965	3.71833e-06	B8N3S3,B8NAL4,P41747,B8N1M8,B8N2Y6,B8N2H3,B8MWA0,B8N4I0,B8NIQ9,
Ptc1-eGFP	Biological process	purine ribonucleoside diphosphate metabolic process	GO:0009179	10	8.44675e-08	9.63158	9	19	195	3965	3.71833e-06	B8N3S3,B8NAL4,P41747,B8N1M8,B8N2Y6,B8N2H3,B8MWA0,B8N4I0,B8NIQ9,
Ptc1-eGFP	Biological process	cellular respiration	GO:0045333	6	8.54061e-08	4.30588	18	85	195	3965	3.60926e-06	B8N211,B8N4B6,B8N7H4,B8N4T6,B8NTR8,B8NQL8,B8N6U8,B8MX84,B8NVA6,B8NWC9,B8N6C1,B8NSJ8,B8NRF2,B8NA18,B8NRD5,B8MXS8,B8NZ05,B8NRS8,
Ptc1-eGFP	Biological process	pyruvate metabolic process	GO:0006090	8	1.09752e-07	7.21505	11	31	195	3965	4.54717e-06	B8N3S3,B8NAL4,B8N4B6,B8N7H4,P41747,B8N1M8,B8N2Y6,B8N2H3,B8MWA0,B8N4I0,B8NIQ9,
Ptc1-eGFP	Biological process	nucleoside diphosphate metabolic process	GO:0009132	8	1.12867e-07	8.13333	10	25	195	3965	4.58629e-06	B8N3S3,B8NAL4,P41747,B8N1M8,B8N2Y6,B8N2H3,B8NQF0,B8MWA0,B8N4I0,B8NIQ9,
Ptc1-eGFP	Biological process	nucleoside monophosphate biosynthetic process	GO:0009124	9	1.34282e-07	5.37107	14	53	195	3965	5.35355e-06	B8NTT7,B8N3B7,B8NAL4,B8N1M8,B8NWC9,B8NGE1,B8N2Y6,B8N2H3,B8NRH9,B8MWA0,B8N4I0,B8NBU0,B8MXS8,B8NIQ9,
Ptc1-eGFP	Biological process	organic substance biosynthetic process	GO:1901576	4	2.45839e-07	1.4147	118	1696	195	3965	9.61958e-06	B8N3S3,B8N442,B8NTT7,B8N446,B8N204,B8N3B7,B8NC19,B8MZ16,B8NV82,B8NS26,B8N4E9,B8NFY6,B8N3Q5,B8NAL4,B8N4B6,B8N7H4,B8NT05,B8MVZ9,B8NUD9,B8NQL4,P41747,B8N1M8,B8N9M2,B8NJL5,B8NUR2,B8N4Q2,B8NW52,B8N2M1,B8N4Q3,B8NUR3,B8NNT0,B8NPG7,B8N5B0,B8NEA6,B8MWZ9,B8ND05,B8NE22,B8NDQ4,B8NYZ9,B8N1K6,B8NR98,B8NNR8,B8NGD4,B8N180,B8NWC9,B8NPV3,B8NLM9,B8NGE1,B8N513,B8N6C1,B8NUP9,B8N841,B8NXT0,B8N2Y6,B8N0D5,B8NB78,B8MY75,…
Ptc1-eGFP	Biological process	translational elongation	GO:0006414	6	3.2111e-07	5.95122	12	41	195	3965	1.23364e-05	B8NT05,B8N9M2,B8NJL5,B8NDQ4,B8MX73,B8N1E9,B8NLJ6,B8NGN7,B8NCF1,B8NYQ1,B8NLF1,B8NJ15,
Ptc1-eGFP	Biological process	biosynthetic process	GO:0009058	3	3.60118e-07	1.40641	118	1706	195	3965	1.3588e-05	B8N3S3,B8N442,B8NTT7,B8N446,B8N204,B8N3B7,B8NC19,B8MZ16,B8NV82,B8NS26,B8N4E9,B8NFY6,B8N3Q5,B8NAL4,B8N4B6,B8N7H4,B8NT05,B8MVZ9,B8NUD9,B8NQL4,P41747,B8N1M8,B8N9M2,B8NJL5,B8NUR2,B8N4Q2,B8NW52,B8N2M1,B8N4Q3,B8NUR3,B8NNT0,B8NPG7,B8N5B0,B8NEA6,B8MWZ9,B8ND05,B8NE22,B8NDQ4,B8NYZ9,B8N1K6,B8NR98,B8NNR8,B8NGD4,B8N180,B8NWC9,B8NPV3,B8NLM9,B8NGE1,B8N513,B8N6C1,B8NUP9,B8N841,B8NXT0,B8N2Y6,B8N0D5,B8NB78,B8MY75,…
Ptc1-eGFP	Biological process	antibiotic metabolic process	GO:0016999	3	4.16672e-07	4.33778	16	75	195	3965	1.54461e-05	B8N3S3,B8N211,B8N4B6,B8N7H4,B8NRN4,P41747,B8NTR8,B8MX84,B8NVA6,B8N6C1,B8N841,B8NSJ8,B8N2F2,B8N366,B8NRD5,B8NZ05,
Ptc1-eGFP	Biological process	obsolete nucleotide phosphorylation	GO:0046939	0	4.92604e-07	9.56863	8	17	195	3965	1.79461e-05	B8NAL4,B8N1M8,B8N2Y6,B8N2H3,B8NQF0,B8MWA0,B8N4I0,B8NIQ9,
Ptc1-eGFP	Biological process	obsolete nucleoside diphosphate phosphorylation	GO:0006165	0	4.92604e-07	9.56863	8	17	195	3965	1.79461e-05	B8NAL4,B8N1M8,B8N2Y6,B8N2H3,B8NQF0,B8MWA0,B8N4I0,B8NIQ9,
Ptc1-eGFP	Biological process	ribonucleoside diphosphate metabolic process	GO:0009185	9	6.28843e-07	7.95652	9	23	195	3965	2.21457e-05	B8N3S3,B8NAL4,P41747,B8N1M8,B8N2Y6,B8N2H3,B8MWA0,B8N4I0,B8NIQ9,
Ptc1-eGFP	Biological process	response to xenobiotic stimulus	GO:0009410	4	6.93303e-07	2.01653	48	484	195	3965	2.40156e-05	B8N3S3,B8N3B7,B8N211,B8NS26,B8NAL4,B8N4B6,B8N7H4,B8N4T6,B8NL25,B8NQL4,B8NRN4,P41747,B8NTR8,B8NQL8,B8N1M8,B8NQL9,B8N2M1,B8NE22,B8N6U8,B8MX84,B8NVA6,B8NWC9,B8NLM9,B8NGE1,B8N6C1,B8N841,B8N2Y6,B8N2H3,B8NSJ8,B8NRH9,B8N4M7,B8NIT1,B8N2F2,B8MY72,B8N9V1,B8NGN7,B8N366,B8NA18,B8NRD5,B8MWA0,B8NJU1,B8N4I0,B8NBU0,B8MXS8,B8NCT8,B8NZ05,B8NIQ9,B8NRS8,
Ptc1-eGFP	Biological process	cellular component biogenesis	GO:0044085	4	7.18745e-07	1.63001	78	973	195	3965	2.44953e-05	B8N442,B8N5W7,B8N204,B8N3B7,B8N3R9,B8N439,B8NS26,B8N4E9,B8NJQ2,B8N4V0,B8NKB7,B8NFY6,B8N3Q5,B8NKP1,B8NT05,B8NQL4,B8NTR8,B8N4Q2,B8NW52,B8N2M1,B8N4Q3,B8NUR3,B8MZN8,B8NEA6,B8NV28,B8NQI6,B8MWZ9,B8NDQ4,B8NNR8,B8NGD4,B8NWC7,B8NLM9,B8NJI9,B8N513,B8NBK0,B8N2K3,B8N507,B8NXT0,B8NSZ1,B8N0D5,B8NSI6,B8NB78,B8MY77,B8N6A6,B8NB87,B8N4M7,B8MYF4,B8NRV1,B8NRV3,B8NGQ2,B8NIU4,B8N1E9,B8NLJ6,B8MWS6,B8NAU0,B8MX20,B8NA18,…
Ptc1-eGFP	Biological process	purine nucleotide biosynthetic process	GO:0006164	10	8.82273e-07	4.11814	16	79	195	3965	2.95911e-05	B8NTT7,B8N3B7,B8NAL4,B8N4B6,B8N7H4,B8N1M8,B8NWC9,B8NGE1,B8N841,B8N2Y6,B8N2H3,B8NRH9,B8MWA0,B8N4I0,B8MXS8,B8NIQ9,
Ptc1-eGFP	Biological process	cellular biosynthetic process	GO:0044249	4	8.8407e-07	1.4002	115	1670	195	3965	2.91881e-05	B8N3S3,B8N442,B8NTT7,B8N446,B8N204,B8N3B7,B8NC19,B8MZ16,B8NV82,B8NS26,B8N4E9,B8NFY6,B8N3Q5,B8NAL4,B8N4B6,B8N7H4,B8NT05,B8MVZ9,B8NQL4,P41747,B8N1M8,B8N9M2,B8NJL5,B8NUR2,B8N4Q2,B8NW52,B8N2M1,B8N4Q3,B8NUR3,B8NNT0,B8NPG7,B8N5B0,B8NEA6,B8MWZ9,B8ND05,B8NE22,B8NDQ4,B8NYZ9,B8N1K6,B8NR98,B8NNR8,B8NGD4,B8N180,B8NWC9,B8NPV3,B8NLM9,B8NGE1,B8N513,B8N6C1,B8NUP9,B8N841,B8NXT0,B8N2Y6,B8N0D5,B8NB78,B8MY75,B8MY77,…
Ptc1-eGFP	Biological process	purine-containing compound biosynthetic process	GO:0072522	6	1.12274e-06	3.84074	17	90	195	3965	3.64977e-05	B8NTT7,B8N3B7,B8NAL4,B8N4B6,B8N7H4,B8N1M8,B8NWC9,B8NGE1,B8N841,B8N2Y6,B8N2H3,B8NRH9,B8N9V1,B8MWA0,B8N4I0,B8MXS8,B8NIQ9,
Ptc1-eGFP	Biological process	ribonucleoside triphosphate biosynthetic process	GO:0009201	10	1.1504e-06	5.88596	11	38	195	3965	3.68301e-05	B8N3B7,B8NAL4,B8N1M8,B8NWC9,B8N2Y6,B8N2H3,B8NQF0,B8MWA0,B8N4I0,B8MXS8,B8NIQ9,
Ptc1-eGFP	Biological process	cellular response to chemical stimulus	GO:0070887	4	1.19633e-06	1.77953	61	697	195	3965	3.77289e-05	B8N3S3,B8N3B7,B8N211,B8NS26,B8N4E9,B8NKB7,B8NAL4,B8N4B6,B8N7H4,B8NT05,B8N4T6,B8NUD9,B8NQL4,B8NRN4,P41747,B8NTR8,B8NQL8,B8N1M8,B8NKN8,B8N2M1,B8N5B0,B8MWZ9,B8NE22,B8N6U8,B8NEB7,B8MX84,B8NVA6,B8NWC9,B8NLM9,B8NGE1,B8N6C1,B8NBK0,B8N841,B8N2Y6,B8N2H3,B8NQ65,B8NB87,B8NSJ8,B8NRH9,B8MWE2,B8N4M7,B8NLZ3,B8NIT1,B8N2F2,B8N9V1,B8NSY4,B8N031,B8NGN7,B8N366,B8NA18,B8MZ55,B8NRD5,B8MWA0,B8NJU1,B8N4I0,B8NBU0,B8MXS8,…
Ptc1-eGFP	Biological process	organophosphate metabolic process	GO:0019637	5	1.35775e-06	2.24577	37	335	195	3965	4.21901e-05	B8N3S3,B8NTT7,B8N3B7,B8NAL4,B8N4B6,B8N7H4,B8N4T2,B8N4T6,B8NUD9,P41747,B8NTR8,B8NQL8,B8N1M8,B8N2M1,B8N6U8,B8N1K6,B8NWC9,B8NGE1,B8NQH0,B8N841,B8N2Y6,B8N2H3,B8NSJ8,B8NRH9,B8NB89,B8NQF0,B8NIT1,B8MWT1,B8N3W9,B8NA18,B8NRD5,B8MWA0,B8N4I0,B8NBU0,B8MXS8,B8NZ05,B8NIQ9,
Ptc1-eGFP	Biological process	pyruvate biosynthetic process	GO:0042866	9	1.6004e-06	10.1667	7	14	195	3965	4.90093e-05	B8NAL4,B8N1M8,B8N2Y6,B8N2H3,B8MWA0,B8N4I0,B8NIQ9,
Ptc1-eGFP	Biological process	obsolete ATP generation from ADP	GO:0006757	0	1.6004e-06	10.1667	7	14	195	3965	4.90093e-05	B8NAL4,B8N1M8,B8N2Y6,B8N2H3,B8MWA0,B8N4I0,B8NIQ9,
Ptc1-eGFP	Biological process	hexose catabolic process	GO:0019320	7	2.24524e-06	8.13333	8	20	195	3965	6.68196e-05	B8NAL4,B8N1M8,B8N1K6,B8N2Y6,B8N2H3,B8NW18,B8MWA0,B8NIQ9,
Ptc1-eGFP	Biological process	nitrogen compound metabolic process	GO:0006807	3	2.53539e-06	1.23747	153	2514	195	3965	7.44067e-05	B8N3S3,B8N442,B8NTT7,B8N446,B8N204,B8N3B7,B8NC19,B8MZ16,B8N439,B8NV82,B8N211,B8NS26,B8N4E9,B8NKB7,B8NFY6,B8N3Q5,B8NAL4,B8N4B6,B8N7H4,B8NT05,B8N4T2,B8MVZ9,B8N4T6,B8NUD9,B8NQL4,B8NRN4,P41747,B8NTR8,B8NQL8,B8N1M8,B8N9M2,B8NKN3,B8NPX8,B8NJL5,B8NKN8,B8NUR2,B8N4Q2,B8NW52,B8N2M1,B8N4Q3,B8NUR3,B8NNT0,B8NPG7,B8N5B0,B8MZN8,B8NEA6,B8NQI6,B8MWZ9,B8ND05,B8NE22,B8NDQ4,B8N6U8,B8NYZ9,B8N1K6,B8NR98,B8MX84,B8NNR8,…
Ptc1-eGFP	Biological process	nucleotide biosynthetic process	GO:0009165	9	2.728e-06	3.45283	18	106	195	3965	7.89625e-05	B8NTT7,B8N3B7,B8NAL4,B8N4B6,B8N7H4,B8N1M8,B8NWC9,B8NGE1,B8N841,B8N2Y6,B8N2H3,B8NRH9,B8NQF0,B8MWA0,B8N4I0,B8NBU0,B8MXS8,B8NIQ9,
Ptc1-eGFP	Biological process	ATP biosynthetic process	GO:0006754	12	3.06601e-06	5.98039	10	34	195	3965	8.7547e-05	B8N3B7,B8NAL4,B8N1M8,B8NWC9,B8N2Y6,B8N2H3,B8MWA0,B8N4I0,B8MXS8,B8NIQ9,
Ptc1-eGFP	Biological process	obsolete coenzyme metabolic process	GO:0006732	0	3.07313e-06	2.86912	23	163	195	3965	8.65804e-05	B8N3S3,B8NAL4,B8N4B6,B8N7H4,B8N4T2,B8NUD9,P41747,B8N1M8,B8NE22,B8N841,B8N2Y6,B8N2H3,B8NSJ8,B8NB89,B8NIT1,B8MWT1,B8N3W9,B8NRD5,B8MWA0,B8NJU1,B8N4I0,B8NZ05,B8NIQ9,
Ptc1-eGFP	Biological process	nucleoside phosphate biosynthetic process	GO:1901293	8	3.13933e-06	3.42056	18	107	195	3965	8.72816e-05	B8NTT7,B8N3B7,B8NAL4,B8N4B6,B8N7H4,B8N1M8,B8NWC9,B8NGE1,B8N841,B8N2Y6,B8N2H3,B8NRH9,B8NQF0,B8MWA0,B8N4I0,B8NBU0,B8MXS8,B8NIQ9,
Ptc1-eGFP	Biological process	non-membrane-bounded organelle assembly	GO:0140694	7	3.25366e-06	3.15245	20	129	195	3965	8.92855e-05	B8N3Q5,B8NTR8,B8NGD4,B8N513,B8N0D5,B8NB78,B8MY77,B8N6A6,B8N1E9,B8MWS6,B8MX20,B8N9R3,B8NB42,B8N3G3,B8NKF9,B8NSF1,B8NGL6,B8NRS4,B8NIQ5,B8ND63,
Ptc1-eGFP	Biological process	nucleoside triphosphate biosynthetic process	GO:0009142	9	3.43938e-06	5.3254	11	42	195	3965	9.31718e-05	B8N3B7,B8NAL4,B8N1M8,B8NWC9,B8N2Y6,B8N2H3,B8NQF0,B8MWA0,B8N4I0,B8MXS8,B8NIQ9,
Ptc1-eGFP	Biological process	NADH metabolic process	GO:0006734	12	3.4752e-06	7.74603	8	21	195	3965	9.29506e-05	B8NAL4,P41747,B8N1M8,B8N2Y6,B8N2H3,B8MWT1,B8MWA0,B8NIQ9,
Ptc1-eGFP	Biological process	nucleobase-containing small molecule biosynthetic process	GO:0034404	7	4.42521e-06	5.20155	11	43	195	3965	0.000116881	B8NAL4,B8N1M8,B8N2Y6,B8N2H3,B8NRH9,B8NQF0,B8NRD5,B8MWA0,B8N4I0,B8NBU0,B8NIQ9,
Ptc1-eGFP	Biological process	protein-RNA complex organization	GO:0071826	6	4.69667e-06	2.8004	23	167	195	3965	0.000122519	B8NFY6,B8N3Q5,B8NQL4,B8N5B0,B8NNR8,B8NGD4,B8N513,B8N0D5,B8NSI6,B8NB78,B8MY77,B8N6A6,B8NIU4,B8N1E9,B8N9R3,B8NB42,B8N3G3,B8NKF9,B8NSF1,B8NHN5,B8NCT8,B8NRS4,B8NIQ5,
Ptc1-eGFP	Biological process	induction by symbiont of host defense response	GO:0044416	9	4.92844e-06	11.0909	6	11	195	3965	0.000126997	B8N211,B8N1M8,B8N5B0,B8N2H3,B8N9V1,B8MWA0,
Ptc1-eGFP	Biological process	purine ribonucleoside triphosphate biosynthetic process	GO:0009206	11	5.45067e-06	5.64815	10	36	195	3965	0.000138762	B8N3B7,B8NAL4,B8N1M8,B8NWC9,B8N2Y6,B8N2H3,B8MWA0,B8N4I0,B8MXS8,B8NIQ9,
Ptc1-eGFP	Biological process	protein-RNA complex assembly	GO:0022618	7	6.40801e-06	2.83122	22	158	195	3965	0.000161192	B8NFY6,B8N3Q5,B8NQL4,B8NNR8,B8NGD4,B8N513,B8N0D5,B8NSI6,B8NB78,B8MY77,B8N6A6,B8NIU4,B8N1E9,B8N9R3,B8NB42,B8N3G3,B8NKF9,B8NSF1,B8NHN5,B8NCT8,B8NRS4,B8NIQ5,
Ptc1-eGFP	Biological process	primary metabolic process	GO:0044238	3	6.69096e-06	1.19871	161	2731	195	3965	0.000166329	B8N3S3,B8N442,B8NTT7,B8N446,B8N204,B8N3B7,B8NC19,B8MZ16,B8N439,B8NV82,B8N211,B8NS26,B8N4E9,B8N691,B8NKB7,B8NFY6,B8N3Q5,B8NAL4,B8N4B6,B8N7H4,B8NT05,B8N4T2,B8MVZ9,B8N4T6,B8NUD9,B8NQL4,B8NRN4,P41747,B8NTR8,B8NQL8,B8N1M8,B8N9M2,B8NKN3,B8NPX8,B8NJL5,B8NKN8,B8NUR2,B8N4Q2,B8NW52,B8N2M1,B8N4Q3,B8NUR3,B8NNT0,B8NPG7,B8N5B0,B8MZN8,B8NEA6,B8NQI6,B8MWZ9,B8ND05,B8NE22,B8NDQ4,B8N6U8,B8NYZ9,B8N1K6,B8NR98,B8MX84,…
Ptc1-eGFP	Biological process	purine nucleoside triphosphate biosynthetic process	GO:0009145	10	7.15325e-06	5.4955	10	37	195	3965	0.000175754	B8N3B7,B8NAL4,B8N1M8,B8NWC9,B8N2Y6,B8N2H3,B8MWA0,B8N4I0,B8MXS8,B8NIQ9,
Ptc1-eGFP	Biological process	nucleotide catabolic process	GO:0009166	9	7.68804e-06	7.07246	8	23	195	3965	0.000186722	B8NAL4,B8N1M8,B8N2Y6,B8N2H3,B8NRD5,B8MWA0,B8N4I0,B8NIQ9,
Ptc1-eGFP	Biological process	nicotinamide nucleotide metabolic process	GO:0046496	10	7.91398e-06	4.51852	12	54	195	3965	0.000190025	B8N3S3,B8NAL4,B8N4T2,B8NUD9,P41747,B8N1M8,B8N2Y6,B8N2H3,B8MWT1,B8MWA0,B8N4I0,B8NIQ9,
Ptc1-eGFP	Biological process	glycolytic process	GO:0006096	9	7.98855e-06	8.37255	7	17	195	3965	0.000189661	B8NAL4,B8N1M8,B8N2Y6,B8N2H3,B8MWA0,B8N4I0,B8NIQ9,
Ptc1-eGFP	Biological process	protein metabolic process	GO:0019538	5	9.06674e-06	1.47786	87	1197	195	3965	0.000212867	B8N446,B8N204,B8NC19,B8MZ16,B8NV82,B8NS26,B8N4E9,B8NKB7,B8NFY6,B8N3Q5,B8NAL4,B8NT05,B8NQL4,B8NQL8,B8N9M2,B8NKN3,B8NJL5,B8NKN8,B8NUR2,B8NW52,B8N2M1,B8N4Q3,B8NUR3,B8NNT0,B8N5B0,B8NEA6,B8ND05,B8NDQ4,B8N6U8,B8NYZ9,B8NR98,B8NGD4,B8N180,B8NPV3,B8NLM9,B8N513,B8NBK0,B8N3M4,B8NUP9,B8NXT0,B8N2Y6,B8N0D5,B8NB78,B8MY77,B8NXS9,B8NQ65,B8MX73,B8N6A6,B8N054,B8NRH6,B8MWE2,B8NW18,B8N9U3,B8NRV1,B8NRV3,B8NLZ3,B8NEM2,…
Ptc1-eGFP	Biological process	glycolytic process through fructose-6-phosphate	GO:0061615	10	9.45492e-06	10.1667	6	12	195	3965	0.000219541	B8NAL4,B8N1M8,B8N2Y6,B8N2H3,B8MWA0,B8NIQ9,
Ptc1-eGFP	Biological process	glycolytic process through glucose-6-phosphate	GO:0061620	11	9.45492e-06	10.1667	6	12	195	3965	0.000219541	B8NAL4,B8N1M8,B8N2Y6,B8N2H3,B8MWA0,B8NIQ9,
Ptc1-eGFP	Biological process	canonical glycolysis	GO:0061621	12	9.45492e-06	10.1667	6	12	195	3965	0.000219541	B8NAL4,B8N1M8,B8N2Y6,B8N2H3,B8MWA0,B8NIQ9,
Ptc1-eGFP	Biological process	glucose catabolic process to pyruvate	GO:0061718	9	9.45492e-06	10.1667	6	12	195	3965	0.000219541	B8NAL4,B8N1M8,B8N2Y6,B8N2H3,B8MWA0,B8NIQ9,
Ptc1-eGFP	Biological process	glucose catabolic process	GO:0006007	8	9.45492e-06	10.1667	6	12	195	3965	0.000219541	B8NAL4,B8N1M8,B8N2Y6,B8N2H3,B8MWA0,B8NIQ9,
Ptc1-eGFP	Biological process	NADH regeneration	GO:0006735	3	9.45492e-06	10.1667	6	12	195	3965	0.000219541	B8NAL4,B8N1M8,B8N2Y6,B8N2H3,B8MWA0,B8NIQ9,
Ptc1-eGFP	Biological process	pyridine nucleotide metabolic process	GO:0019362	9	1.18089e-05	4.35714	12	56	195	3965	0.000257238	B8N3S3,B8NAL4,B8N4T2,B8NUD9,P41747,B8N1M8,B8N2Y6,B8N2H3,B8MWT1,B8MWA0,B8N4I0,B8NIQ9,
Ptc1-eGFP	Biological process	rRNA processing	GO:0006364	10	1.47993e-05	2.49183	25	204	195	3965	0.00031909	B8N442,B8N204,B8N439,B8N3Q5,B8NUR3,B8MZN8,B8NQI6,B8NGD4,B8N513,B8N507,B8NXT0,B8N0D5,B8NSI6,B8NGQ2,B8NIU4,B8NLJ6,B8NAU0,B8NCF1,B8N3W2,B8NYQ1,B8MWP5,B8NB42,B8N3G3,B8NJ15,B8NSD4,
Ptc1-eGFP	Biological process	positive regulation of defense response	GO:0031349	7	1.68436e-05	9.38462	6	13	195	3965	0.0003595	B8N211,B8N1M8,B8N5B0,B8N2H3,B8N9V1,B8MWA0,
Ptc1-eGFP	Biological process	modulation by symbiont of host defense response	GO:0052031	8	1.68436e-05	9.38462	6	13	195	3965	0.0003595	B8N211,B8N1M8,B8N5B0,B8N2H3,B8N9V1,B8MWA0,
Ptc1-eGFP	Biological process	modulation by symbiont of host process	GO:0044003	5	2.8276e-05	8.71429	6	14	195	3965	0.000591556	B8N211,B8N1M8,B8N5B0,B8N2H3,B8N9V1,B8MWA0,
Ptc1-eGFP	Biological process	nucleoside phosphate catabolic process	GO:1901292	8	2.935e-05	6.02469	8	27	195	3965	0.000608005	B8NAL4,B8N1M8,B8N2Y6,B8N2H3,B8NRD5,B8MWA0,B8N4I0,B8NIQ9,
Ptc1-eGFP	Biological process	pyridine-containing compound metabolic process	GO:0072524	5	3.51857e-05	3.93548	12	62	195	3965	0.000721819	B8N3S3,B8NAL4,B8N4T2,B8NUD9,P41747,B8N1M8,B8N2Y6,B8N2H3,B8MWT1,B8MWA0,B8N4I0,B8NIQ9,
Ptc1-eGFP	Biological process	acyl-CoA metabolic process	GO:0006637	11	3.93758e-05	5.80952	8	28	195	3965	0.00080001	B8N4B6,B8N7H4,B8N841,B8NSJ8,B8NB89,B8N3W9,B8NRD5,B8NZ05,
Ptc1-eGFP	Biological process	thioester metabolic process	GO:0035383	5	3.93758e-05	5.80952	8	28	195	3965	0.00080001	B8N4B6,B8N7H4,B8N841,B8NSJ8,B8NB89,B8N3W9,B8NRD5,B8NZ05,
Ptc1-eGFP	Biological process	response to chemical	GO:0042221	3	4.00724e-05	1.56047	66	860	195	3965	0.000798802	B8N3S3,B8N3B7,B8N211,B8NS26,B8N4E9,B8NKB7,B8NAL4,B8N4B6,B8N7H4,B8NT05,B8N4T6,B8NUD9,B8NL25,B8NQL4,B8NRN4,P41747,B8NTR8,B8NQL8,B8N1M8,B8NQL9,B8NKN8,B8N2M1,B8N5B0,B8MWZ9,B8NE22,B8N6U8,B8NEB7,B8MX84,B8NVA6,B8NWC9,B8NLM9,B8NGE1,B8N6C1,B8NBK0,B8N841,B8N2Y6,B8N2H3,B8NQ65,B8NB87,B8NSJ8,B8NRH9,B8MWE2,B8N4M7,B8NLZ3,B8NIT1,B8N2F2,B8MY72,B8N9V1,B8NSY4,B8N031,B8NGN7,B8N366,B8NA18,B8MZ55,B8NRD5,B8MWA0,B8NJU1,…
Ptc1-eGFP	Biological process	protein-containing complex assembly	GO:0065003	6	4.90476e-05	1.82869	42	467	195	3965	0.000968575	B8N5W7,B8N3B7,B8N3R9,B8NS26,B8N4V0,B8NFY6,B8N3Q5,B8NKP1,B8NQL4,B8N4Q2,B8N4Q3,B8NNR8,B8NGD4,B8NWC7,B8NLM9,B8NJI9,B8N513,B8NBK0,B8N2K3,B8N0D5,B8NSI6,B8NB78,B8MY77,B8N6A6,B8MYF4,B8NIU4,B8N1E9,B8MWS6,B8MX20,B8NA18,B8N9R3,B8NB42,B8NHQ0,B8N3G3,B8NKF9,B8NSF1,B8NGL6,B8NHN5,B8NCT8,B8NRS4,B8NIQ5,B8ND63,
Ptc1-eGFP	Biological process	carbohydrate derivative biosynthetic process	GO:1901137	5	5.05736e-05	2.32116	25	219	195	3965	0.000989464	B8NTT7,B8N3B7,B8NAL4,B8N4B6,B8N7H4,B8MVZ9,B8N1M8,B8N2M1,B8NWC9,B8NLM9,B8NGE1,B8N841,B8N2Y6,B8N2H3,B8NRH9,B8NQF0,B8NW18,B8NK50,B8MWA0,B8N4I0,B8N2E0,B8NBU0,B8MXS8,B8NJ18,B8NIQ9,
Ptc1-eGFP	Biological process	monocarboxylic acid metabolic process	GO:0032787	7	5.61114e-05	2.54167	21	168	195	3965	0.00108774	B8N3S3,B8NAL4,B8N4B6,B8N7H4,B8NRN4,P41747,B8N1M8,B8N841,B8N2Y6,B8N2H3,B8NB89,B8N2F2,B8MY72,B8N366,B8NRD5,B8NL81,B8MWA0,B8N4I0,B8NBR1,B8NIQ9,B8NVJ5,
Ptc1-eGFP	Biological process	glucose metabolic process	GO:0006006	7	5.67439e-05	4.42029	10	46	195	3965	0.00109	B8N3S3,B8NAL4,P41747,B8N1M8,B8N1K6,B8N2Y6,B8N2H3,B8N2F2,B8MWA0,B8NIQ9,
Ptc1-eGFP	Biological process	obsolete rRNA-containing ribonucleoprotein complex export from nucleus	GO:0071428	0	6.9036e-05	4.32624	10	47	195	3965	0.00131417	B8N442,B8NW52,B8N513,B8NXT0,B8NSI6,B8NB78,B8NRV3,B8NCF1,B8NYQ1,B8NRS4,
Ptc1-eGFP	Biological process	obsolete modulation of process of other organism involved in symbiotic interaction	GO:0051817	0	6.93933e-05	7.625	6	16	195	3965	0.00130918	B8N211,B8N1M8,B8N5B0,B8N2H3,B8N9V1,B8MWA0,
Ptc1-eGFP	Biological process	obsolete oxidation-reduction process	GO:0055114	0	7.02345e-05	1.8754	38	412	195	3965	0.00131332	B8N3S3,B8N211,B8N691,B8NAL4,B8N4B6,B8N7H4,B8N4T6,P41747,B8NTR8,B8NQL8,B8N1M8,B8N6U8,B8N1K6,B8MX84,B8NVA6,B8NLM9,B8N6C1,B8N2Y6,B8N2H3,B8NSJ8,B8MWT1,B8MY72,B8NSY4,B8NUL4,B8NRF2,B8N366,B8NA18,B8N9B4,B8NK50,B8NRD5,B8NL81,B8MWA0,B8N4I0,B8NKT8,B8NZ05,B8NIQ9,B8NRS8,B8MYC6,
Ptc1-eGFP	Biological process	rRNA metabolic process	GO:0016072	9	7.03683e-05	2.23066	26	237	195	3965	0.00130428	B8N442,B8N204,B8N439,B8N3Q5,B8N4Q2,B8NUR3,B8MZN8,B8NQI6,B8NGD4,B8N513,B8N507,B8NXT0,B8N0D5,B8NSI6,B8NGQ2,B8NIU4,B8NLJ6,B8NAU0,B8NCF1,B8N3W2,B8NYQ1,B8MWP5,B8NB42,B8N3G3,B8NJ15,B8NSD4,
Ptc1-eGFP	Biological process	oxoacid metabolic process	GO:0043436	5	7.40949e-05	1.87086	38	413	195	3965	0.00136141	B8N3S3,B8NTT7,B8N3B7,B8N211,B8NAL4,B8N4B6,B8N7H4,B8NRN4,P41747,B8NTR8,B8N1M8,B8NNT0,B8NPG7,B8NE22,B8MX84,B8NVA6,B8NGE1,B8N6C1,B8N841,B8N2Y6,B8N2H3,B8NSJ8,B8NB89,B8NIT1,B8N2F2,B8MY72,B8N9V1,B8NUL4,B8N366,B8NRD5,B8NL81,B8MWA0,B8NJU1,B8N4I0,B8NBR1,B8NZ05,B8NIQ9,B8NVJ5,
Ptc1-eGFP	Biological process	organic acid metabolic process	GO:0006082	4	7.81479e-05	1.86634	38	414	195	3965	0.0014235	B8N3S3,B8NTT7,B8N3B7,B8N211,B8NAL4,B8N4B6,B8N7H4,B8NRN4,P41747,B8NTR8,B8N1M8,B8NNT0,B8NPG7,B8NE22,B8MX84,B8NVA6,B8NGE1,B8N6C1,B8N841,B8N2Y6,B8N2H3,B8NSJ8,B8NB89,B8NIT1,B8N2F2,B8MY72,B8N9V1,B8NUL4,B8N366,B8NRD5,B8NL81,B8MWA0,B8NJU1,B8N4I0,B8NBR1,B8NZ05,B8NIQ9,B8NVJ5,
Ptc1-eGFP	Biological process	mitochondrion distribution	GO:0048311	7	7.81862e-05	6.18841	7	23	195	3965	0.00141203	B8NJQ2,B8N4V0,B8NKB7,B8NSZ1,B8MYF4,B8NLZ3,B8ND52,
Ptc1-eGFP	Biological process	carboxylic acid metabolic process	GO:0019752	6	7.9436e-05	1.88555	37	399	195	3965	0.00142244	B8N3S3,B8NTT7,B8N211,B8NAL4,B8N4B6,B8N7H4,B8NRN4,P41747,B8NTR8,B8N1M8,B8NNT0,B8NPG7,B8NE22,B8MX84,B8NVA6,B8NGE1,B8N6C1,B8N841,B8N2Y6,B8N2H3,B8NSJ8,B8NB89,B8NIT1,B8N2F2,B8MY72,B8N9V1,B8NUL4,B8N366,B8NRD5,B8NL81,B8MWA0,B8NJU1,B8N4I0,B8NBR1,B8NZ05,B8NIQ9,B8NVJ5,
Ptc1-eGFP	Biological process	monosaccharide catabolic process	GO:0046365	6	8.79568e-05	5.24731	8	31	195	3965	0.00156179	B8NAL4,B8N1M8,B8N1K6,B8N2Y6,B8N2H3,B8NW18,B8MWA0,B8NIQ9,
Ptc1-eGFP	Biological process	organelle assembly	GO:0070925	6	9.31101e-05	2.52588	20	161	195	3965	0.00163951	B8N3Q5,B8NTR8,B8NGD4,B8N513,B8N0D5,B8NB78,B8MY77,B8N6A6,B8N1E9,B8MWS6,B8MX20,B8N9R3,B8NB42,B8N3G3,B8NKF9,B8NSF1,B8NGL6,B8NRS4,B8NIQ5,B8ND63,
Ptc1-eGFP	Biological process	modulation of process of another organism	GO:0035821	3	0.000102887	7.17647	6	17	195	3965	0.00179669	B8N211,B8N1M8,B8N5B0,B8N2H3,B8N9V1,B8MWA0,
Ptc1-eGFP	Biological process	cortical actin cytoskeleton organization	GO:0030866	8	0.000112792	3.30417	13	80	195	3965	0.00195352	B8N5W7,B8N4V0,B8NKB7,B8NKP1,B8NV28,B8N744,B8NWC7,B8NLM9,B8N2K3,B8N4M7,B8NRV1,B8ND52,B8NRB5,
Ptc1-eGFP	Biological process	macromolecule biosynthetic process	GO:0009059	5	0.000116418	1.43039	79	1123	195	3965	0.00199993	B8N442,B8N446,B8N204,B8NC19,B8MZ16,B8NV82,B8NS26,B8N4E9,B8NFY6,B8N3Q5,B8NT05,B8NQL4,B8N9M2,B8NJL5,B8NUR2,B8N4Q2,B8NW52,B8N2M1,B8N4Q3,B8NUR3,B8NNT0,B8N5B0,B8NEA6,B8ND05,B8NDQ4,B8NYZ9,B8N1K6,B8NR98,B8NNR8,B8NGD4,B8N180,B8NPV3,B8NLM9,B8N513,B8NUP9,B8NXT0,B8N0D5,B8NB78,B8MY75,B8MY77,B8MX73,B8N6A6,B8N054,B8NRH6,B8NW18,B8N4M7,B8N9U3,B8NRV1,B8NRV3,B8NEM2,B8N1E9,B8MYG2,B8NLJ6,B8MZ85,B8NBW0,B8NAU0,B8NGN7,…
Ptc1-eGFP	Biological process	biological process involved in interspecies interaction between organisms	GO:0044419	2	0.00012366	2.63309	18	139	195	3965	0.00210721	B8N211,B8NS26,B8NT05,B8MVZ9,B8NQL4,B8N1M8,B8N5B0,B8NLM9,B8N2H3,B8NQ65,B8N9V1,B8MWS6,B8NL81,B8MWA0,B8NBU0,B8NGL6,B8NLF1,B8NIP3,
Ptc1-eGFP	Biological process	ribosomal small subunit biogenesis	GO:0042274	6	0.000126822	2.82899	16	115	195	3965	0.00214379	B8N3Q5,B8NUR3,B8N513,B8N507,B8NXT0,B8N0D5,B8NB78,B8NLJ6,B8NAU0,B8N3W2,B8MWP5,B8NB42,B8N3G3,B8NJ15,B8NRS4,B8NSD4,
Ptc1-eGFP	Biological process	cytoplasmic translational elongation	GO:0002182	7	0.000140931	5.69333	7	25	195	3965	0.00236339	B8MX73,B8N1E9,B8NLJ6,B8NGN7,B8NCF1,B8NLF1,B8NJ15,
Ptc1-eGFP	Biological process	ribosomal large subunit assembly	GO:0000027	8	0.000142181	4.92929	8	33	195	3965	0.00236558	B8NGD4,B8MY77,B8N6A6,B8N1E9,B8N9R3,B8NKF9,B8NSF1,B8NIQ5,
Ptc1-eGFP	Biological process	NAD metabolic process	GO:0019674	11	0.000142181	4.92929	8	33	195	3965	0.00236558	B8NAL4,P41747,B8N1M8,B8N2Y6,B8N2H3,B8MWT1,B8MWA0,B8NIQ9,
Ptc1-eGFP	Biological process	biological process involved in interaction with host	GO:0051701	4	0.000143367	3.98693	10	51	195	3965	0.00234834	B8N211,B8N1M8,B8N5B0,B8N2H3,B8N9V1,B8MWS6,B8MWA0,B8NBU0,B8NLF1,B8NIP3,
Ptc1-eGFP	Biological process	cortical cytoskeleton organization	GO:0030865	7	0.000146348	3.22358	13	82	195	3965	0.00237871	B8N5W7,B8N4V0,B8NKB7,B8NKP1,B8NV28,B8N744,B8NWC7,B8NLM9,B8N2K3,B8N4M7,B8NRV1,B8ND52,B8NRB5,
Ptc1-eGFP	Biological process	hexose metabolic process	GO:0019318	6	0.000147362	3.66667	11	61	195	3965	0.00237691	B8N3S3,B8NAL4,P41747,B8N1M8,B8N1K6,B8N2Y6,B8N2H3,B8NW18,B8N2F2,B8MWA0,B8NIQ9,
Ptc1-eGFP	Biological process	ribosomal small subunit assembly	GO:0000028	8	0.000148064	6.77778	6	18	195	3965	0.00237015	B8N3Q5,B8N513,B8N0D5,B8NB78,B8NB42,B8NRS4,
Ptc1-eGFP	Biological process	rRNA transport	GO:0051029	9	0.000148064	6.77778	6	18	195	3965	0.00237015	B8NW52,B8N513,B8NXT0,B8NB78,B8NRV3,B8NRS4,
Ptc1-eGFP	Biological process	rRNA export from nucleus	GO:0006407	11	0.000148064	6.77778	6	18	195	3965	0.00237015	B8NW52,B8N513,B8NXT0,B8NB78,B8NRV3,B8NRS4,
Ptc1-eGFP	Biological process	regulation of defense response	GO:0031347	6	0.000148064	6.77778	6	18	195	3965	0.00237015	B8N211,B8N1M8,B8N5B0,B8N2H3,B8N9V1,B8MWA0,
Ptc1-eGFP	Biological process	obsolete cofactor metabolic process	GO:0051186	0	0.000151279	2.17236	25	234	195	3965	0.00235039	B8N3S3,B8NAL4,B8N4B6,B8N7H4,B8N4T2,B8NUD9,P41747,B8N1M8,B8NE22,B8NVA6,B8N841,B8N2Y6,B8N2H3,B8NB87,B8NSJ8,B8NB89,B8NIT1,B8MWT1,B8N3W9,B8NRD5,B8MWA0,B8NJU1,B8N4I0,B8NZ05,B8NIQ9,
Ptc1-eGFP	Biological process	cellular metabolic process	GO:0044237	3	0.000169205	1.14544	165	2929	195	3965	0.0026097	B8N3S3,B8N442,B8NTT7,B8N446,B8N204,B8N3B7,B8NC19,B8MZ16,B8N439,B8NV82,B8N211,B8NS26,B8N4E9,B8N691,B8NKB7,B8NFY6,B8N3Q5,B8NAL4,B8N4B6,B8N7H4,B8NT05,B8N4T2,B8MVZ9,B8N4T6,B8NUD9,B8NQL4,B8NRN4,P41747,B8NTR8,B8NQL8,B8N1M8,B8N9M2,B8NKN3,B8NPX8,B8NJL5,B8NKN8,B8NUR2,B8N4Q2,B8NW52,B8N2M1,B8N4Q3,B8NUR3,B8NNT0,B8NPG7,B8N5B0,B8MZN8,B8NEA6,B8NQI6,B8MWZ9,B8ND05,B8NE22,B8NDQ4,B8N6U8,B8NYZ9,B8N1K6,B8NR98,B8MX84,…
Ptc1-eGFP	Biological process	nucleoside bisphosphate metabolic process	GO:0033865	8	0.000178193	4.78431	8	34	195	3965	0.00272841	B8N4B6,B8N7H4,B8N841,B8NSJ8,B8NB89,B8N3W9,B8NRD5,B8NZ05,
Ptc1-eGFP	Biological process	ribonucleoside bisphosphate metabolic process	GO:0033875	9	0.000178193	4.78431	8	34	195	3965	0.00272841	B8N4B6,B8N7H4,B8N841,B8NSJ8,B8NB89,B8N3W9,B8NRD5,B8NZ05,
Ptc1-eGFP	Biological process	purine nucleoside bisphosphate metabolic process	GO:0034032	9	0.000178193	4.78431	8	34	195	3965	0.00272841	B8N4B6,B8N7H4,B8N841,B8NSJ8,B8NB89,B8N3W9,B8NRD5,B8NZ05,
Ptc1-eGFP	Biological process	mitochondrion localization	GO:0051646	4	0.000184912	5.47436	7	26	195	3965	0.00277106	B8NJQ2,B8N4V0,B8NKB7,B8NSZ1,B8MYF4,B8NLZ3,B8ND52,
Ptc1-eGFP	Biological process	response to osmotic stress	GO:0006970	4	0.000204262	2.96528	14	96	195	3965	0.00303947	B8NS26,B8NKP1,B8NQL4,B8NKN8,B8N5B0,B8MWZ9,B8NA88,B8NBK0,B8N2Y6,B8N2H3,B8NB87,B8MWE2,B8NLZ3,B8N031,
Ptc1-eGFP	Biological process	defense response	GO:0006952	4	0.000207623	6.42105	6	19	195	3965	0.00306788	B8N211,B8N1M8,B8N5B0,B8N2H3,B8N9V1,B8MWA0,
Ptc1-eGFP	Biological process	obsolete oxidoreduction coenzyme metabolic process	GO:0006733	0	0.000212178	3.2973	12	74	195	3965	0.00311342	B8N3S3,B8NAL4,B8N4T2,B8NUD9,P41747,B8N1M8,B8N2Y6,B8N2H3,B8MWT1,B8MWA0,B8N4I0,B8NIQ9,
Ptc1-eGFP	Biological process	gene expression	GO:0010467	5	0.000215304	1.36486	88	1311	195	3965	0.00313749	B8N442,B8N446,B8N204,B8NC19,B8MZ16,B8N439,B8NV82,B8NS26,B8NFY6,B8N3Q5,B8NT05,B8NQL4,B8NQL8,B8N9M2,B8NPX8,B8NJL5,B8NUR2,B8N4Q2,B8NW52,B8N4Q3,B8NUR3,B8NNT0,B8N5B0,B8MZN8,B8NEA6,B8NQI6,B8ND05,B8NDQ4,B8N6U8,B8NYZ9,B8NR98,B8NNR8,B8NGD4,B8N180,B8NPV3,B8NLM9,B8N513,B8NYY7,B8NA88,B8NBK0,B8N507,B8NUP9,B8NXT0,B8N0D5,B8NSI6,B8NB78,B8MY77,B8MX73,B8N6A6,B8N054,B8NRH6,B8N9U3,B8NRV1,B8NRV3,B8NLZ3,B8NGQ2,B8NIU4,…
Ptc1-eGFP	Biological process	nucleotide-sugar metabolic process	GO:0009225	7	0.000254638	7.82051	5	13	195	3965	0.00368527	B8N2M1,B8N1K6,B8NK50,B8N2E0,B8NJ18,
Ptc1-eGFP	Biological process	mitochondrion organization	GO:0007005	6	0.000254896	2.23667	22	200	195	3965	0.00366391	B8N3R9,B8N211,B8NJQ2,B8N4V0,B8NKB7,B8NL25,B8NQL4,B8NQL9,B8N5B0,B8N6U8,B8NVA6,B8NJI9,B8NA88,B8NBK0,B8NSZ1,B8NB87,B8MYF4,B8NLZ3,B8NA18,B8ND52,B8NRS8,B8NA08,
Ptc1-eGFP	Biological process	response to heat	GO:0009408	5	0.000265336	3.44103	11	65	195	3965	0.00378821	B8NS26,B8NQL4,B8NKN8,B8N5B0,B8NEB7,B8NLM9,B8NA88,B8NBK0,B8MWE2,B8NLZ3,B8N9V1,
Ptc1-eGFP	Biological process	cellular response to osmotic stress	GO:0071470	6	0.000304926	3.38889	11	66	195	3965	0.00432422	B8NS26,B8NKN8,B8N5B0,B8MWZ9,B8NBK0,B8N2Y6,B8N2H3,B8NB87,B8MWE2,B8NLZ3,B8N031,
Ptc1-eGFP	Biological process	nicotinamide nucleotide biosynthetic process	GO:0019359	11	0.00030602	5.08333	7	28	195	3965	0.00431081	B8NAL4,B8N1M8,B8N2Y6,B8N2H3,B8MWA0,B8N4I0,B8NIQ9,
Ptc1-eGFP	Biological process	organophosphate catabolic process	GO:0046434	6	0.000333596	4.3964	8	37	195	3965	0.00466813	B8NAL4,B8N1M8,B8N2Y6,B8N2H3,B8NRD5,B8MWA0,B8N4I0,B8NIQ9,
Ptc1-eGFP	Biological process	ribosomal large subunit biogenesis	GO:0042273	6	0.000340087	2.97004	13	89	195	3965	0.00469676	B8N204,B8NEA6,B8NQI6,B8NGD4,B8NSI6,B8MY77,B8N6A6,B8NGQ2,B8N1E9,B8N9R3,B8NKF9,B8NSF1,B8NIQ5,
Ptc1-eGFP	Biological process	response to temperature stimulus	GO:0009266	4	0.000399176	3.28922	11	68	195	3965	0.005477	B8NS26,B8NQL4,B8NKN8,B8N5B0,B8NEB7,B8NLM9,B8NA88,B8NBK0,B8MWE2,B8NLZ3,B8N9V1,
Ptc1-eGFP	Biological process	biological process involved in symbiotic interaction	GO:0044403	3	0.000433115	3.50575	10	58	195	3965	0.00590433	B8N211,B8N1M8,B8N5B0,B8N2H3,B8N9V1,B8MWS6,B8MWA0,B8NBU0,B8NLF1,B8NIP3,
Ptc1-eGFP	Biological process	monocarboxylic acid biosynthetic process	GO:0072330	8	0.000448988	3.05	12	80	195	3965	0.00608149	B8NAL4,B8N1M8,B8N841,B8N2Y6,B8N2H3,B8N366,B8NL81,B8MWA0,B8N4I0,B8NBR1,B8NIQ9,B8NVJ5,
Ptc1-eGFP	Biological process	nucleobase-containing compound transport	GO:0015931	6	0.000456665	2.45154	17	141	195	3965	0.00603083	B8N442,B8NW52,B8N5B0,B8MWZ9,B8N513,B8NXT0,B8NSI6,B8NB78,B8NRV3,B8MY72,B8NCF1,B8NYQ1,B8NEZ3,B8NLF1,B8NRS4,B8NRS8,B8NA08,
Ptc1-eGFP	Biological process	maturation of SSU-rRNA	GO:0030490	11	0.00047399	2.87319	13	92	195	3965	0.00622074	B8N3Q5,B8NUR3,B8N513,B8N507,B8NXT0,B8N0D5,B8NLJ6,B8NAU0,B8MWP5,B8NB42,B8N3G3,B8NJ15,B8NSD4,
Ptc1-eGFP	Biological process	nucleic acid transport	GO:0050657	7	0.000478836	2.73718	14	104	195	3965	0.00624556	B8N442,B8NW52,B8N5B0,B8N513,B8NXT0,B8NSI6,B8NB78,B8NRV3,B8NCF1,B8NYQ1,B8NEZ3,B8NLF1,B8NRS4,B8NA08,
Ptc1-eGFP	Biological process	ncRNA export from nucleus	GO:0097064	10	0.000483811	4.74444	7	30	195	3965	0.00627173	B8NW52,B8N513,B8NXT0,B8NB78,B8NRV3,B8NLF1,B8NRS4,
Ptc1-eGFP	Biological process	pyridine nucleotide biosynthetic process	GO:0019363	10	0.000483811	4.74444	7	30	195	3965	0.00627173	B8NAL4,B8N1M8,B8N2Y6,B8N2H3,B8MWA0,B8N4I0,B8NIQ9,
Ptc1-eGFP	Biological process	actomyosin contractile ring organization	GO:0044837	9	0.000499553	3.44633	10	59	195	3965	0.00639731	B8N5W7,B8NKB7,B8NKP1,B8N744,B8NWC7,B8NLM9,B8N4M7,B8NRV1,B8ND52,B8NRB5,
Ptc1-eGFP	Biological process	regulation of translational fidelity	GO:0006450	4	0.000504354	5.54545	6	22	195	3965	0.00641988	B8N446,B8NW52,B8NUR3,B8NCF1,B8NYQ1,B8NRB5,
Ptc1-eGFP	Biological process	small molecule metabolic process	GO:0044281	3	0.000547534	1.48906	58	792	195	3965	0.00692778	B8N3S3,B8NTT7,B8N3B7,B8N211,B8NAL4,B8N4B6,B8N7H4,B8N4T2,B8N4T6,B8NUD9,B8NRN4,P41747,B8NTR8,B8NQL8,B8N1M8,B8N2M1,B8NNT0,B8NPG7,B8NE22,B8N6U8,B8N1K6,B8MX84,B8NVA6,B8NWC9,B8NGE1,B8N6C1,B8N841,B8N2Y6,B8N2H3,B8NSJ8,B8NRH9,B8NB89,B8NQF0,B8NW18,B8NIT1,B8N2F2,B8MWT1,B8MY72,B8N9V1,B8NUL4,B8N366,B8N3W9,B8NA18,B8NK50,B8NRD5,B8NL81,B8MWA0,B8NJU1,B8N4I0,B8N2E0,B8NBU0,B8MXS8,B8NJ18,B8NKT8,B8NBR1,B8NZ05,B8NIQ9,…
Ptc1-eGFP	Biological process	monosaccharide biosynthetic process	GO:0046364	6	0.000599268	4.5914	7	31	195	3965	0.00753722	B8NAL4,B8NUD9,B8N1M8,B8N2Y6,B8N2H3,B8N2F2,B8NIQ9,
Ptc1-eGFP	Biological process	maturation of SSU-rRNA from tricistronic rRNA transcript (SSU-rRNA, 5.8S rRNA, LSU-rRNA)	GO:0000462	12	0.000633741	2.93976	12	83	195	3965	0.00792364	B8NUR3,B8N513,B8N507,B8NXT0,B8N0D5,B8NLJ6,B8NAU0,B8MWP5,B8NB42,B8N3G3,B8NJ15,B8NSD4,
Ptc1-eGFP	Biological process	monosaccharide metabolic process	GO:0005996	5	0.000633741	2.93976	12	83	195	3965	0.00792364	B8N3S3,B8NAL4,B8NUD9,P41747,B8N1M8,B8N1K6,B8N2Y6,B8N2H3,B8NW18,B8N2F2,B8MWA0,B8NIQ9,
Ptc1-eGFP	Biological process	actomyosin structure organization	GO:0031032	8	0.000657938	3.33333	10	61	195	3965	0.00812996	B8N5W7,B8NKB7,B8NKP1,B8N744,B8NWC7,B8NLM9,B8N4M7,B8NRV1,B8ND52,B8NRB5,
Ptc1-eGFP	Biological process	oxidative phosphorylation	GO:0006119	8	0.000735594	4.44792	7	32	195	3965	0.00903668	B8N4T6,B8NTR8,B8NQL8,B8N6U8,B8NWC9,B8NA18,B8MXS8,
Ptc1-eGFP	Biological process	cellular response to heat	GO:0034605	6	0.000815923	3.51923	9	52	195	3965	0.00996558	B8NS26,B8NQL4,B8N5B0,B8NEB7,B8NLM9,B8NBK0,B8MWE2,B8NLZ3,B8N9V1,
Ptc1-eGFP	Biological process	NAD biosynthetic process	GO:0009435	12	0.000837744	5.08333	6	24	195	3965	0.0101733	B8NAL4,B8N1M8,B8N2Y6,B8N2H3,B8MWA0,B8NIQ9,
Ptc1-eGFP	Biological process	response to defenses of other organism	GO:0052173	6	0.000837744	5.08333	6	24	195	3965	0.0101733	B8N211,B8N1M8,B8N5B0,B8N2H3,B8N9V1,B8MWA0,
Ptc1-eGFP	Biological process	response to host defenses	GO:0052200	7	0.000837744	5.08333	6	24	195	3965	0.0101733	B8N211,B8N1M8,B8N5B0,B8N2H3,B8N9V1,B8MWA0,
Ptc1-eGFP	Biological process	mitotic cytokinesis	GO:0000281	6	0.000957473	2.45968	15	124	195	3965	0.0112397	B8N5W7,B8NS26,B8NKB7,B8NKP1,B8NV28,B8N744,B8NWC7,B8NLM9,B8N2K3,B8N4M7,B8NRV1,B8MWS6,B8MX20,B8ND52,B8NRB5,
Ptc1-eGFP	Biological process	cytoskeleton-dependent cytokinesis	GO:0061640	5	0.00104158	2.44	15	125	195	3965	0.0121595	B8N5W7,B8NS26,B8NKB7,B8NKP1,B8NV28,B8N744,B8NWC7,B8NLM9,B8N2K3,B8N4M7,B8NRV1,B8MWS6,B8MX20,B8ND52,B8NRB5,
Ptc1-eGFP	Biological process	response to host	GO:0075136	6	0.00105779	4.88	6	25	195	3965	0.0122808	B8N211,B8N1M8,B8N5B0,B8N2H3,B8N9V1,B8MWA0,
Ptc1-eGFP	Biological process	obsolete movement of cell or subcellular component	GO:0006928	0	0.00108129	4.18627	7	34	195	3965	0.0124851	B8NJQ2,B8NKB7,B8NTR8,B8NSZ1,B8MYF4,B8NBU0,B8ND52,
Ptc1-eGFP	Biological process	phosphorus metabolic process	GO:0006793	4	0.0011545	1.525	48	640	195	3965	0.0131862	B8N3S3,B8NTT7,B8N3B7,B8NS26,B8NAL4,B8N4B6,B8N7H4,B8NT05,B8N4T2,B8N4T6,B8NUD9,P41747,B8NTR8,B8NQL8,B8N1M8,B8NKN8,B8N2M1,B8N6U8,B8N1K6,B8NWC9,B8NLM9,B8NGE1,B8NQH0,B8N841,B8N2Y6,B8N2H3,B8NSJ8,B8NRH9,B8NB89,B8MWE2,B8NQF0,B8NRV1,B8NLZ3,B8NIT1,B8MWT1,B8N031,B8N3W9,B8NA18,B8NK50,B8NRD5,B8MWA0,B8N4I0,B8NBU0,B8MXS8,B8NJ18,B8NZ05,B8NIQ9,B8NRB5,
Ptc1-eGFP	Biological process	fungal-type cell wall biogenesis	GO:0009272	6	0.0011796	2.90476	11	77	195	3965	0.0134005	B8NS26,B8N4E9,B8N4V0,B8NKB7,B8NT05,B8N2M1,B8MWZ9,B8NLM9,B8N4M7,B8NIP3,B8ND52,
Ptc1-eGFP	Biological process	obsolete multi-organism process	GO:0051704	0	0.00131792	1.83	27	300	195	3965	0.0148918	B8N5W7,B8N211,B8NS26,B8N4E9,B8N4V0,B8NKB7,B8NT05,B8MVZ9,B8NQL4,B8N1M8,B8N4Q2,B8N4Q3,B8N5B0,B8NLM9,B8N2H3,B8NQ65,B8N9V1,B8MWS6,B8N366,B8NL81,B8MWA0,B8NHQ0,B8NBU0,B8NGL6,B8NLF1,B8NIP3,B8ND52,
Ptc1-eGFP	Biological process	gluconeogenesis	GO:0006094	8	0.00131965	4.69231	6	26	195	3965	0.0148321	B8NAL4,B8N1M8,B8N2Y6,B8N2H3,B8N2F2,B8NIQ9,
Ptc1-eGFP	Biological process	hexose biosynthetic process	GO:0019319	7	0.00131965	4.69231	6	26	195	3965	0.0148321	B8NAL4,B8N1M8,B8N2Y6,B8N2H3,B8N2F2,B8NIQ9,
Ptc1-eGFP	Biological process	RNA transport	GO:0050658	8	0.00140884	2.56634	13	103	195	3965	0.0156678	B8N442,B8NW52,B8N5B0,B8N513,B8NXT0,B8NSI6,B8NB78,B8NRV3,B8NCF1,B8NYQ1,B8NEZ3,B8NLF1,B8NRS4,
Ptc1-eGFP	Biological process	establishment of RNA localization	GO:0051236	4	0.00140884	2.56634	13	103	195	3965	0.0156678	B8N442,B8NW52,B8N5B0,B8N513,B8NXT0,B8NSI6,B8NB78,B8NRV3,B8NCF1,B8NYQ1,B8NEZ3,B8NLF1,B8NRS4,
Ptc1-eGFP	Biological process	cellular component assembly	GO:0022607	5	0.001466	1.48355	51	699	195	3965	0.0161336	B8N5W7,B8N3B7,B8N3R9,B8NS26,B8NJQ2,B8N4V0,B8NKB7,B8NFY6,B8N3Q5,B8NKP1,B8NQL4,B8NTR8,B8N4Q2,B8N4Q3,B8NV28,B8NNR8,B8NGD4,B8NWC7,B8NLM9,B8NJI9,B8N513,B8NBK0,B8N2K3,B8NSZ1,B8N0D5,B8NSI6,B8NB78,B8MY77,B8N6A6,B8NB87,B8N4M7,B8MYF4,B8NRV1,B8NIU4,B8N1E9,B8MWS6,B8MX20,B8NA18,B8N9R3,B8NB42,B8NHQ0,B8N3G3,B8NKF9,B8NSF1,B8NGL6,B8NHN5,B8ND52,B8NCT8,B8NRS4,B8NIQ5,B8ND63,
Ptc1-eGFP	Biological process	cytokinesis	GO:0000910	4	0.00156194	2.34615	15	130	195	3965	0.0171005	B8N5W7,B8NS26,B8NKB7,B8NKP1,B8NV28,B8N744,B8NWC7,B8NLM9,B8N2K3,B8N4M7,B8NRV1,B8MWS6,B8MX20,B8ND52,B8NRB5,
Ptc1-eGFP	Biological process	obsolete cellular glucan metabolic process	GO:0006073	0	0.00177944	3.46099	8	47	195	3965	0.0193813	B8N4E9,B8N691,B8N1K6,B8NLM9,B8N4M7,B8N9B4,B8NK50,B8NIP3,
Ptc1-eGFP	Biological process	apoptotic process	GO:0006915	5	0.00177944	3.46099	8	47	195	3965	0.0193813	B8NAL4,B8NQL4,B8NLM9,B8NBK0,B8N2Y6,B8NKT8,B8NRS8,B8NA08,
Ptc1-eGFP	Biological process	pyridine-containing compound biosynthetic process	GO:0072525	6	0.00182558	3.84685	7	37	195	3965	0.0196808	B8NAL4,B8N1M8,B8N2Y6,B8N2H3,B8MWA0,B8N4I0,B8NIQ9,
Ptc1-eGFP	Biological process	nuclear transport	GO:0051169	6	0.00203664	2.21315	16	147	195	3965	0.0218447	B8N442,B8NW52,B8N5B0,B8NLM9,B8N513,B8NXT0,B8NSI6,B8NB78,B8NRV3,B8NCF1,B8NYQ1,B8NEZ3,B8NLF1,B8NBR1,B8N6J1,B8NRS4,
Ptc1-eGFP	Biological process	nucleocytoplasmic transport	GO:0006913	7	0.00203664	2.21315	16	147	195	3965	0.0218447	B8N442,B8NW52,B8N5B0,B8NLM9,B8N513,B8NXT0,B8NSI6,B8NB78,B8NRV3,B8NCF1,B8NYQ1,B8NEZ3,B8NLF1,B8NBR1,B8N6J1,B8NRS4,
Ptc1-eGFP	Biological process	carbohydrate biosynthetic process	GO:0016051	5	0.00218171	2.44753	13	108	195	3965	0.0229351	B8N4E9,B8NAL4,B8NUD9,B8N1M8,B8N2M1,B8N1K6,B8NLM9,B8N2Y6,B8N2H3,B8N4M7,B8N2F2,B8NK50,B8NIQ9,
Ptc1-eGFP	Biological process	nucleobase-containing compound metabolic process	GO:0006139	5	0.00223067	1.27083	91	1456	195	3965	0.0233336	B8N3S3,B8N442,B8NTT7,B8N204,B8N3B7,B8N439,B8NS26,B8NKB7,B8N3Q5,B8NAL4,B8N4B6,B8N7H4,B8N4T2,B8N4T6,B8NUD9,B8NQL4,P41747,B8NTR8,B8NQL8,B8N1M8,B8NPX8,B8N4Q2,B8N2M1,B8N4Q3,B8NUR3,B8NNT0,B8MZN8,B8NQI6,B8NDQ4,B8N6U8,B8N1K6,B8NNR8,B8NGD4,B8NWC9,B8NLM9,B8NGE1,B8N513,B8NYY7,B8NA88,B8N507,B8N841,B8NXT0,B8N2Y6,B8N0D5,B8NSI6,B8MY75,B8N2H3,B8N054,B8NB87,B8NSJ8,B8NRH9,B8NB89,B8NQF0,B8NRV3,B8NLZ3,B8NIT1,B8MWT1,…
Ptc1-eGFP	Biological process	ribonucleoprotein complex localization	GO:0071166	4	0.0025447	2.51546	12	97	195	3965	0.0261017	B8N442,B8NW52,B8N513,B8NXT0,B8NSI6,B8NB78,B8NRV3,B8NCF1,B8NYQ1,B8NEZ3,B8NLF1,B8NRS4,
Ptc1-eGFP	Biological process	obsolete ribonucleoprotein complex export from nucleus	GO:0071426	0	0.0025447	2.51546	12	97	195	3965	0.0261017	B8N442,B8NW52,B8N513,B8NXT0,B8NSI6,B8NB78,B8NRV3,B8NCF1,B8NYQ1,B8NEZ3,B8NLF1,B8NRS4,
Ptc1-eGFP	Biological process	RNA export from nucleus	GO:0006405	9	0.0025447	2.51546	12	97	195	3965	0.0261017	B8N442,B8NW52,B8N513,B8NXT0,B8NSI6,B8NB78,B8NRV3,B8NCF1,B8NYQ1,B8NEZ3,B8NLF1,B8NRS4,
Ptc1-eGFP	Biological process	nuclear export	GO:0051168	8	0.00257575	2.40303	13	110	195	3965	0.0260409	B8N442,B8NW52,B8NLM9,B8N513,B8NXT0,B8NSI6,B8NB78,B8NRV3,B8NCF1,B8NYQ1,B8NEZ3,B8NLF1,B8NRS4,
Ptc1-eGFP	Biological process	protein export from nucleus	GO:0006611	9	0.00257575	2.40303	13	110	195	3965	0.0260409	B8N442,B8NW52,B8NLM9,B8N513,B8NXT0,B8NSI6,B8NB78,B8NRV3,B8NCF1,B8NYQ1,B8NEZ3,B8NLF1,B8NRS4,
Ptc1-eGFP	Biological process	phosphate-containing compound metabolic process	GO:0006796	5	0.00263788	1.48466	46	630	195	3965	0.0264163	B8N3S3,B8NTT7,B8N3B7,B8NS26,B8NAL4,B8N4B6,B8N7H4,B8NT05,B8N4T2,B8N4T6,B8NUD9,P41747,B8NTR8,B8NQL8,B8N1M8,B8NKN8,B8N2M1,B8N6U8,B8N1K6,B8NWC9,B8NLM9,B8NGE1,B8NQH0,B8N841,B8N2Y6,B8N2H3,B8NSJ8,B8NRH9,B8NB89,B8MWE2,B8NQF0,B8NRV1,B8NLZ3,B8NIT1,B8MWT1,B8N031,B8N3W9,B8NA18,B8NRD5,B8MWA0,B8N4I0,B8NBU0,B8MXS8,B8NZ05,B8NIQ9,B8NRB5,
Ptc1-eGFP	Biological process	mitotic cytokinetic process	GO:1902410	5	0.00266857	2.63137	11	85	195	3965	0.0265976	B8N5W7,B8NS26,B8NKB7,B8NKP1,B8N744,B8NWC7,B8NLM9,B8N4M7,B8NRV1,B8ND52,B8NRB5,
Ptc1-eGFP	Biological process	organic substance metabolic process	GO:0071704	3	0.00275772	1.11425	161	2938	195	3965	0.0273571	B8N3S3,B8N442,B8NTT7,B8N446,B8N204,B8N3B7,B8NC19,B8MZ16,B8N439,B8NV82,B8N211,B8NS26,B8N4E9,B8N691,B8NKB7,B8NFY6,B8N3Q5,B8NAL4,B8N4B6,B8N7H4,B8NT05,B8N4T2,B8MVZ9,B8N4T6,B8NUD9,B8NQL4,B8NRN4,P41747,B8NTR8,B8NQL8,B8N1M8,B8N9M2,B8NKN3,B8NPX8,B8NJL5,B8NKN8,B8NUR2,B8N4Q2,B8NW52,B8N2M1,B8N4Q3,B8NUR3,B8NNT0,B8NPG7,B8N5B0,B8MZN8,B8NEA6,B8NQI6,B8MWZ9,B8ND05,B8NE22,B8NDQ4,B8N6U8,B8NYZ9,B8N1K6,B8NR98,B8MX84,…
Ptc1-eGFP	Biological process	acetyl-CoA metabolic process	GO:0006084	12	0.00291638	4.84127	5	21	195	3965	0.0285292	B8N4B6,B8N7H4,B8N841,B8N3W9,B8NRD5,
Ptc1-eGFP	Biological process	ncRNA processing	GO:0034470	9	0.00309687	1.72642	27	318	195	3965	0.0301553	B8N442,B8N204,B8N439,B8N3Q5,B8NPX8,B8NUR3,B8MZN8,B8NQI6,B8NGD4,B8N513,B8N507,B8NXT0,B8N0D5,B8NSI6,B8NLZ3,B8NGQ2,B8NIU4,B8NLJ6,B8NAU0,B8NCF1,B8N3W2,B8NYQ1,B8MWP5,B8NB42,B8N3G3,B8NJ15,B8NSD4,
Ptc1-eGFP	Biological process	protein-containing complex organization	GO:0043933	5	0.00323257	1.42498	52	742	195	3965	0.0313322	B8N442,B8N5W7,B8N3B7,B8N3R9,B8NS26,B8NJQ2,B8N4V0,B8NKB7,B8NFY6,B8N3Q5,B8NKP1,B8NQL4,B8N4Q2,B8N4Q3,B8N5B0,B8NDQ4,B8NNR8,B8NGD4,B8NWC7,B8NLM9,B8NJI9,B8N513,B8NBK0,B8N2K3,B8N0D5,B8NSI6,B8NB78,B8MY77,B8MX73,B8N6A6,B8MYF4,B8NIU4,B8N1E9,B8MWS6,B8MX20,B8NA18,B8NYQ1,B8N9R3,B8NEZ3,B8NB42,B8NHQ0,B8N3G3,B8NKF9,B8NSF1,B8NGL6,B8NHN5,B8ND52,B8NCT8,B8NRS4,B8NIQ5,B8MYC6,B8ND63,
Ptc1-eGFP	Biological process	cytokinetic process	GO:0032506	4	0.00351867	2.54167	11	88	195	3965	0.0339495	B8N5W7,B8NS26,B8NKB7,B8NKP1,B8N744,B8NWC7,B8NLM9,B8N4M7,B8NRV1,B8ND52,B8NRB5,
Ptc1-eGFP	Biological process	cell wall biogenesis	GO:0042546	5	0.00358007	2.41584	12	101	195	3965	0.0339224	B8NS26,B8N4E9,B8N4V0,B8NKB7,B8NT05,B8N2M1,B8MWZ9,B8NLM9,B8N4M7,B8NIP3,B8NKT8,B8ND52,
Ptc1-eGFP	Biological process	stress-activated MAPK cascade	GO:0051403	8	0.0036258	4.62121	5	22	195	3965	0.0342023	B8NAL4,B8NKN8,B8N2Y6,B8MWE2,B8NLZ3,
Ptc1-eGFP	Biological process	'de novo' protein folding	GO:0006458	4	0.0036258	4.62121	5	22	195	3965	0.0342023	B8NQL4,B8NBK0,B8NCF1,B8NYQ1,B8N350,
Ptc1-eGFP	Biological process	aerobic electron transport chain	GO:0019646	8	0.0036258	4.62121	5	22	195	3965	0.0342023	B8N4T6,B8NTR8,B8NQL8,B8N6U8,B8NA18,
Ptc1-eGFP	Biological process	stress-activated protein kinase signaling cascade	GO:0031098	7	0.00406022	3.8125	6	32	195	3965	0.0377941	B8NS26,B8NAL4,B8NKN8,B8N2Y6,B8MWE2,B8NLZ3,
Ptc1-eGFP	Biological process	ATP synthesis coupled electron transport	GO:0042773	7	0.00445109	4.42029	5	23	195	3965	0.0412506	B8N4T6,B8NTR8,B8NQL8,B8N6U8,B8NA18,
Ptc1-eGFP	Biological process	mitochondrial ATP synthesis coupled electron transport	GO:0042775	8	0.00445109	4.42029	5	23	195	3965	0.0412506	B8N4T6,B8NTR8,B8NQL8,B8N6U8,B8NA18,
Ptc1-eGFP	Biological process	establishment of organelle localization	GO:0051656	4	0.0045527	2.17303	14	131	195	3965	0.0418255	B8N442,B8NJQ2,B8N4V0,B8NKB7,B8NSZ1,B8NSI6,B8NB78,B8MYF4,B8NRV3,B8MWS6,B8NCF1,B8NYQ1,B8ND52,B8ND63,
Ptc1-eGFP	Biological process	response to external biotic stimulus	GO:0043207	4	0.00476353	3.69697	6	33	195	3965	0.0435729	B8N211,B8N1M8,B8N5B0,B8N2H3,B8N9V1,B8MWA0,
Ptc1-eGFP	Biological process	response to other organism	GO:0051707	5	0.00476353	3.69697	6	33	195	3965	0.0435729	B8N211,B8N1M8,B8N5B0,B8N2H3,B8N9V1,B8MWA0,
Ptc1-eGFP	Biological process	metabolic process	GO:0008152	2	0.00487895	1.09502	167	3101	195	3965	0.0442456	B8N3S3,B8N442,B8NTT7,B8N446,B8N204,B8N3B7,B8NC19,B8MZ16,B8N439,B8NV82,B8N211,B8NS26,B8N4E9,B8N691,B8NKB7,B8NFY6,B8N3Q5,B8NAL4,B8N4B6,B8N7H4,B8NT05,B8N4T2,B8MVZ9,B8N4T6,B8NUD9,B8NQL4,B8NRN4,P41747,B8NTR8,B8NQL8,B8N1M8,B8N9M2,B8NKN3,B8NPX8,B8NJL5,B8NKN8,B8NUR2,B8N4Q2,B8NW52,B8N2M1,B8N4Q3,B8NUR3,B8NNT0,B8NPG7,B8N5B0,B8MZN8,B8NEA6,B8NQI6,B8MWZ9,B8ND05,B8NE22,B8NDQ4,B8N6U8,B8NYZ9,B8N1K6,B8NR98,B8MX84,…
Ptc1-eGFP	Biological process	cell death	GO:0008219	3	0.00491886	2.95758	8	55	195	3965	0.0444168	B8NAL4,B8NQL4,B8NLM9,B8NBK0,B8N2Y6,B8NKT8,B8NRS8,B8NA08,
Ptc1-eGFP	Biological process	programmed cell death	GO:0012501	4	0.00491886	2.95758	8	55	195	3965	0.0444168	B8NAL4,B8NQL4,B8NLM9,B8NBK0,B8N2Y6,B8NKT8,B8NRS8,B8NA08,
Ptc1-eGFP	Biological process	glycogen metabolic process	GO:0005977	7	0.00540197	4.23611	5	24	195	3965	0.0483659	B8N691,B8N1K6,B8NLM9,B8N9B4,B8NK50,
Ptc1-eGFP	Biological process	protein depolymerization	GO:0051261	7	0.00540197	4.23611	5	24	195	3965	0.0483659	B8N5W7,B8NJQ2,B8NKP1,B8N5B0,B8NWC7,
Ptc1-eGFP	Biological process	chaperone-mediated protein folding	GO:0061077	4	0.00540197	4.23611	5	24	195	3965	0.0483659	B8NQL4,B8N5B0,B8NBK0,B8NYQ1,B8N350,
Ptc1-eGFP	Biological process	cellular aromatic compound metabolic process	GO:0006725	4	0.0055459	1.22915	94	1555	195	3965	0.0486245	B8N3S3,B8N442,B8NTT7,B8N204,B8N3B7,B8N439,B8NS26,B8NKB7,B8N3Q5,B8NAL4,B8N4B6,B8N7H4,B8N4T2,B8N4T6,B8NUD9,B8NQL4,P41747,B8NTR8,B8NQL8,B8N1M8,B8NPX8,B8N4Q2,B8N2M1,B8N4Q3,B8NUR3,B8NNT0,B8NPG7,B8MZN8,B8NQI6,B8NDQ4,B8N6U8,B8N1K6,B8NNR8,B8NGD4,B8NWC9,B8NLM9,B8NGE1,B8N513,B8NYY7,B8NA88,B8N507,B8N841,B8NXT0,B8N2Y6,B8N0D5,B8NSI6,B8MY75,B8N2H3,B8N054,B8NB87,B8NSJ8,B8NRH9,B8NB89,B8NQF0,B8NRV3,B8NLZ3,B8NIT1,…
Ptc1-eGFP	Biological process	assembly of actomyosin apparatus involved in mitotic cytokinesis	GO:1902407	7	0.00648801	4.06667	5	25	195	3965	0.0566494	B8N5W7,B8NKB7,B8NKP1,B8NWC7,B8ND52,
Ptc1-eGFP	Biological process	mitotic actomyosin contractile ring assembly	GO:1903475	11	0.00648801	4.06667	5	25	195	3965	0.0566494	B8N5W7,B8NKB7,B8NKP1,B8NWC7,B8ND52,
Ptc1-eGFP	Biological process	cellular response to chemical stress	GO:0062197	5	0.00663679	1.87692	18	195	195	3965	0.0574735	B8NS26,B8NKB7,B8NAL4,B8NUD9,B8NKN8,B8N5B0,B8MWZ9,B8NBK0,B8N2Y6,B8N2H3,B8NQ65,B8NB87,B8MWE2,B8NLZ3,B8NSY4,B8N031,B8N4I0,B8ND52,
Ptc1-eGFP	Biological process	cellular response to abiotic stimulus	GO:0071214	5	0.00679486	2.14905	13	123	195	3965	0.0586022	B8NS26,B8NT05,B8NKN8,B8N5B0,B8MWZ9,B8NLM9,B8NBK0,B8N2Y6,B8N2H3,B8NB87,B8MWE2,B8NLZ3,B8N031,
Ptc1-eGFP	Biological process	cellular response to environmental stimulus	GO:0104004	4	0.00679486	2.14905	13	123	195	3965	0.0586022	B8NS26,B8NT05,B8NKN8,B8N5B0,B8MWZ9,B8NLM9,B8NBK0,B8N2Y6,B8N2H3,B8NB87,B8MWE2,B8NLZ3,B8N031,
Ptc1-eGFP	Biological process	RNA localization	GO:0006403	4	0.00679486	2.14905	13	123	195	3965	0.0586022	B8N442,B8NW52,B8N5B0,B8N513,B8NXT0,B8NSI6,B8NB78,B8NRV3,B8NCF1,B8NYQ1,B8NEZ3,B8NLF1,B8NRS4,
Ptc1-eGFP	Biological process	carbohydrate metabolic process	GO:0005975	4	0.00697173	1.68858	24	289	195	3965	0.0594003	B8N3S3,B8N4E9,B8N691,B8NAL4,B8NUD9,B8NRN4,P41747,B8N1M8,B8N2M1,B8N1K6,B8NLM9,B8N2Y6,B8N2H3,B8NW18,B8N4M7,B8N2F2,B8MWT1,B8N9B4,B8NK50,B8NRD5,B8MWA0,B8N4I0,B8NIP3,B8NIQ9,
Ptc1-eGFP	Biological process	ribosomal subunit export from nucleus	GO:0000054	9	0.00741117	3.38889	6	36	195	3965	0.059543	B8N442,B8NSI6,B8NB78,B8NRV3,B8NCF1,B8NYQ1,
Ptc1-eGFP	Biological process	ribosome localization	GO:0033750	4	0.00741117	3.38889	6	36	195	3965	0.059543	B8N442,B8NSI6,B8NB78,B8NRV3,B8NCF1,B8NYQ1,
Ptc1-eGFP	Biological process	cellular response to lipid	GO:0071396	6	0.00771857	3.91026	5	26	195	3965	0.0615447	B8NQL4,P41747,B8N5B0,B8NEB7,B8N2H3,
Ptc1-eGFP	Biological process	organophosphate biosynthetic process	GO:0090407	6	0.0079164	1.77584	20	229	195	3965	0.0626493	B8NTT7,B8N3B7,B8NAL4,B8N4B6,B8N7H4,B8N1M8,B8NWC9,B8NGE1,B8N841,B8N2Y6,B8N2H3,B8NRH9,B8NQF0,B8NIT1,B8N3W9,B8MWA0,B8N4I0,B8NBU0,B8MXS8,B8NIQ9,
Ptc1-eGFP	Biological process	obsolete coenzyme biosynthetic process	GO:0009108	0	0.00825608	2.17857	12	112	195	3965	0.0646114	B8NAL4,B8N4B6,B8N7H4,B8N1M8,B8NE22,B8N841,B8N2Y6,B8N2H3,B8MWA0,B8NJU1,B8N4I0,B8NIQ9,
Ptc1-eGFP	Biological process	mitochondrial transport	GO:0006839	6	0.00825608	2.17857	12	112	195	3965	0.0646114	B8NL25,B8NQL4,B8NQL9,B8N5B0,B8N6U8,B8NWC9,B8NBK0,B8NB87,B8MY72,B8MXS8,B8NRS8,B8NA08,
Ptc1-eGFP	Biological process	protein-containing complex localization	GO:0031503	3	0.00829753	2.09788	13	126	195	3965	0.0644584	B8N442,B8NW52,B8N513,B8NXT0,B8NSI6,B8NB78,B8N4M7,B8NRV3,B8NCF1,B8NYQ1,B8NEZ3,B8NLF1,B8NRS4,
Ptc1-eGFP	Biological process	energy reserve metabolic process	GO:0006112	6	0.00910272	3.76543	5	27	195	3965	0.0704544	B8N691,B8N1K6,B8NLM9,B8N9B4,B8NK50,
Ptc1-eGFP	Biological process	cytoskeleton-dependent intracellular transport	GO:0030705	6	0.00910272	3.76543	5	27	195	3965	0.0704544	B8NJQ2,B8NKB7,B8NSZ1,B8MYF4,B8ND52,
Ptc1-eGFP	Biological process	electron transport chain	GO:0022900	5	0.00968211	3.21053	6	38	195	3965	0.0743938	B8N4T6,B8NTR8,B8NQL8,B8N6U8,B8NA18,B8MYC6,
Ptc1-eGFP	Biological process	sulfur compound metabolic process	GO:0006790	4	0.0106157	1.91824	15	159	195	3965	0.0809783	B8N4B6,B8N7H4,B8NE22,B8N841,B8NB87,B8NSJ8,B8NB89,B8NIT1,B8N9V1,B8NUL4,B8N366,B8N3W9,B8NRD5,B8NJU1,B8NZ05,
Ptc1-eGFP	Biological process	positive regulation of supramolecular fiber organization	GO:1902905	7	0.0106492	3.63095	5	28	195	3965	0.0809416	B8N5W7,B8N4V0,B8NKP1,B8NWC7,B8N2K3,
Ptc1-eGFP	Biological process	heterocycle metabolic process	GO:0046483	4	0.0119946	1.20216	93	1573	195	3965	0.090194	B8N3S3,B8N442,B8NTT7,B8N204,B8N3B7,B8N439,B8NS26,B8NKB7,B8N3Q5,B8NAL4,B8N4B6,B8N7H4,B8N4T2,B8N4T6,B8NUD9,B8NQL4,P41747,B8NTR8,B8NQL8,B8N1M8,B8NPX8,B8N4Q2,B8N2M1,B8N4Q3,B8NUR3,B8NNT0,B8NPG7,B8MZN8,B8NQI6,B8NDQ4,B8N6U8,B8N1K6,B8NNR8,B8NGD4,B8NWC9,B8NLM9,B8NGE1,B8N513,B8NYY7,B8NA88,B8N507,B8N841,B8NXT0,B8N2Y6,B8N0D5,B8NSI6,B8MY75,B8N2H3,B8N054,B8NB87,B8NSJ8,B8NRH9,B8NB89,B8NQF0,B8NRV3,B8NLZ3,B8NIT1,…
Ptc1-eGFP	Biological process	response to lipid	GO:0033993	5	0.0123663	3.50575	5	29	195	3965	0.0926599	B8NQL4,P41747,B8N5B0,B8NEB7,B8N2H3,
Ptc1-eGFP	Biological process	actin cytoskeleton organization	GO:0030036	7	0.0123822	1.93651	14	147	195	3965	0.0924511	B8N5W7,B8N4V0,B8NKB7,B8NKP1,B8NV28,B8N744,B8NWC7,B8NLM9,B8NA88,B8N2K3,B8N4M7,B8NRV1,B8ND52,B8NRB5,
Ptc1-eGFP	Biological process	MAPK cascade	GO:0000165	7	0.0124103	3.05	6	40	195	3965	0.0923342	B8NS26,B8NAL4,B8NKN8,B8N2Y6,B8MWE2,B8NLZ3,
Ptc1-eGFP	Biological process	actin filament-based process	GO:0030029	3	0.0138428	1.91051	14	149	195	3965	0.098154	B8N5W7,B8N4V0,B8NKB7,B8NKP1,B8NV28,B8N744,B8NWC7,B8NLM9,B8NA88,B8N2K3,B8N4M7,B8NRV1,B8ND52,B8NRB5,
Ptc1-eGFP	Biological process	assembly of actomyosin apparatus involved in cytokinesis	GO:0000912	6	0.0142621	3.38889	5	30	195	3965	0.100789	B8N5W7,B8NKB7,B8NKP1,B8NWC7,B8ND52,
Ptc1-eGFP	Biological process	actomyosin contractile ring assembly	GO:0000915	10	0.0142621	3.38889	5	30	195	3965	0.100789	B8N5W7,B8NKB7,B8NKP1,B8NWC7,B8ND52,
Ptc1-eGFP	Biological process	fatty acid biosynthetic process	GO:0006633	9	0.0142621	3.38889	5	30	195	3965	0.100789	B8N841,B8N366,B8NL81,B8NBR1,B8NVJ5,
Ptc1-eGFP	Biological process	regulation of actin cytoskeleton organization	GO:0032956	8	0.0145192	2.31646	9	79	195	3965	0.100918	B8N5W7,B8N4V0,B8NKP1,B8NWC7,B8NLM9,B8N2K3,B8N4M7,B8NRV1,B8NRB5,
Ptc1-eGFP	Biological process	regulation of actin filament-based process	GO:0032970	5	0.0145192	2.31646	9	79	195	3965	0.100918	B8N5W7,B8N4V0,B8NKP1,B8NWC7,B8NLM9,B8N2K3,B8N4M7,B8NRV1,B8NRB5,
Ptc1-eGFP	Biological process	RNA processing	GO:0006396	8	0.0151317	1.4463	34	478	195	3965	0.104148	B8N442,B8N204,B8N439,B8N3Q5,B8NPX8,B8NUR3,B8MZN8,B8NQI6,B8NNR8,B8NGD4,B8N513,B8NYY7,B8NA88,B8N507,B8NXT0,B8N0D5,B8NSI6,B8NLZ3,B8NGQ2,B8NIU4,B8NLJ6,B8NAU0,B8NCF1,B8N3W2,B8NYQ1,B8MWP5,B8NEZ3,B8NB42,B8N3G3,B8N3U7,B8NHN5,B8NJ15,B8NSD4,B8NRB5,
Ptc1-eGFP	Biological process	cellular aldehyde metabolic process	GO:0006081	4	0.0156385	2.90476	6	42	195	3965	0.107286	B8N4T2,B8NUD9,B8NRN4,P41747,B8NRD5,B8N4I0,
Ptc1-eGFP	Biological process	protein-containing complex disassembly	GO:0032984	6	0.0156849	2.2875	9	80	195	3965	0.107256	B8N5W7,B8NJQ2,B8NKP1,B8N5B0,B8NDQ4,B8NWC7,B8MX73,B8NYQ1,B8NEZ3,
Ptc1-eGFP	Biological process	glucan metabolic process	GO:0044042	6	0.0159429	2.42786	8	67	195	3965	0.108669	B8N4E9,B8N691,B8N1K6,B8NLM9,B8N4M7,B8N9B4,B8NK50,B8NIP3,
Ptc1-eGFP	Biological process	ncRNA metabolic process	GO:0034660	8	0.0160432	1.48418	30	411	195	3965	0.109001	B8N442,B8N204,B8N439,B8N3Q5,B8NPX8,B8N4Q2,B8NUR3,B8NNT0,B8MZN8,B8NQI6,B8NGD4,B8N513,B8N507,B8NXT0,B8N0D5,B8NSI6,B8NLZ3,B8NGQ2,B8NIU4,B8MYG2,B8NLJ6,B8NAU0,B8NCF1,B8N3W2,B8NYQ1,B8MWP5,B8NB42,B8N3G3,B8NJ15,B8NSD4,
Ptc1-eGFP	Biological process	respiratory electron transport chain	GO:0022904	6	0.0163439	3.27957	5	31	195	3965	0.110688	B8N4T6,B8NTR8,B8NQL8,B8N6U8,B8NA18,
Ptc1-eGFP	Biological process	regulation of MAPK cascade	GO:0043408	8	0.0163439	3.27957	5	31	195	3965	0.110688	B8NAL4,B8NKN8,B8N2Y6,B8MWE2,B8NLZ3,
Ptc1-eGFP	Biological process	response to abiotic stimulus	GO:0009628	3	0.0166141	1.71028	18	214	195	3965	0.111801	B8NS26,B8NKP1,B8NT05,B8NQL4,B8NKN8,B8N5B0,B8MWZ9,B8NEB7,B8NLM9,B8NA88,B8NBK0,B8N2Y6,B8N2H3,B8NB87,B8MWE2,B8NLZ3,B8N9V1,B8N031,
Ptc1-eGFP	Biological process	actin filament polymerization	GO:0030041	8	0.0186186	3.17708	5	32	195	3965	0.121423	B8N5W7,B8N4V0,B8NKP1,B8NWC7,B8N2K3,
Ptc1-eGFP	Biological process	regulation of actin filament polymerization	GO:0030833	11	0.0186186	3.17708	5	32	195	3965	0.121423	B8N5W7,B8N4V0,B8NKP1,B8NWC7,B8N2K3,
Ptc1-eGFP	Biological process	intracellular calcium ion homeostasis	GO:0006874	7	0.0186186	3.17708	5	32	195	3965	0.121423	B8NJQ8,B8NS26,B8MWZ9,B8N1K6,B8NGL6,
Ptc1-eGFP	Biological process	cellular process	GO:0009987	2	0.0189445	1.02485	194	3849	195	3965	0.122415	B8N3S3,B8N442,B8N5W7,B8NTT7,B8N446,B8N204,B8N3B7,B8NC19,B8MZ16,B8N3R9,B8N439,B8NFX0,B8NJQ8,B8NV82,B8N211,B8NS26,B8N4E9,B8NJQ2,B8N4V0,B8N691,B8NKB7,B8NFY6,B8N3Q5,B8NAL4,B8N4B6,B8NKP1,B8N7H4,B8NH97,B8NT05,B8N4T2,B8MVZ9,B8N4T6,B8NUD9,B8NL25,B8NQL4,B8NRN4,P41747,B8NTR8,B8NQL8,B8N1M8,B8NQL9,B8N9M2,B8NKN3,B8NPX8,B8NJL5,B8NKN8,B8NUR2,B8N4Q2,B8NW52,B8N2M1,B8N4Q3,B8NUR3,B8NNT0,B8NPG7,B8N5B0,B8MZN8,B8NEA6,…
Ptc1-eGFP	Biological process	obsolete cellular polysaccharide biosynthetic process	GO:0033692	0	0.0194069	2.77273	6	44	195	3965	0.125021	B8N4E9,B8N2M1,B8N1K6,B8NLM9,B8N4M7,B8NK50,
Ptc1-eGFP	Biological process	obsolete cellular polysaccharide metabolic process	GO:0044264	0	0.0195953	2.20482	9	83	195	3965	0.12585	B8N4E9,B8N691,B8N2M1,B8N1K6,B8NLM9,B8N4M7,B8N9B4,B8NK50,B8NIP3,
Ptc1-eGFP	Biological process	cytoskeleton organization	GO:0007010	6	0.0197554	1.651	19	234	195	3965	0.126494	B8N5W7,B8NJQ2,B8N4V0,B8NKB7,B8NKP1,B8NV28,B8N744,B8NWC7,B8NLM9,B8NA88,B8N2K3,B8NSZ1,B8N4M7,B8MYF4,B8NRV1,B8MWS6,B8MX20,B8ND52,B8NRB5,
Ptc1-eGFP	Biological process	small molecule catabolic process	GO:0044282	4	0.020027	1.82479	14	156	195	3965	0.127846	B8N3S3,B8NAL4,B8NRN4,P41747,B8N1M8,B8N1K6,B8N2Y6,B8N2H3,B8NW18,B8NIT1,B8MY72,B8MWA0,B8N4I0,B8NIQ9,
Ptc1-eGFP	Biological process	fatty acid metabolic process	GO:0006631	8	0.0203642	2.32381	8	70	195	3965	0.129607	B8NRN4,B8N841,B8NB89,B8MY72,B8N366,B8NL81,B8NBR1,B8NVJ5,
Ptc1-eGFP	Biological process	calcium ion homeostasis	GO:0055074	6	0.0210927	3.08081	5	33	195	3965	0.13344	B8NJQ8,B8NS26,B8MWZ9,B8N1K6,B8NGL6,
Ptc1-eGFP	Biological process	regulation of actin filament length	GO:0030832	9	0.0210927	3.08081	5	33	195	3965	0.13344	B8N5W7,B8N4V0,B8NKP1,B8NWC7,B8N2K3,
Ptc1-eGFP	Biological process	regulation of actin polymerization or depolymerization	GO:0008064	10	0.0210927	3.08081	5	33	195	3965	0.13344	B8N5W7,B8N4V0,B8NKP1,B8NWC7,B8N2K3,
Ptc1-eGFP	Biological process	actin polymerization or depolymerization	GO:0008154	7	0.0210927	3.08081	5	33	195	3965	0.13344	B8N5W7,B8N4V0,B8NKP1,B8NWC7,B8N2K3,
Ptc1-eGFP	Biological process	obsolete pathogenesis	GO:0009405	0	0.0219219	1.97935	11	113	195	3965	0.134264	B8NS26,B8NT05,B8MVZ9,B8NQL4,B8NLM9,B8NQ65,B8MWS6,B8NL81,B8NBU0,B8NGL6,B8NIP3,
Ptc1-eGFP	Biological process	growth	GO:0040007	2	0.0231908	1.62325	19	238	195	3965	0.141625	B8NS26,B8NKB7,B8N4B6,B8N7H4,B8NT05,B8MVZ9,B8NQL4,B8N2M1,B8NLM9,B8NA88,B8N2H3,B8NQF0,B8N4M7,B8MWS6,B8MWA0,B8NBU0,B8NIP3,B8NKT8,B8ND52,
Ptc1-eGFP	Biological process	intracellular transport	GO:0046907	5	0.0244609	1.33856	42	638	195	3965	0.148097	B8N442,B8N5W7,B8NFX0,B8N4E9,B8NJQ2,B8N4V0,B8NKB7,B8NH97,B8NL25,B8NQL4,B8NQL9,B8NW52,B8N5B0,B8N6U8,B8NWC9,B8NLM9,B8N513,B8NBK0,B8NXT0,B8NSZ1,B8NSI6,B8NB78,B8NB87,B8N3Y9,B8MYF4,B8NRV3,B8MY72,B8MWS6,B8N9B4,B8NCF1,B8NYQ1,B8NEZ3,B8N9R7,B8MXS8,B8NLF1,B8ND52,B8NBR1,B8N6J1,B8NRS4,B8NRS8,B8MZV1,B8NA08,
Ptc1-eGFP	Biological process	supramolecular fiber organization	GO:0097435	5	0.0270506	1.99346	10	102	195	3965	0.163308	B8N5W7,B8NJQ2,B8N4V0,B8NKP1,B8NV28,B8NWC7,B8NA88,B8N2K3,B8NSZ1,B8MYF4,
Ptc1-eGFP	Biological process	obsolete cofactor transport	GO:0051181	0	0.0287066	2.54167	6	48	195	3965	0.170385	B8NAL4,B8NL25,B8NQL9,B8MWZ9,B8N2Y6,B8NRS8,
Ptc1-eGFP	Biological process	cellular component organization or biogenesis	GO:0071840	3	0.0292072	1.15718	98	1722	195	3965	0.172871	B8N442,B8N5W7,B8N204,B8N3B7,B8N3R9,B8N439,B8NFX0,B8N211,B8NS26,B8N4E9,B8NJQ2,B8N4V0,B8NKB7,B8NFY6,B8N3Q5,B8NKP1,B8NT05,B8NL25,B8NQL4,B8NTR8,B8NQL9,B8N4Q2,B8NW52,B8N2M1,B8N4Q3,B8NUR3,B8N5B0,B8MZN8,B8NEA6,B8NV28,B8NQI6,B8MWZ9,B8NDQ4,B8N6U8,B8NNR8,B8N744,B8NGD4,B8NWC7,B8NVA6,B8NLM9,B8NJI9,B8N513,B8NA88,B8NBK0,B8N2K3,B8N507,B8NXT0,B8NSZ1,B8N0D5,B8NSI6,B8NB78,B8MY77,B8N2H3,B8MX73,B8N6A6,B8NB87,B8N4M7,…
Ptc1-eGFP	Biological process	regulation of response to stress	GO:0080134	5	0.0306558	1.8209	12	134	195	3965	0.180938	B8N211,B8NS26,B8NAL4,B8NT05,B8N1M8,B8N5B0,B8N2Y6,B8N2H3,B8MWE2,B8NLZ3,B8N9V1,B8MWA0,
Ptc1-eGFP	Biological process	obsolete cellular carbohydrate metabolic process	GO:0044262	0	0.0316445	1.76222	13	150	195	3965	0.186253	B8N4E9,B8N691,B8NRN4,B8N2M1,B8N1K6,B8NLM9,B8N4M7,B8MWT1,B8N9B4,B8NK50,B8NRD5,B8N4I0,B8NIP3,
Ptc1-eGFP	Biological process	organic cyclic compound metabolic process	GO:1901360	4	0.0333819	1.15838	94	1650	195	3965	0.187595	B8N3S3,B8N442,B8NTT7,B8N204,B8N3B7,B8N439,B8NS26,B8NKB7,B8N3Q5,B8NAL4,B8N4B6,B8N7H4,B8N4T2,B8N4T6,B8NUD9,B8NQL4,P41747,B8NTR8,B8NQL8,B8N1M8,B8NPX8,B8N4Q2,B8N2M1,B8N4Q3,B8NUR3,B8NNT0,B8NPG7,B8MZN8,B8NQI6,B8NDQ4,B8N6U8,B8N1K6,B8NNR8,B8NGD4,B8NWC9,B8NLM9,B8NGE1,B8N513,B8NYY7,B8NA88,B8N507,B8N841,B8NXT0,B8N2Y6,B8N0D5,B8NSI6,B8MY75,B8N2H3,B8N054,B8NB87,B8NSJ8,B8NRH9,B8NB89,B8NQF0,B8NRV3,B8NLZ3,B8NIT1,…
Ptc1-eGFP	Biological process	establishment or maintenance of cell polarity regulating cell shape	GO:0071963	8	0.0342989	2.44	6	50	195	3965	0.192238	B8NJQ2,B8NKB7,B8NSZ1,B8N4M7,B8MYF4,B8ND52,
Ptc1-eGFP	Biological process	phosphorylation	GO:0016310	6	0.0347014	1.47996	23	316	195	3965	0.193467	B8NS26,B8NAL4,B8NT05,B8N4T6,B8NTR8,B8NQL8,B8N1M8,B8NKN8,B8N6U8,B8NWC9,B8NLM9,B8N2Y6,B8N2H3,B8NRH9,B8MWE2,B8NQF0,B8NLZ3,B8NA18,B8MWA0,B8N4I0,B8MXS8,B8NIQ9,B8NRB5,
Ptc1-eGFP	Biological process	actomyosin contractile ring contraction	GO:0000916	6	0.0366378	2.67544	5	38	195	3965	0.203191	B8NKB7,B8NLM9,B8N4M7,B8NRV1,B8ND52,
Ptc1-eGFP	Biological process	contractile ring contraction	GO:0036213	5	0.0366378	2.67544	5	38	195	3965	0.203191	B8NKB7,B8NLM9,B8N4M7,B8NRV1,B8ND52,
Ptc1-eGFP	Biological process	regulation of actin filament organization	GO:0110053	9	0.0366378	2.67544	5	38	195	3965	0.203191	B8N5W7,B8N4V0,B8NKP1,B8NWC7,B8N2K3,
Ptc1-eGFP	Biological process	fungal-type cell wall organization or biogenesis	GO:0071852	4	0.0367746	1.68442	14	169	195	3965	0.202356	B8NS26,B8N4E9,B8N4V0,B8NKB7,B8NT05,B8N2M1,B8NV28,B8MWZ9,B8NLM9,B8N2H3,B8N4M7,B8MWS6,B8NIP3,B8ND52,
Ptc1-eGFP	Biological process	organelle localization	GO:0051640	3	0.0383778	1.63978	15	186	195	3965	0.210629	B8N442,B8NJQ2,B8N4V0,B8NKB7,B8NSZ1,B8NSI6,B8NB78,B8MYF4,B8NRV3,B8NLZ3,B8MWS6,B8NCF1,B8NYQ1,B8ND52,B8ND63,
Ptc1-eGFP	Biological process	dicarboxylic acid metabolic process	GO:0043648	7	0.0388411	2.18974	7	65	195	3965	0.21262	B8NTT7,B8N211,B8MX84,B8NVA6,B8NGE1,B8N6C1,B8NRD5,
Ptc1-eGFP	Biological process	carboxylic acid biosynthetic process	GO:0046394	7	0.0396209	1.60263	16	203	195	3965	0.216328	B8NAL4,B8N1M8,B8NPG7,B8N6C1,B8N841,B8N2Y6,B8N2H3,B8N9V1,B8N366,B8NRD5,B8NL81,B8MWA0,B8N4I0,B8NBR1,B8NIQ9,B8NVJ5,
Ptc1-eGFP	Biological process	organic acid biosynthetic process	GO:0016053	5	0.0396209	1.60263	16	203	195	3965	0.216328	B8NAL4,B8N1M8,B8NPG7,B8N6C1,B8N841,B8N2Y6,B8N2H3,B8N9V1,B8N366,B8NRD5,B8NL81,B8MWA0,B8N4I0,B8NBR1,B8NIQ9,B8NVJ5,
Ptc1-eGFP	Biological process	obsolete cofactor biosynthetic process	GO:0051188	0	0.0410514	1.74286	12	140	195	3965	0.22128	B8NAL4,B8N4B6,B8N7H4,B8N1M8,B8NE22,B8N841,B8N2Y6,B8N2H3,B8MWA0,B8NJU1,B8N4I0,B8NIQ9,
Ptc1-eGFP	Biological process	cellular component disassembly	GO:0022411	5	0.0419951	1.78933	11	125	195	3965	0.225791	B8N5W7,B8NJQ2,B8NKP1,B8N5B0,B8NDQ4,B8NWC7,B8NA88,B8MX73,B8MX20,B8NYQ1,B8NEZ3,
Ptc1-eGFP	Biological process	regulation of cytokinetic process	GO:0032954	7	0.04441	2.54167	5	40	195	3965	0.230561	B8NS26,B8NLM9,B8N4M7,B8NRV1,B8NRB5,
Ptc1-eGFP	Biological process	regulation of mitotic cytokinetic process	GO:1903436	9	0.04441	2.54167	5	40	195	3965	0.230561	B8NS26,B8NLM9,B8N4M7,B8NRV1,B8NRB5,
Ptc1-eGFP	Biological process	regulation of protein polymerization	GO:0032271	7	0.04441	2.54167	5	40	195	3965	0.230561	B8N5W7,B8N4V0,B8NKP1,B8NWC7,B8N2K3,
Ptc1-eGFP	Biological process	response to biotic stimulus	GO:0009607	3	0.0448481	1.90625	9	96	195	3965	0.231132	B8N211,B8NT05,B8N1M8,B8N5B0,B8NLM9,B8N2H3,B8N9V1,B8MWA0,B8NRR4,
Ptc1-eGFP	Biological process	endocytosis	GO:0006897	6	0.0471557	1.81548	10	112	195	3965	0.241844	B8N4V0,B8NKB7,B8NV28,B8NWC7,B8NA88,B8N2K3,B8NQ65,B8N4M7,B8N9R7,B8ND52,
Ptc1-eGFP	Biological process	cell wall organization or biogenesis	GO:0071554	3	0.0478166	1.5641	16	208	195	3965	0.24464	B8NS26,B8N4E9,B8N4V0,B8NKB7,B8NT05,B8NKN8,B8N2M1,B8NV28,B8MWZ9,B8NLM9,B8N2H3,B8N4M7,B8MWS6,B8NIP3,B8NKT8,B8ND52,
Ptc1-eGFP	Biological process	regulation of cellular component size	GO:0032535	5	0.0478621	2.09314	7	68	195	3965	0.24022	B8N5W7,B8NS26,B8N4V0,B8NKP1,B8NWC7,B8N2K3,B8N4M7,
Ptc1-eGFP	Biological process	positive regulation of response to stimulus	GO:0048584	5	0.0485386	1.7474	11	128	195	3965	0.243038	B8N211,B8NS26,B8NAL4,B8N1M8,B8N5B0,B8NLM9,B8N2Y6,B8N2H3,B8N4M7,B8N9V1,B8MWA0,
Ptc1-eGFP	Biological process	cell morphogenesis	GO:0000902	4	0.0496588	1.95984	8	83	195	3965	0.20494	B8NFX0,B8NJQ2,B8NKB7,B8NSZ1,B8N4M7,B8MYF4,B8NKT8,B8ND52,
Ptc2-eGFP	Molecular function	structural constituent of ribosome	GO:0003735	3	2.80886e-14	4.82584	31	124	178	3436	1.3932e-11	B8N446,B8NV82,B8NNY3,B8N3Q5,B8NUR2,B8NW52,B8NUR3,B8NR98,B8NGD4,B8N180,B8N513,B8NUP9,B8NXT0,B8N0D5,B8NB78,B8N3J9,B8MY77,B8NLM1,B8N6A6,B8NRH6,B8NRV3,B8MZH2,B8N3W2,B8NB42,B8NCW4,B8NSF1,B8NJ15,B8NCT6,B8NRS4,B8NSD4,B8N9Q2,
Ptc2-eGFP	Molecular function	structural molecule activity	GO:0005198	2	2.06279e-13	3.63687	39	207	178	3436	5.11573e-11	B8N446,B8NV82,B8NNY3,B8NJQ2,B8NKB7,B8N3Q5,B8NQL8,B8NUR2,B8NW52,B8NUR3,B8NR98,B8NGD4,B8N180,B8N513,B8NUP9,B8NXT0,B8NSZ1,B8N0D5,B8NB78,B8N3J9,B8MY77,B8NLM1,B8N6A6,B8NRH6,B8MYF4,B8NRV3,B8MZH2,B8MWS6,B8N3W2,B8N9R7,B8NB42,B8NCW4,B8NSF1,B8NJ15,B8ND52,B8NCT6,B8NRS4,B8NSD4,B8N9Q2,
Ptc2-eGFP	Molecular function	translation factor activity, RNA binding	GO:0008135	6	6.38092e-07	5.1213	13	49	178	3436	0.000105498	B8NFY6,B8N9M2,B8NJL5,B8NDQ4,B8MX73,B8N054,B8N1D8,B8NGN7,B8N9T1,B8N9S2,B8NLF1,B8NCT8,B8N3V1,
Ptc2-eGFP	Molecular function	translation regulator activity, nucleic acid binding	GO:0090079	5	2.14173e-06	4.64711	13	54	178	3436	0.000265575	B8NFY6,B8N9M2,B8NJL5,B8NDQ4,B8MX73,B8N054,B8N1D8,B8NGN7,B8N9T1,B8N9S2,B8NLF1,B8NCT8,B8N3V1,
Ptc2-eGFP	Molecular function	translation elongation factor activity	GO:0003746	7	3.14121e-06	11.582	6	10	178	3436	0.000311608	B8N9M2,B8NJL5,B8NDQ4,B8MX73,B8NGN7,B8NLF1,
Ptc2-eGFP	Molecular function	translation regulator activity	GO:0045182	2	6.22175e-06	4.25329	13	59	178	3436	0.000514331	B8NFY6,B8N9M2,B8NJL5,B8NDQ4,B8MX73,B8N054,B8N1D8,B8NGN7,B8N9T1,B8N9S2,B8NLF1,B8NCT8,B8N3V1,
Ptc2-eGFP	Molecular function	rRNA binding	GO:0019843	6	1.85239e-05	4.94958	10	39	178	3436	0.00131255	B8NW52,B8NUR3,B8MY77,B8NLM1,B8N6A6,B8NRH6,B8MZH2,B8NB42,B8NSF1,B8NBS6,
Ptc2-eGFP	Molecular function	RNA binding	GO:0003723	5	1.85693e-05	1.88984	42	429	178	3436	0.0011513	B8NV82,B8NFY6,B8NAL4,B8N1M4,B8N0K5,B8N9M2,B8NJL5,B8NW52,B8NUR3,B8N5B0,B8NDQ4,B8NR98,B8MX84,B8NGD4,B8N180,B8N181,B8NBK7,B8N507,B8NUP9,B8N2Y6,B8MY77,B8NQ65,B8NLM1,B8MX73,B8N6A6,B8N054,B8NRH6,B8MZH2,B8N1D8,B8NGN7,B8MYD6,B8N9T1,B8NB42,B8N9S2,B8NSF1,B8NLF1,B8NHN5,B8NCT6,B8NCT8,B8N3V1,B8NBS6,B8N9Q2,
Ptc2-eGFP	Molecular function	GTPase activity	GO:0003924	8	0.000195614	3.30915	12	70	178	3436	0.00970244	B8N442,B8NKR2,B8NJQ2,B8N9M2,B8NJL5,B8NSZ1,B8MX73,B8N4M7,B8MWS6,B8NGN7,B8NRU7,B8NLF1,
Ptc2-eGFP	Molecular function	heterocyclic compound binding	GO:1901363	3	0.000372656	1.3977	74	1022	178	3436	0.0168034	B8N442,B8NV82,B8N211,B8NS26,B8N4E9,B8NJQ2,B8NFY6,B8NAL4,B8NL13,B8MZA3,B8NQL4,B8N1M4,B8N0K5,B8NQL9,B8N9M2,B8NJL5,B8N4Q2,B8NW52,B8N4Q3,B8NUR3,B8N5B0,B8NDQ4,B8NV35,B8NR98,B8MX84,B8NGD4,B8N180,B8N181,B8NWC9,B8NVA9,B8NFR2,B8NLM9,B8NE08,B8NPW4,B8NBK7,B8N507,B8NUP9,B8NSZ1,B8N2Y6,B8MY77,B8NQ65,B8NLM1,B8MX73,B8N6A6,B8N054,B8NRH6,B8N4M7,B8NRV3,B8MZH2,B8N1D8,B8MWS6,B8NGN7,B8MZF6,B8NIR3,B8MYD6,B8NRU7,B8N9T1,…
Ptc2-eGFP	Molecular function	organic cyclic compound binding	GO:0097159	3	0.000467928	1.38819	74	1029	178	3436	0.019341	B8N442,B8NV82,B8N211,B8NS26,B8N4E9,B8NJQ2,B8NFY6,B8NAL4,B8NL13,B8MZA3,B8NQL4,B8N1M4,B8N0K5,B8NQL9,B8N9M2,B8NJL5,B8N4Q2,B8NW52,B8N4Q3,B8NUR3,B8N5B0,B8NDQ4,B8NV35,B8NR98,B8MX84,B8NGD4,B8N180,B8N181,B8NWC9,B8NVA9,B8NFR2,B8NLM9,B8NE08,B8NPW4,B8NBK7,B8N507,B8NUP9,B8NSZ1,B8N2Y6,B8MY77,B8NQ65,B8NLM1,B8MX73,B8N6A6,B8N054,B8NRH6,B8N4M7,B8NRV3,B8MZH2,B8N1D8,B8MWS6,B8NGN7,B8MZF6,B8NIR3,B8MYD6,B8NRU7,B8N9T1,…
Ptc2-eGFP	Molecular function	purine ribonucleotide binding	GO:0032555	7	0.00118502	1.83518	27	284	178	3436	0.0419835	B8N442,B8NS26,B8N4E9,B8NJQ2,B8NL13,B8NQL4,B8N0K5,B8N9M2,B8NJL5,B8N5B0,B8NWC9,B8NE08,B8NSZ1,B8NQ65,B8MX73,B8N4M7,B8MWS6,B8NGN7,B8MZF6,B8NIR3,B8NRU7,B8NJU1,B8MXS8,B8N223,B8NLF1,B8NBR1,B8NIQ9,
Ptc2-eGFP	Molecular function	translation initiation factor activity	GO:0003743	7	0.00120659	4.09465	7	33	178	3436	0.039898	B8NFY6,B8N054,B8N1D8,B8N9T1,B8N9S2,B8NCT8,B8N3V1,
Ptc2-eGFP	Molecular function	purine ribonucleoside triphosphate binding	GO:0035639	5	0.00168439	1.81843	26	276	178	3436	0.0522161	B8N442,B8NS26,B8N4E9,B8NJQ2,B8NL13,B8NQL4,B8N0K5,B8N9M2,B8NJL5,B8N5B0,B8NE08,B8NSZ1,B8NQ65,B8MX73,B8N4M7,B8MWS6,B8NGN7,B8MZF6,B8NIR3,B8NRU7,B8NJU1,B8MXS8,B8N223,B8NLF1,B8NBR1,B8NIQ9,
Ptc2-eGFP	Molecular function	ribonucleotide binding	GO:0032553	6	0.00171228	1.79103	27	291	178	3436	0.0499582	B8N442,B8NS26,B8N4E9,B8NJQ2,B8NL13,B8NQL4,B8N0K5,B8N9M2,B8NJL5,B8N5B0,B8NWC9,B8NE08,B8NSZ1,B8NQ65,B8MX73,B8N4M7,B8MWS6,B8NGN7,B8MZF6,B8NIR3,B8NRU7,B8NJU1,B8MXS8,B8N223,B8NLF1,B8NBR1,B8NIQ9,
Ptc2-eGFP	Molecular function	unfolded protein binding	GO:0051082	4	0.00176424	3.15873	9	55	178	3436	0.0486147	B8N4E9,B8N538,B8NQL4,B8N5B0,B8MZN7,B8NB87,B8MZF6,B8NYQ1,B8N350,
Ptc2-eGFP	Molecular function	purine nucleotide binding	GO:0017076	6	0.00190885	1.75485	28	308	178	3436	0.049831	B8N442,B8NS26,B8N4E9,B8NJQ2,B8NL13,B8NQL4,B8N0K5,B8N9M2,B8NJL5,B8N5B0,B8NWC9,B8NE08,B8NSZ1,B8NQ65,B8MX73,B8N4M7,B8MWS6,B8NGN7,B8MZF6,B8NIR3,B8NRU7,B8NJU1,B8N4I0,B8MXS8,B8N223,B8NLF1,B8NBR1,B8NIQ9,
Ptc2-eGFP	Molecular function	nucleic acid binding	GO:0003676	4	0.00212712	1.42988	54	729	178	3436	0.0527525	B8NV82,B8N211,B8NFY6,B8NAL4,B8MZA3,B8N1M4,B8N0K5,B8NQL9,B8N9M2,B8NJL5,B8N4Q2,B8NW52,B8N4Q3,B8NUR3,B8N5B0,B8NDQ4,B8NV35,B8NR98,B8MX84,B8NGD4,B8N180,B8N181,B8NVA9,B8NFR2,B8NLM9,B8NPW4,B8NBK7,B8N507,B8NUP9,B8N2Y6,B8MY77,B8NQ65,B8NLM1,B8MX73,B8N6A6,B8N054,B8NRH6,B8NRV3,B8MZH2,B8N1D8,B8NGN7,B8MYD6,B8N9T1,B8NB42,B8NHQ0,B8N9S2,B8NSF1,B8NLF1,B8NHN5,B8NCT6,B8NCT8,B8N3V1,B8NBS6,B8N9Q2,
Ptc2-eGFP	Molecular function	carbohydrate derivative binding	GO:0097367	3	0.00231501	1.75485	27	297	178	3436	0.0546783	B8N442,B8NS26,B8N4E9,B8NJQ2,B8NL13,B8NQL4,B8N0K5,B8N9M2,B8NJL5,B8N5B0,B8NWC9,B8NE08,B8NSZ1,B8NQ65,B8MX73,B8N4M7,B8MWS6,B8NGN7,B8MZF6,B8NIR3,B8NRU7,B8NJU1,B8MXS8,B8N223,B8NLF1,B8NBR1,B8NIQ9,
Ptc2-eGFP	Molecular function	ribonucleoside triphosphate phosphatase activity	GO:0017111	7	0.00255281	1.74311	27	299	178	3436	0.0575542	B8N442,B8NKR2,B8N4E9,B8NJQ2,B8NQL4,B8N9M2,B8NJL5,B8N5B0,B8NWC9,B8NE08,B8NSZ1,B8NQ65,B8MX73,B8N054,B8NB87,B8N4M7,B8NKH6,B8MWS6,B8NGN7,B8MZF6,B8NIR3,B8NYQ1,B8NRU7,B8N9S2,B8NGL6,B8NLF1,B8NBS6,
Ptc2-eGFP	Molecular function	structural constituent of cytoskeleton	GO:0005200	3	0.00289342	4.82584	5	20	178	3436	0.0478378	B8NJQ2,B8NKB7,B8NSZ1,B8MYF4,B8ND52,
Ptc2-eGFP	Molecular function	GTP binding	GO:0005525	9	0.00389701	2.6443	10	73	178	3436	0.0623521	B8N442,B8NJQ2,B8N9M2,B8NJL5,B8NSZ1,B8N4M7,B8MWS6,B8NGN7,B8NRU7,B8NLF1,
Ptc2-eGFP	Molecular function	purine ribonucleoside binding	GO:0032550	6	0.00475251	2.57378	10	75	178	3436	0.0736639	B8N442,B8NJQ2,B8N9M2,B8NJL5,B8NSZ1,B8N4M7,B8MWS6,B8NGN7,B8NRU7,B8NLF1,
Ptc2-eGFP	Molecular function	guanyl ribonucleotide binding	GO:0032561	8	0.00475251	2.57378	10	75	178	3436	0.0736639	B8N442,B8NJQ2,B8N9M2,B8NJL5,B8NSZ1,B8N4M7,B8MWS6,B8NGN7,B8NRU7,B8NLF1,
Ptc2-eGFP	Molecular function	purine nucleoside binding	GO:0001883	5	0.00475251	2.57378	10	75	178	3436	0.0736639	B8N442,B8NJQ2,B8N9M2,B8NJL5,B8NSZ1,B8N4M7,B8MWS6,B8NGN7,B8NRU7,B8NLF1,
Ptc2-eGFP	Molecular function	guanyl nucleotide binding	GO:0019001	7	0.00523239	2.53992	10	76	178	3436	0.0741505	B8N442,B8NJQ2,B8N9M2,B8NJL5,B8NSZ1,B8N4M7,B8MWS6,B8NGN7,B8NRU7,B8NLF1,
Ptc2-eGFP	Molecular function	ribonucleoside binding	GO:0032549	5	0.00523239	2.53992	10	76	178	3436	0.0741505	B8N442,B8NJQ2,B8N9M2,B8NJL5,B8NSZ1,B8N4M7,B8MWS6,B8NGN7,B8NRU7,B8NLF1,
Ptc2-eGFP	Molecular function	nucleoside binding	GO:0001882	4	0.00523239	2.53992	10	76	178	3436	0.0741505	B8N442,B8NJQ2,B8N9M2,B8NJL5,B8NSZ1,B8N4M7,B8MWS6,B8NGN7,B8NRU7,B8NLF1,
Ptc2-eGFP	Molecular function	nucleotide binding	GO:0000166	5	0.0064499	1.61342	28	335	178	3436	0.0841881	B8N442,B8NS26,B8N4E9,B8NJQ2,B8NL13,B8NQL4,B8N0K5,B8N9M2,B8NJL5,B8N5B0,B8NWC9,B8NE08,B8NSZ1,B8NQ65,B8MX73,B8N4M7,B8MWS6,B8NGN7,B8MZF6,B8NIR3,B8NRU7,B8NJU1,B8N4I0,B8MXS8,B8N223,B8NLF1,B8NBR1,B8NIQ9,
Ptc2-eGFP	Molecular function	nucleoside phosphate binding	GO:1901265	4	0.0064499	1.61342	28	335	178	3436	0.0841881	B8N442,B8NS26,B8N4E9,B8NJQ2,B8NL13,B8NQL4,B8N0K5,B8N9M2,B8NJL5,B8N5B0,B8NWC9,B8NE08,B8NSZ1,B8NQ65,B8MX73,B8N4M7,B8MWS6,B8NGN7,B8MZF6,B8NIR3,B8NRU7,B8NJU1,B8N4I0,B8MXS8,B8N223,B8NLF1,B8NBR1,B8NIQ9,
Ptc2-eGFP	Molecular function	pyrophosphatase activity	GO:0016462	6	0.0074704	1.61359	27	323	178	3436	0.0926329	B8N442,B8NKR2,B8N4E9,B8NJQ2,B8NQL4,B8N9M2,B8NJL5,B8N5B0,B8NWC9,B8NE08,B8NSZ1,B8NQ65,B8MX73,B8N054,B8NB87,B8N4M7,B8NKH6,B8MWS6,B8NGN7,B8MZF6,B8NIR3,B8NYQ1,B8NRU7,B8N9S2,B8NGL6,B8NLF1,B8NBS6,
Ptc2-eGFP	Molecular function	hydrolase activity, acting on acid anhydrides	GO:0016817	4	0.0074704	1.61359	27	323	178	3436	0.0926329	B8N442,B8NKR2,B8N4E9,B8NJQ2,B8NQL4,B8N9M2,B8NJL5,B8N5B0,B8NWC9,B8NE08,B8NSZ1,B8NQ65,B8MX73,B8N054,B8NB87,B8N4M7,B8NKH6,B8MWS6,B8NGN7,B8MZF6,B8NIR3,B8NYQ1,B8NRU7,B8N9S2,B8NGL6,B8NLF1,B8NBS6,
Ptc2-eGFP	Molecular function	hydrolase activity, acting on acid anhydrides, in phosphorus-containing anhydrides	GO:0016818	5	0.0074704	1.61359	27	323	178	3436	0.0926329	B8N442,B8NKR2,B8N4E9,B8NJQ2,B8NQL4,B8N9M2,B8NJL5,B8N5B0,B8NWC9,B8NE08,B8NSZ1,B8NQ65,B8MX73,B8N054,B8NB87,B8N4M7,B8NKH6,B8MWS6,B8NGN7,B8MZF6,B8NIR3,B8NYQ1,B8NRU7,B8N9S2,B8NGL6,B8NLF1,B8NBS6,
Ptc2-eGFP	Molecular function	oxidoreductase activity, acting on the CH-OH group of donors, NAD or NADP as acceptor	GO:0016616	5	0.00754363	2.41292	10	80	178	3436	0.0870149	B8NEW7,B8N1N2,P41747,B8N2L6,B8MX84,B8N6C1,B8MZ75,B8N000,B8NL81,B8N4I0,
Ptc2-eGFP	Molecular function	small molecule binding	GO:0036094	3	0.0111997	1.53369	29	365	178	3436	0.111101	B8N442,B8NG97,B8NS26,B8N4E9,B8NJQ2,B8NL13,B8NQL4,B8N0K5,B8N9M2,B8NJL5,B8N5B0,B8NWC9,B8NE08,B8NSZ1,B8NQ65,B8MX73,B8N4M7,B8MWS6,B8NGN7,B8MZF6,B8NIR3,B8NRU7,B8NJU1,B8N4I0,B8MXS8,B8N223,B8NLF1,B8NBR1,B8NIQ9,
Ptc2-eGFP	Molecular function	anion binding	GO:0043168	4	0.0114487	1.49205	32	414	178	3436	0.111344	B8N442,B8N5W7,B8NG97,B8NS26,B8N4E9,B8NJQ2,B8N450,B8NL13,B8NQL4,B8N0K5,B8N9M2,B8NJL5,B8N5B0,B8NDQ4,B8NWC9,B8NE08,B8NSZ1,B8NQ65,B8MX73,B8N4M7,B8NQT8,B8MWS6,B8NGN7,B8MZF6,B8NIR3,B8NRU7,B8NJU1,B8MXS8,B8N223,B8NLF1,B8NBR1,B8NIQ9,
Ptc2-eGFP	Molecular function	oxidoreductase activity, acting on CH-OH group of donors	GO:0016614	4	0.01801	2.12125	10	91	178	3436	0.154016	B8NEW7,B8N1N2,P41747,B8N2L6,B8MX84,B8N6C1,B8MZ75,B8N000,B8NL81,B8N4I0,
Ptc2-eGFP	Molecular function	adenyl ribonucleotide binding	GO:0032559	8	0.043331	1.55525	17	211	178	3436	0.311481	B8NS26,B8N4E9,B8NL13,B8NQL4,B8N0K5,B8N5B0,B8NWC9,B8NE08,B8NQ65,B8MX73,B8MZF6,B8NIR3,B8NJU1,B8MXS8,B8N223,B8NBR1,B8NIQ9,
Ptc2-eGFP	Molecular function	acetyltransferase activity	GO:0016407	6	0.0441979	2.53992	5	38	178	3436	0.313174	B8NG97,B8NSJ9,B8NL81,B8NL80,B8NYP6,
Ptc2-eGFP	Cellular component	cytosolic ribosome	GO:0022626	7	0	6.83373	33	98	187	3795	0	B8N446,B8NV82,B8NNY3,B8N3Q5,B8NT05,B8NUR2,B8NW52,B8NUR3,B8NR98,B8NGD4,B8N180,B8N513,B8NUP9,B8NXT0,B8N0D5,B8NB78,B8N3J9,B8MY77,B8NLM1,B8MX73,B8N6A6,B8NRH6,B8NRV3,B8MZH2,B8N3W2,B8NB42,B8NCW4,B8NSF1,B8NJ15,B8NCT6,B8NRS4,B8NSD4,B8N9Q2,
Ptc2-eGFP	Cellular component	obsolete cytosolic part	GO:0044445	0	0	5.29412	42	161	187	3795	0	B8N446,B8NV82,B8NNY3,B8N3Q5,B8NT05,B8N538,B8N0K5,B8NUR2,B8NW52,B8NUR3,B8MZN7,B8NR98,B8NGD4,B8N180,B8N513,B8NUP9,B8NXT0,B8N0D5,B8NB78,B8N3J9,B8MY77,B8N2H3,B8NUM6,B8NLM1,B8MX73,B8N6A6,B8NRH6,B8NRV3,B8MZH2,B8MZF6,B8N3W2,B8NB42,B8NCW4,B8NL81,B8NL80,B8NSF1,B8NJ15,B8NCT6,B8NRS4,B8N350,B8NSD4,B8N9Q2,
Ptc2-eGFP	Cellular component	cytosol	GO:0005829	3	0	2.69111	85	641	187	3795	0	B8N442,B8N5W7,B8N446,B8NNG3,B8NFX0,B8NV82,B8N211,B8NS26,B8NNY3,B8N450,B8NKB7,B8NFY6,B8N3Q5,B8NAL4,B8NL13,B8NT05,B8N538,B8NHK5,B8NQL4,B8N0K5,B8N1M8,B8N9M2,B8NUR2,B8NW52,B8NUR3,B8NNT0,B8N5B0,B8MZN7,B8N1K6,B8NR98,B8NGD4,B8N180,B8NWC7,B8N513,B8MYK0,B8NUP9,B8NXT0,B8N2Y6,B8N0D5,B8NB78,B8N3J9,B8MY77,B8N2H3,B8NUM6,B8NQ65,B8NLM1,B8MX73,B8NNQ8,B8N6A6,B8N054,B8NRH6,B8NQF0,B8NW18,B8NRV3,B8MZH2,B8NIT1,B8MZ75,…
Ptc2-eGFP	Cellular component	ribosome	GO:0005840	6	0	4.66387	37	161	187	3795	0	B8N446,B8NV82,B8NNY3,B8N3Q5,B8NT05,B8NUR2,B8NW52,B8NUR3,B8NDQ4,B8NR98,B8NGD4,B8N180,B8N513,B8NUP9,B8NXT0,B8N0D5,B8NB78,B8N3J9,B8MY77,B8NLM1,B8MX73,B8N6A6,B8N054,B8NRH6,B8NRV3,B8MZH2,B8NGN7,B8N3W2,B8NB42,B8NCW4,B8NSF1,B8NLF1,B8NJ15,B8NCT6,B8NRS4,B8NSD4,B8N9Q2,
Ptc2-eGFP	Cellular component	ribosomal subunit	GO:0044391	4	2.30926e-14	4.74023	32	137	187	3795	1.82894e-12	B8N446,B8NV82,B8NNY3,B8N3Q5,B8NT05,B8NUR2,B8NW52,B8NUR3,B8NR98,B8NGD4,B8N180,B8N513,B8NUP9,B8NXT0,B8N0D5,B8NB78,B8N3J9,B8MY77,B8NLM1,B8N6A6,B8NRH6,B8NRV3,B8MZH2,B8N3W2,B8NB42,B8NCW4,B8NSF1,B8NJ15,B8NCT6,B8NRS4,B8NSD4,B8N9Q2,
Ptc2-eGFP	Cellular component	cytosolic small ribosomal subunit	GO:0022627	6	5.68434e-14	9.13235	18	40	187	3795	3.75167e-12	B8NNY3,B8N3Q5,B8NT05,B8NW52,B8NUR3,B8N513,B8NUP9,B8NXT0,B8N0D5,B8NB78,B8N3J9,B8NRV3,B8MZH2,B8N3W2,B8NB42,B8NJ15,B8NRS4,B8NSD4,
Ptc2-eGFP	Cellular component	ribonucleoprotein complex	GO:1990904	3	1.4222e-13	2.53676	63	504	187	3795	8.04556e-12	B8N446,B8NV82,B8NNY3,B8NFY6,B8N3Q5,B8NL13,B8NT05,B8NUR2,B8NW52,B8NUR3,B8N5B0,B8NQI6,B8NDQ4,B8NR98,B8NGD4,B8N180,B8NLM9,B8N513,B8NE08,B8NBK7,B8N507,B8NUP9,B8NXT0,B8N0D5,B8NB78,B8N3J9,B8MY77,B8NLM1,B8MX73,B8N6A6,B8N054,B8NRH6,B8NB89,B8NRV3,B8MZH2,B8N1D8,B8NKH6,B8NGN7,B8NIR3,B8MYD6,B8N3W2,B8NK50,B8NYQ1,B8NRU7,B8N9T1,B8NB42,B8NCW4,B8NJU1,B8N9S2,B8NSF1,B8NGL6,B8N223,B8NLF1,B8NHN5,B8NJ15,B8NCT6,B8NCT8,…
Ptc2-eGFP	Cellular component	small ribosomal subunit	GO:0015935	5	2.6605e-10	5.98843	18	61	187	3795	1.31695e-08	B8NNY3,B8N3Q5,B8NT05,B8NW52,B8NUR3,B8N513,B8NUP9,B8NXT0,B8N0D5,B8NB78,B8N3J9,B8NRV3,B8MZH2,B8N3W2,B8NB42,B8NJ15,B8NRS4,B8NSD4,
Ptc2-eGFP	Cellular component	obsolete cytoplasmic part	GO:0044444	0	6.17237e-10	1.3411	151	2285	187	3795	2.71584e-08	B8N442,B8N5W7,B8N446,B8NKR2,B8NG97,B8N3R9,B8NNG3,B8NLC3,B8NFX0,B8NV82,B8N211,B8NS26,B8N4E9,B8NNY3,B8NJQ2,B8N450,B8NKB7,B8NFY6,B8NEW7,B8NBQ3,B8N3Q5,B8NAL4,B8NL13,B8NT05,B8N538,B8NHK5,B8NQL4,B8NRN4,P41747,B8N0K5,B8NQL8,B8N1M8,B8NQL9,B8N9M2,B8NJL5,B8NUR2,B8NW52,B8NUR3,B8NNT0,B8N5B0,B8MZN7,B8N2L6,B8N1J7,B8MWZ9,B8NDQ4,B8N6U8,B8N1K6,B8NR98,B8MX84,B8NGD4,B8N744,B8N180,B8NWC7,B8NWC9,B8NLM9,B8NFA6,B8N513,…
Ptc2-eGFP	Cellular component	non-membrane-bounded organelle	GO:0043228	4	6.44116e-09	1.66826	91	1107	187	3795	2.5507e-07	B8N5W7,B8N446,B8NV82,B8N211,B8NNY3,B8NJQ2,B8NKB7,B8NGH5,B8N3Q5,B8NAL4,B8NT05,B8NTQ8,B8N538,B8NQL9,B8NUR2,B8N4Q2,B8NW52,B8N4Q3,B8NUR3,B8MZN7,B8N2L6,B8NQI6,B8NDQ4,B8NV35,B8NR98,B8NGD4,B8N180,B8NWC7,B8NVA9,B8NFR2,B8NLM9,B8NFA6,B8N6T0,B8N513,B8N6C9,B8NBK7,B8N507,B8NUP9,B8NXT0,B8NSZ1,B8N2Y6,B8N0D5,B8NB78,B8N3J9,B8MY77,B8NUM6,B8NLM1,B8MX73,B8N6A6,B8N054,B8NB87,B8NRH6,B8NB89,B8MYF4,B8NRV3,B8MZH2,B8N1D8,…
Ptc2-eGFP	Cellular component	intracellular non-membrane-bounded organelle	GO:0043232	5	6.44116e-09	1.66826	91	1107	187	3795	2.5507e-07	B8N5W7,B8N446,B8NV82,B8N211,B8NNY3,B8NJQ2,B8NKB7,B8NGH5,B8N3Q5,B8NAL4,B8NT05,B8NTQ8,B8N538,B8NQL9,B8NUR2,B8N4Q2,B8NW52,B8N4Q3,B8NUR3,B8MZN7,B8N2L6,B8NQI6,B8NDQ4,B8NV35,B8NR98,B8NGD4,B8N180,B8NWC7,B8NVA9,B8NFR2,B8NLM9,B8NFA6,B8N6T0,B8N513,B8N6C9,B8NBK7,B8N507,B8NUP9,B8NXT0,B8NSZ1,B8N2Y6,B8N0D5,B8NB78,B8N3J9,B8MY77,B8NUM6,B8NLM1,B8MX73,B8N6A6,B8N054,B8NB87,B8NRH6,B8NB89,B8MYF4,B8NRV3,B8MZH2,B8N1D8,…
Ptc2-eGFP	Cellular component	cytosolic large ribosomal subunit	GO:0022625	6	3.38173e-08	5.91912	14	48	187	3795	1.11597e-06	B8N446,B8NV82,B8NUR2,B8NR98,B8NGD4,B8N180,B8MY77,B8NLM1,B8N6A6,B8NRH6,B8NCW4,B8NSF1,B8NCT6,B8N9Q2,
Ptc2-eGFP	Cellular component	cytoplasmic stress granule	GO:0010494	8	3.87349e-08	4.5098	18	81	187	3795	1.17993e-06	B8NDQ4,B8NLM9,B8N513,B8NBK7,B8MX73,B8N054,B8NB89,B8N1D8,B8NK50,B8NYQ1,B8NRU7,B8NJU1,B8N9S2,B8NGL6,B8N223,B8NCT8,B8N3V1,B8NSD8,
Ptc2-eGFP	Cellular component	preribosome	GO:0030684	4	3.24402e-07	3.24142	23	144	187	3795	9.17594e-06	B8NV82,B8NW52,B8NUR3,B8NQI6,B8NGD4,B8N513,B8NE08,B8N507,B8NUP9,B8N0D5,B8N3J9,B8MY77,B8NRH6,B8NRV3,B8MZH2,B8NIR3,B8MYD6,B8N3W2,B8NB42,B8NCW4,B8NSF1,B8NCT6,B8NSD4,
Ptc2-eGFP	Cellular component	yeast-form cell wall	GO:0030445	6	4.03499e-07	8.30214	9	22	187	3795	1.06524e-05	B8N5B0,B8NLM9,B8N2H3,B8MX73,B8NB87,B8NGN7,B8NK50,B8MWA0,B8NLF1,
Ptc2-eGFP	Cellular component	external encapsulating structure	GO:0030312	3	1.13486e-06	3.65294	18	100	187	3795	2.80878e-05	B8N211,B8NAL4,B8NQL4,P41747,B8N1M8,B8N5B0,B8NLM9,B8N2Y6,B8N2H3,B8MX73,B8NB87,B8NIT1,B8N9V1,B8NGN7,B8NK50,B8MWA0,B8NLF1,B8NSD4,
Ptc2-eGFP	Cellular component	cytoplasmic ribonucleoprotein granule	GO:0036464	7	1.78242e-06	3.54654	18	103	187	3795	4.152e-05	B8NDQ4,B8NLM9,B8N513,B8NBK7,B8MX73,B8N054,B8NB89,B8N1D8,B8NK50,B8NYQ1,B8NRU7,B8NJU1,B8N9S2,B8NGL6,B8N223,B8NCT8,B8N3V1,B8NSD8,
Ptc2-eGFP	Cellular component	ribonucleoprotein granule	GO:0035770	6	1.78242e-06	3.54654	18	103	187	3795	4.152e-05	B8NDQ4,B8NLM9,B8N513,B8NBK7,B8MX73,B8N054,B8NB89,B8N1D8,B8NK50,B8NYQ1,B8NRU7,B8NJU1,B8N9S2,B8NGL6,B8N223,B8NCT8,B8N3V1,B8NSD8,
Ptc2-eGFP	Cellular component	hyphal cell wall	GO:0030446	6	3.50771e-06	7.73109	8	21	187	3795	7.3108e-05	B8NQL4,B8N1M8,B8N5B0,B8N2H3,B8N9V1,B8MWA0,B8NLF1,B8NSD4,
Ptc2-eGFP	Cellular component	cytoplasm	GO:0005737	3	3.92947e-06	1.16745	167	2903	187	3795	7.78036e-05	B8N442,B8N5W7,B8NTT7,B8N446,B8NKR2,B8NG97,B8N3R9,B8NNG3,B8NLC3,B8NFX0,B8NV82,B8N211,B8NS26,B8N4E9,B8NNY3,B8NJQ2,B8N450,B8NKB7,B8NFY6,B8NEW7,B8NBQ3,B8NFY1,B8NGH5,B8N3Q5,B8NAL4,B8NL13,B8NT05,B8N538,B8N4T2,B8NHK5,B8N1N2,B8MZA3,B8NQL4,B8N1M4,B8NRN4,P41747,B8N0K5,B8NQL8,B8N1M8,B8NQL9,B8N9M2,B8NJL5,B8NUR2,B8NW52,B8NUR3,B8NNT0,B8N5B0,B8MZN7,B8N2L6,B8N1J7,B8MWZ9,B8N7G2,B8NDQ4,B8N6U8,B8N1K6,B8NR98,B8MX84,…
Ptc2-eGFP	Cellular component	fungal-type cell wall	GO:0009277	5	7.56756e-06	3.71234	15	82	187	3795	0.000142703	B8NAL4,B8NQL4,B8N1M8,B8N5B0,B8NLM9,B8N2Y6,B8N2H3,B8MX73,B8NB87,B8N9V1,B8NGN7,B8NK50,B8MWA0,B8NLF1,B8NSD4,
Ptc2-eGFP	Cellular component	supramolecular complex	GO:0099080	3	1.01004e-05	2.60459	24	187	187	3795	0.000181808	B8NJQ2,B8NKB7,B8NDQ4,B8NLM9,B8N513,B8NBK7,B8NSZ1,B8MX73,B8N054,B8NB89,B8MYF4,B8N1D8,B8MWS6,B8NK50,B8NYQ1,B8NRU7,B8NJU1,B8N9S2,B8NGL6,B8N223,B8ND52,B8NCT8,B8N3V1,B8NSD8,
Ptc2-eGFP	Cellular component	large ribosomal subunit	GO:0015934	5	1.65941e-05	3.68984	14	77	187	3795	0.000285707	B8N446,B8NV82,B8NUR2,B8NR98,B8NGD4,B8N180,B8MY77,B8NLM1,B8N6A6,B8NRH6,B8NCW4,B8NSF1,B8NCT6,B8N9Q2,
Ptc2-eGFP	Cellular component	cell wall	GO:0005618	4	1.85345e-05	3.45922	15	88	187	3795	0.000305819	B8NAL4,B8NQL4,B8N1M8,B8N5B0,B8NLM9,B8N2Y6,B8N2H3,B8MX73,B8NB87,B8N9V1,B8NGN7,B8NK50,B8MWA0,B8NLF1,B8NSD4,
Ptc2-eGFP	Cellular component	biofilm matrix	GO:0062039	5	1.91895e-05	7.47678	7	19	187	3795	0.000303961	B8N211,P41747,B8N5B0,B8N2H3,B8NB87,B8NIT1,B8N9V1,
Ptc2-eGFP	Cellular component	fungal biofilm matrix	GO:0062040	6	1.91895e-05	7.47678	7	19	187	3795	0.000303961	B8N211,P41747,B8N5B0,B8N2H3,B8NB87,B8NIT1,B8N9V1,
Ptc2-eGFP	Cellular component	protein-containing complex	GO:0032991	2	2.74067e-05	1.31525	114	1759	187	3795	0.000401965	B8N446,B8NV82,B8N4E9,B8NNY3,B8NJQ2,B8NKB7,B8NFY6,B8N3Q5,B8NAL4,B8NP92,B8NL13,B8NT05,B8NTQ8,B8N538,B8N0K5,B8NQL8,B8NUR2,B8N4Q2,B8NW52,B8N4Q3,B8NUR3,B8N5B0,B8MZN7,B8N2L6,B8NQI6,B8NDQ4,B8N6U8,B8NV35,B8NR98,B8NGD4,B8N744,B8N180,B8N181,B8NWC9,B8NVA9,B8NFR2,B8NLM9,B8N513,B8NE08,B8NBK7,B8N6C1,B8N507,B8MYK0,B8NUP9,B8N841,B8NXT0,B8NSZ1,B8N2Y6,B8N0D5,B8NB78,B8N3J9,B8MY77,B8N2H3,B8NUM6,B8NQ65,B8NLM1,B8MX73,…
Ptc2-eGFP	Cellular component	extracellular matrix	GO:0031012	4	2.8302e-05	7.10294	7	20	187	3795	0.000400271	B8N211,P41747,B8N5B0,B8N2H3,B8NB87,B8NIT1,B8N9V1,
Ptc2-eGFP	Cellular component	nucleosome	GO:0000786	4	5.67251e-05	10.1471	5	10	187	3795	0.000774591	B8N4Q2,B8N4Q3,B8NV35,B8NVA9,B8NHQ0,
Ptc2-eGFP	Cellular component	nucleoid	GO:0009295	3	7.88693e-05	6.17647	7	23	187	3795	0.00104108	B8N211,B8NQL9,B8N2L6,B8NB87,B8N000,B8NL85,B8MXS8,
Ptc2-eGFP	Cellular component	mitochondrial nucleoid	GO:0042645	6	7.88693e-05	6.17647	7	23	187	3795	0.00104108	B8N211,B8NQL9,B8N2L6,B8NB87,B8N000,B8NL85,B8MXS8,
Ptc2-eGFP	Cellular component	obsolete extracellular region part	GO:0044421	0	0.000106752	5.91912	7	24	187	3795	0.00132106	B8N211,P41747,B8N5B0,B8N2H3,B8NB87,B8NIT1,B8N9V1,
Ptc2-eGFP	Cellular component	90S preribosome	GO:0030686	5	0.00014243	3.42999	12	71	187	3795	0.00165888	B8NUR3,B8N513,B8N507,B8NUP9,B8N0D5,B8N3J9,B8NRV3,B8MZH2,B8MYD6,B8N3W2,B8NB42,B8NSD4,
Ptc2-eGFP	Cellular component	cell surface	GO:0009986	3	0.000187522	3.33602	12	73	187	3795	0.00212168	B8NQL4,B8N1M8,B8N5B0,B8NLM9,B8N2H3,B8MX73,B8NB87,B8N9V1,B8NGN7,B8NK50,B8MWA0,B8NLF1,
Ptc2-eGFP	Cellular component	intracellular anatomical structure	GO:0005622	3	0.000351177	1.05028	186	3594	187	3795	0.00386295	B8N3S3,B8N442,B8N5W7,B8NTT7,B8N446,B8NKR2,B8NG97,B8N3R9,B8NNG3,B8NLC3,B8NFX0,B8NV82,B8N211,B8NS26,B8N4E9,B8NNY3,B8NJQ2,B8N450,B8NKB7,B8NFY6,B8NEW7,B8NBQ3,B8NFY1,B8NGH5,B8N3Q5,B8NAL4,B8NP92,B8NL13,B8NT05,B8NTQ8,B8N538,B8N4T2,B8NHK5,B8N1N2,B8MZA3,B8NQL4,B8N1M4,B8NRN4,P41747,B8N0K5,B8NQL8,B8N1M8,B8NQL9,B8N9M2,B8NJL5,B8NUR2,B8N4Q2,B8NW52,B8N4Q3,B8NUR3,B8NNT0,B8N5B0,B8MZN7,B8N2L6,B8N1J7,B8NQI6,B8MWZ9,…
Ptc2-eGFP	Cellular component	obsolete DNA packaging complex	GO:0044815	0	0.000551926	6.76471	5	15	187	3795	0.0059071	B8N4Q2,B8N4Q3,B8NV35,B8NVA9,B8NHQ0,
Ptc2-eGFP	Cellular component	mitochondrion	GO:0005739	6	0.00071679	1.44958	61	854	187	3795	0.00709622	B8NKR2,B8NG97,B8N3R9,B8NLC3,B8N211,B8NS26,B8NEW7,B8NBQ3,B8NAL4,B8NQL4,P41747,B8N0K5,B8NQL8,B8N1M8,B8NQL9,B8N9M2,B8NJL5,B8N5B0,B8N2L6,B8N1J7,B8MWZ9,B8NDQ4,B8N6U8,B8MX84,B8N744,B8NWC9,B8N6C1,B8MYK0,B8NXT0,B8N2Y6,B8N2H3,B8NB87,B8NB89,B8NQF0,B8N4M7,B8NUL4,B8N000,B8NA18,B8NL85,B8NRD5,B8NL81,B8NL80,B8MWA0,B8N4I0,B8MWQ4,B8NLH6,B8MXS8,B8N223,B8NS32,B8N225,B8NLF1,B8NJ15,B8NBR1,B8NDV6,B8NZ05,B8NIQ9,B8NRS8,…
Ptc2-eGFP	Cellular component	obsolete intracellular part	GO:0044424	0	0.000868221	1.05048	185	3574	187	3795	0.00838575	B8N442,B8N5W7,B8NTT7,B8N446,B8NKR2,B8NG97,B8N3R9,B8NNG3,B8NLC3,B8NFX0,B8NV82,B8N211,B8NS26,B8N4E9,B8NNY3,B8NJQ2,B8N450,B8NKB7,B8NFY6,B8NEW7,B8NBQ3,B8NFY1,B8NGH5,B8N3Q5,B8NAL4,B8NP92,B8NL13,B8NT05,B8NTQ8,B8N538,B8N4T2,B8NHK5,B8N1N2,B8MZA3,B8NQL4,B8N1M4,B8NRN4,P41747,B8N0K5,B8NQL8,B8N1M8,B8NQL9,B8N9M2,B8NJL5,B8NUR2,B8N4Q2,B8NW52,B8N4Q3,B8NUR3,B8NNT0,B8N5B0,B8MZN7,B8N2L6,B8N1J7,B8NQI6,B8MWZ9,B8N7G2,…
Ptc2-eGFP	Cellular component	preribosome, large subunit precursor	GO:0030687	5	0.000980915	3.17096	10	64	187	3795	0.00924863	B8NV82,B8NQI6,B8NGD4,B8NE08,B8MY77,B8NRH6,B8NIR3,B8NCW4,B8NSF1,B8NCT6,
Ptc2-eGFP	Cellular component	inner mitochondrial membrane protein complex	GO:0098800	4	0.00411381	2.80995	9	65	187	3795	0.0296194	B8NQL8,B8N6U8,B8NWC9,B8MYK0,B8NB87,B8NA18,B8NLH6,B8MXS8,B8NS32,
Ptc2-eGFP	Cellular component	oxidoreductase complex	GO:1990204	4	0.00581448	3.15686	7	45	187	3795	0.0396988	B8NQL8,B8N2L6,B8N6U8,B8N6C1,B8MYK0,B8NA18,B8NL85,
Ptc2-eGFP	Cellular component	mitochondrial matrix	GO:0005759	6	0.00694414	1.95606	16	166	187	3795	0.0458313	B8NG97,B8N211,P41747,B8NQL9,B8NJL5,B8N2L6,B8N6U8,B8MX84,B8N6C1,B8NB87,B8N000,B8NL85,B8NRD5,B8MXS8,B8N225,B8NBS6,
Ptc2-eGFP	Cellular component	lipid droplet	GO:0005811	6	0.00746641	3.38235	6	36	187	3795	0.0476887	B8NAL4,B8NFA6,B8N2Y6,B8NB89,B8NL81,B8NL80,
Ptc2-eGFP	Cellular component	obsolete mitochondrial part	GO:0044429	0	0.00840823	1.51517	33	442	187	3795	0.0504494	B8NKR2,B8NG97,B8N3R9,B8NLC3,B8N211,B8NBQ3,P41747,B8NQL8,B8NQL9,B8NJL5,B8N2L6,B8N6U8,B8MX84,B8NWC9,B8N6C1,B8MYK0,B8NB87,B8NB89,B8NQF0,B8N4M7,B8N000,B8NA18,B8NL85,B8NRD5,B8MWQ4,B8NLH6,B8MXS8,B8NS32,B8N225,B8NRS8,B8MZE3,B8NA08,B8NBS6,
Ptc2-eGFP	Cellular component	obsolete integral component of mitochondrial inner membrane	GO:0031305	0	0.0107201	3.62395	5	28	187	3795	0.0633607	B8N3R9,B8NLC3,B8NLH6,B8NS32,B8MZE3,
Ptc2-eGFP	Cellular component	obsolete mitochondrial membrane part	GO:0044455	0	0.0114871	2.01392	13	131	187	3795	0.0659261	B8N3R9,B8NLC3,B8NQL8,B8N6U8,B8NWC9,B8MYK0,B8NB87,B8NA18,B8NLH6,B8MXS8,B8NS32,B8MZE3,B8NA08,
Ptc2-eGFP	Cellular component	small-subunit processome	GO:0032040	5	0.0157515	2.89916	6	42	187	3795	0.0854464	B8NW52,B8NUR3,B8N507,B8MYD6,B8N3W2,B8NB42,
Ptc2-eGFP	Cellular component	obsolete intrinsic component of mitochondrial inner membrane	GO:0031304	0	0.0164506	3.27324	5	31	187	3795	0.088033	B8N3R9,B8NLC3,B8NLH6,B8NS32,B8MZE3,
Ptc2-eGFP	Cellular component	polymeric cytoskeletal fiber	GO:0099513	6	0.0239198	2.64706	6	46	187	3795	0.116941	B8NJQ2,B8NKB7,B8NSZ1,B8MYF4,B8MWS6,B8ND52,
Ptc2-eGFP	Cellular component	obsolete integral component of mitochondrial membrane	GO:0032592	0	0.0239198	2.64706	6	46	187	3795	0.116941	B8N3R9,B8NLC3,B8NLH6,B8NS32,B8MZE3,B8NA08,
Ptc2-eGFP	Cellular component	supramolecular fiber	GO:0099512	5	0.026335	2.59074	6	47	187	3795	0.121263	B8NJQ2,B8NKB7,B8NSZ1,B8MYF4,B8MWS6,B8ND52,
Ptc2-eGFP	Cellular component	supramolecular polymer	GO:0099081	4	0.026335	2.59074	6	47	187	3795	0.121263	B8NJQ2,B8NKB7,B8NSZ1,B8MYF4,B8MWS6,B8ND52,
Ptc2-eGFP	Cellular component	mitochondrial inner membrane	GO:0005743	6	0.0302407	1.65666	16	196	187	3795	0.136083	B8N3R9,B8NLC3,B8NBQ3,B8NQL8,B8NQL9,B8N6U8,B8NWC9,B8MYK0,B8NB87,B8NA18,B8MWQ4,B8NLH6,B8MXS8,B8NS32,B8NRS8,B8MZE3,
Ptc2-eGFP	Cellular component	obsolete intrinsic component of mitochondrial membrane	GO:0098573	0	0.0316396	2.48499	6	49	187	3795	0.140779	B8N3R9,B8NLC3,B8NLH6,B8NS32,B8MZE3,B8NA08,
Ptc2-eGFP	Cellular component	mitochondrial membrane	GO:0031966	5	0.042383	1.49772	20	271	187	3795	0.182431	B8NKR2,B8N3R9,B8NLC3,B8NBQ3,B8NQL8,B8NQL9,B8N6U8,B8NWC9,B8MYK0,B8NB87,B8NB89,B8N4M7,B8NA18,B8MWQ4,B8NLH6,B8MXS8,B8NS32,B8NRS8,B8MZE3,B8NA08,
Ptc2-eGFP	Cellular component	organelle inner membrane	GO:0019866	5	0.0448631	1.57624	16	206	187	3795	0.19103	B8N3R9,B8NLC3,B8NBQ3,B8NQL8,B8NQL9,B8N6U8,B8NWC9,B8MYK0,B8NB87,B8NA18,B8MWQ4,B8NLH6,B8MXS8,B8NS32,B8NRS8,B8MZE3,
Ptc2-eGFP	Cellular component	actin cortical patch	GO:0030479	4	0.0478053	2.2549	6	54	187	3795	0.197197	B8N5W7,B8NKB7,B8NWC7,B8N6C9,B8N9R7,B8ND52,
Ptc2-eGFP	Cellular component	intracellular organelle	GO:0043229	4	0.0490436	1.05399	165	3177	187	3795	0.198176	B8N442,B8N5W7,B8NTT7,B8N446,B8NKR2,B8NG97,B8N3R9,B8NNG3,B8NLC3,B8NV82,B8N211,B8NS26,B8N4E9,B8NNY3,B8NJQ2,B8NKB7,B8NEW7,B8NBQ3,B8NFY1,B8NGH5,B8N3Q5,B8NAL4,B8NT05,B8NTQ8,B8N538,B8N4T2,B8N1N2,B8NQL4,B8NRN4,P41747,B8N0K5,B8NQL8,B8N1M8,B8NQL9,B8N9M2,B8NJL5,B8NUR2,B8N4Q2,B8NW52,B8N4Q3,B8NUR3,B8N5B0,B8MZN7,B8N2L6,B8N1J7,B8NQI6,B8MWZ9,B8NDQ4,B8N6U8,B8NV35,B8NR98,B8MX84,B8NGD4,B8N744,B8N180,B8NWC7,B8N181,…
Ptc2-eGFP	Biological process	organonitrogen compound biosynthetic process	GO:1901566	5	0	2.35002	96	857	189	3965	0	B8NTT7,B8N446,B8NG97,B8NV82,B8NNY3,B8NFY6,B8NFY1,B8N3Q5,B8NAL4,B8NT05,B8N1N2,B8MZA3,B8N1M4,B8N0K5,B8N1M8,B8N9M2,B8NJL5,B8NUR2,B8NW52,B8N2M1,B8NUR3,B8NNT0,B8N5B0,B8N2L6,B8NNC4,B8MWZ9,B8N7G2,B8NDQ4,B8NR98,B8NGD4,B8N180,B8NWC9,B8NLM9,B8NGE1,B8N513,B8NBK7,B8N6C1,B8MYK0,B8NUP9,B8N841,B8NXT0,B8N2Y6,B8N0D5,B8NB78,B8N3J9,B8MY77,B8N2H3,B8NXS9,B8NLM1,B8MX73,B8NNQ8,B8N6A6,B8N054,B8NRH6,B8MWE0,B8NSJ9,B8N845,…
Ptc2-eGFP	Biological process	cytoplasmic translation	GO:0002181	9	0	5.51505	51	194	189	3965	0	B8N446,B8NV82,B8NNY3,B8NFY6,B8N3Q5,B8NT05,B8NUR2,B8NW52,B8NUR3,B8NNT0,B8N5B0,B8N7G2,B8NR98,B8NGD4,B8N180,B8N513,B8NUP9,B8NXT0,B8N0D5,B8NB78,B8N3J9,B8MY77,B8NLM1,B8MX73,B8N6A6,B8N054,B8NRH6,B8NSJ9,B8NRV3,B8MZH2,B8N1D8,B8NLJ7,B8NGN7,B8NIR3,B8N3W2,B8NYQ1,B8NRU7,B8N9T1,B8NB42,B8NCW4,B8N9S2,B8NSF1,B8NLF1,B8NJ15,B8NCT6,B8NCT8,B8NRS4,B8N3V1,B8NSD4,B8NSD8,B8N9Q2,
Ptc2-eGFP	Biological process	translation	GO:0006412	8	0	3.28728	55	351	189	3965	0	B8N446,B8NV82,B8NNY3,B8NFY6,B8N3Q5,B8NT05,B8N9M2,B8NJL5,B8NUR2,B8NW52,B8NUR3,B8NNT0,B8N5B0,B8N7G2,B8NDQ4,B8NR98,B8NGD4,B8N180,B8N513,B8NBK7,B8NUP9,B8NXT0,B8N0D5,B8NB78,B8N3J9,B8MY77,B8NLM1,B8MX73,B8N6A6,B8N054,B8NRH6,B8NSJ9,B8NRV3,B8MZH2,B8N1D8,B8NLJ7,B8NGN7,B8NIR3,B8N3W2,B8NYQ1,B8NRU7,B8N9T1,B8NB42,B8NCW4,B8N9S2,B8NSF1,B8NLF1,B8NJ15,B8NCT6,B8NCT8,B8NRS4,B8N3V1,B8NSD4,B8NSD8,B8N9Q2,
Ptc2-eGFP	Biological process	peptide biosynthetic process	GO:0043043	7	6.66134e-16	3.13284	56	375	189	3965	3.47555e-13	B8N446,B8NV82,B8NNY3,B8NFY6,B8N3Q5,B8NT05,B8N9M2,B8NJL5,B8NUR2,B8NW52,B8NUR3,B8NNT0,B8N5B0,B8N7G2,B8NDQ4,B8NR98,B8NGD4,B8N180,B8N513,B8NBK7,B8NUP9,B8NXT0,B8N0D5,B8NB78,B8N3J9,B8MY77,B8NXS9,B8NLM1,B8MX73,B8N6A6,B8N054,B8NRH6,B8NSJ9,B8NRV3,B8MZH2,B8N1D8,B8NLJ7,B8NGN7,B8NIR3,B8N3W2,B8NYQ1,B8NRU7,B8N9T1,B8NB42,B8NCW4,B8N9S2,B8NSF1,B8NLF1,B8NJ15,B8NCT6,B8NCT8,B8NRS4,B8N3V1,B8NSD4,B8NSD8,B8N9Q2,
Ptc2-eGFP	Biological process	amide biosynthetic process	GO:0043604	6	1.66533e-15	2.83993	62	458	189	3965	6.95111e-13	B8N446,B8NV82,B8NNY3,B8NFY6,B8N3Q5,B8NT05,B8N9M2,B8NJL5,B8NUR2,B8NW52,B8NUR3,B8NNT0,B8N5B0,B8N2L6,B8N7G2,B8NDQ4,B8NR98,B8NGD4,B8N180,B8N513,B8NBK7,B8N6C1,B8NUP9,B8N841,B8NXT0,B8N0D5,B8NB78,B8N3J9,B8MY77,B8NXS9,B8NLM1,B8MX73,B8N6A6,B8N054,B8NRH6,B8NSJ9,B8NRV3,B8MZH2,B8N1D8,B8NLJ7,B8NGN7,B8N000,B8NIR3,B8N3W2,B8NYQ1,B8NRU7,B8N9T1,B8NL85,B8NB42,B8NCW4,B8NRD5,B8N9S2,B8NSF1,B8NLF1,B8NJ15,B8NCT6,B8NCT8,…
Ptc2-eGFP	Biological process	amide metabolic process	GO:0043603	4	2.66454e-15	2.62726	67	535	189	3965	9.26814e-13	B8N446,B8NG97,B8NV82,B8N211,B8NNY3,B8NFY6,B8N3Q5,B8NT05,B8N9M2,B8NJL5,B8NUR2,B8NW52,B8NUR3,B8NNT0,B8N5B0,B8N2L6,B8N7G2,B8NDQ4,B8NR98,B8NGD4,B8N180,B8N513,B8NBK7,B8N6C1,B8NUP9,B8N841,B8NXT0,B8N0D5,B8NB78,B8N3J9,B8MY77,B8NXS9,B8NLM1,B8MX73,B8N6A6,B8N054,B8NRH6,B8NB89,B8NSJ9,B8NRV3,B8MZH2,B8N1D8,B8NLJ7,B8NGN7,B8N000,B8N3W9,B8NIR3,B8N3W2,B8NYQ1,B8NRU7,B8N9T1,B8NL85,B8NB42,B8NCW4,B8NRD5,B8N9S2,B8NSF1,…
Ptc2-eGFP	Biological process	peptide metabolic process	GO:0006518	5	1.36557e-14	2.91517	56	403	189	3965	4.07136e-12	B8N446,B8NV82,B8NNY3,B8NFY6,B8N3Q5,B8NT05,B8N9M2,B8NJL5,B8NUR2,B8NW52,B8NUR3,B8NNT0,B8N5B0,B8N7G2,B8NDQ4,B8NR98,B8NGD4,B8N180,B8N513,B8NBK7,B8NUP9,B8NXT0,B8N0D5,B8NB78,B8N3J9,B8MY77,B8NXS9,B8NLM1,B8MX73,B8N6A6,B8N054,B8NRH6,B8NSJ9,B8NRV3,B8MZH2,B8N1D8,B8NLJ7,B8NGN7,B8NIR3,B8N3W2,B8NYQ1,B8NRU7,B8N9T1,B8NB42,B8NCW4,B8N9S2,B8NSF1,B8NLF1,B8NJ15,B8NCT6,B8NCT8,B8NRS4,B8N3V1,B8NSD4,B8NSD8,B8N9Q2,
Ptc2-eGFP	Biological process	ribose phosphate metabolic process	GO:0019693	6	3.6493e-13	4.62768	30	136	189	3965	9.52012e-11	B8N3S3,B8NTT7,B8NAL4,B8N4T2,B8MZA3,P41747,B8N0K5,B8NQL8,B8N1M8,B8N6U8,B8NWC9,B8NGE1,B8MYK0,B8N841,B8N2Y6,B8N2H3,B8NNQ8,B8NB89,B8N845,B8NQF0,B8N3W9,B8NA18,B8NL85,B8NRD5,B8MWA0,B8N4I0,B8MXS8,B8NZ05,B8NIQ9,B8NSD6,
Ptc2-eGFP	Biological process	ribonucleotide metabolic process	GO:0009259	9	8.54872e-13	4.81481	28	122	189	3965	1.98235e-10	B8N3S3,B8NTT7,B8NAL4,B8MZA3,P41747,B8N0K5,B8NQL8,B8N1M8,B8N6U8,B8NWC9,B8NGE1,B8MYK0,B8N841,B8N2Y6,B8N2H3,B8NNQ8,B8NB89,B8NQF0,B8N3W9,B8NA18,B8NL85,B8NRD5,B8MWA0,B8N4I0,B8MXS8,B8NZ05,B8NIQ9,B8NSD6,
Ptc2-eGFP	Biological process	nucleobase-containing small molecule metabolic process	GO:0055086	6	1.27942e-12	3.48159	39	235	189	3965	2.67015e-10	B8N3S3,B8NTT7,B8NFY1,B8NAL4,B8N4T2,B8MZA3,P41747,B8N0K5,B8NQL8,B8N1M8,B8N2M1,B8NNC4,B8N6U8,B8N1K6,B8NWC9,B8NGE1,B8MYK0,B8N841,B8N2Y6,B8N2H3,B8NNQ8,B8NB89,B8N845,B8NQF0,B8NIT1,B8N9V1,B8N000,B8N3W9,B8NA18,B8NK50,B8NL85,B8NRD5,B8MWA0,B8N4I0,B8N2E0,B8MXS8,B8NZ05,B8NIQ9,B8NSD6,
Ptc2-eGFP	Biological process	generation of precursor metabolites and energy	GO:0006091	4	4.73999e-12	3.97232	32	169	189	3965	8.99305e-10	B8N3S3,B8N211,B8NAL4,B8N4T2,B8N1M4,P41747,B8N0K5,B8NQL8,B8N1M8,B8N2L6,B8N6U8,B8N1K6,B8MX84,B8NWC9,B8NLM9,B8NWD0,B8N6C1,B8MYK0,B8N2Y6,B8N2H3,B8N845,B8N000,B8NA18,B8NK50,B8NRD5,B8MWA0,B8N4I0,B8MWQ4,B8MXS8,B8NZ05,B8NIQ9,B8NRS8,
Ptc2-eGFP	Biological process	cellular nitrogen compound biosynthetic process	GO:0044271	5	7.51144e-12	1.77938	100	1179	189	3965	1.30636e-09	B8N442,B8NTT7,B8N446,B8NV82,B8NS26,B8NNY3,B8NFY6,B8NFY1,B8N3Q5,B8NAL4,B8NT05,B8MZA3,B8NQL4,B8N0K5,B8N1M8,B8N9M2,B8NJL5,B8NUR2,B8N4Q2,B8NW52,B8N4Q3,B8NUR3,B8NNT0,B8N5B0,B8N2L6,B8NNC4,B8N7G2,B8NDQ4,B8NV35,B8NR98,B8NGD4,B8N180,B8N181,B8NWC9,B8NVA9,B8NFR2,B8NLM9,B8NGE1,B8N513,B8NBK7,B8N6C1,B8MYK0,B8NUP9,B8N841,B8NXT0,B8N2Y6,B8N0D5,B8NB78,B8N3J9,B8MY77,B8N2H3,B8NXS9,B8NLM1,B8MX73,B8NNQ8,B8N6A6,B8N054,…
Ptc2-eGFP	Biological process	cellular biosynthetic process	GO:0044249	4	7.95786e-12	1.57027	125	1670	189	3965	1.27754e-09	B8N3S3,B8N442,B8NTT7,B8N446,B8NG97,B8NV82,B8NS26,B8N4E9,B8NNY3,B8NFY6,B8NFY1,B8N3Q5,B8NAL4,B8NT05,B8N1N2,B8MZA3,B8NQL4,B8N1M4,P41747,B8N0K5,B8N1M8,B8N9M2,B8NJL5,B8NUR2,B8N4Q2,B8NW52,B8N2M1,B8N4Q3,B8NUR3,B8NNT0,B8N5B0,B8N2L6,B8NNC4,B8MWZ9,B8N7G2,B8NDQ4,B8NV35,B8N1K6,B8NR98,B8NGD4,B8N180,B8N181,B8NWC9,B8NVA9,B8NFR2,B8NLM9,B8NFA6,B8NGE1,B8N513,B8NBK7,B8NWD0,B8N6C1,B8MYK0,B8NUP9,B8N841,B8NXT0,B8N2Y6,…
Ptc2-eGFP	Biological process	nucleoside monophosphate metabolic process	GO:0009123	8	1.35821e-11	5.56066	22	83	189	3965	2.02471e-09	B8N3S3,B8NTT7,B8NFY1,B8NAL4,B8MZA3,P41747,B8N0K5,B8NQL8,B8N1M8,B8N6U8,B8NWC9,B8NGE1,B8MYK0,B8N2Y6,B8N2H3,B8NNQ8,B8NA18,B8MWA0,B8N4I0,B8MXS8,B8NIQ9,B8NSD6,
Ptc2-eGFP	Biological process	biosynthetic process	GO:0009058	3	1.67548e-11	1.54943	126	1706	189	3965	2.33115e-09	B8N3S3,B8N442,B8NTT7,B8N446,B8NG97,B8NV82,B8NS26,B8N4E9,B8NNY3,B8NFY6,B8NEW7,B8NFY1,B8N3Q5,B8NAL4,B8NT05,B8N1N2,B8MZA3,B8NQL4,B8N1M4,P41747,B8N0K5,B8N1M8,B8N9M2,B8NJL5,B8NUR2,B8N4Q2,B8NW52,B8N2M1,B8N4Q3,B8NUR3,B8NNT0,B8N5B0,B8N2L6,B8NNC4,B8MWZ9,B8N7G2,B8NDQ4,B8NV35,B8N1K6,B8NR98,B8NGD4,B8N180,B8N181,B8NWC9,B8NVA9,B8NFR2,B8NLM9,B8NFA6,B8NGE1,B8N513,B8NBK7,B8NWD0,B8N6C1,B8MYK0,B8NUP9,B8N841,B8NXT0,…
Ptc2-eGFP	Biological process	purine ribonucleotide metabolic process	GO:0009150	10	2.03378e-11	4.76792	25	110	189	3965	2.65282e-09	B8N3S3,B8NTT7,B8NAL4,B8MZA3,P41747,B8N0K5,B8NQL8,B8N1M8,B8N6U8,B8NWC9,B8NGE1,B8MYK0,B8N841,B8N2Y6,B8N2H3,B8NB89,B8N3W9,B8NA18,B8NL85,B8NRD5,B8MWA0,B8N4I0,B8MXS8,B8NZ05,B8NIQ9,
Ptc2-eGFP	Biological process	ribonucleoside monophosphate metabolic process	GO:0009161	9	2.25204e-11	5.7215	21	77	189	3965	2.76471e-09	B8N3S3,B8NTT7,B8NAL4,B8MZA3,P41747,B8N0K5,B8NQL8,B8N1M8,B8N6U8,B8NWC9,B8NGE1,B8MYK0,B8N2Y6,B8N2H3,B8NNQ8,B8NA18,B8MWA0,B8N4I0,B8MXS8,B8NIQ9,B8NSD6,
Ptc2-eGFP	Biological process	organic substance biosynthetic process	GO:1901576	4	2.86702e-11	1.5462	125	1696	189	3965	3.32415e-09	B8N3S3,B8N442,B8NTT7,B8N446,B8NG97,B8NV82,B8NS26,B8N4E9,B8NNY3,B8NFY6,B8NEW7,B8NFY1,B8N3Q5,B8NAL4,B8NT05,B8N1N2,B8MZA3,B8NQL4,B8N1M4,P41747,B8N0K5,B8N1M8,B8N9M2,B8NJL5,B8NUR2,B8N4Q2,B8NW52,B8N2M1,B8N4Q3,B8NUR3,B8NNT0,B8N5B0,B8N2L6,B8NNC4,B8MWZ9,B8N7G2,B8NDQ4,B8NV35,B8N1K6,B8NR98,B8NGD4,B8N180,B8N181,B8NWC9,B8NVA9,B8NFR2,B8NLM9,B8NFA6,B8NGE1,B8N513,B8NBK7,B8NWD0,B8N6C1,B8MYK0,B8NUP9,B8N841,B8NXT0,…
Ptc2-eGFP	Biological process	nucleotide metabolic process	GO:0009117	8	3.80033e-11	3.68859	32	182	189	3965	4.17436e-09	B8N3S3,B8NTT7,B8NFY1,B8NAL4,B8N4T2,B8MZA3,P41747,B8N0K5,B8NQL8,B8N1M8,B8N6U8,B8NWC9,B8NGE1,B8MYK0,B8N841,B8N2Y6,B8N2H3,B8NNQ8,B8NB89,B8N845,B8NQF0,B8N000,B8N3W9,B8NA18,B8NL85,B8NRD5,B8MWA0,B8N4I0,B8MXS8,B8NZ05,B8NIQ9,B8NSD6,
Ptc2-eGFP	Biological process	nucleoside phosphate metabolic process	GO:0006753	7	9.27087e-11	3.57087	32	188	189	3965	9.67416e-09	B8N3S3,B8NTT7,B8NFY1,B8NAL4,B8N4T2,B8MZA3,P41747,B8N0K5,B8NQL8,B8N1M8,B8N6U8,B8NWC9,B8NGE1,B8MYK0,B8N841,B8N2Y6,B8N2H3,B8NNQ8,B8NB89,B8N845,B8NQF0,B8N000,B8N3W9,B8NA18,B8NL85,B8NRD5,B8MWA0,B8N4I0,B8MXS8,B8NZ05,B8NIQ9,B8NSD6,
Ptc2-eGFP	Biological process	purine nucleotide metabolic process	GO:0006163	9	1.23501e-10	3.96897	28	148	189	3965	1.22737e-08	B8N3S3,B8NTT7,B8NAL4,B8N4T2,B8MZA3,P41747,B8N0K5,B8NQL8,B8N1M8,B8N6U8,B8NWC9,B8NGE1,B8MYK0,B8N841,B8N2Y6,B8N2H3,B8NB89,B8N845,B8N000,B8N3W9,B8NA18,B8NL85,B8NRD5,B8MWA0,B8N4I0,B8MXS8,B8NZ05,B8NIQ9,
Ptc2-eGFP	Biological process	purine-containing compound metabolic process	GO:0072521	5	1.53657e-10	3.70215	30	170	189	3965	1.45764e-08	B8N3S3,B8NTT7,B8NAL4,B8N4T2,B8MZA3,P41747,B8N0K5,B8NQL8,B8N1M8,B8N6U8,B8NWC9,B8NGE1,B8MYK0,B8N841,B8N2Y6,B8N2H3,B8NB89,B8N845,B8NIT1,B8N9V1,B8N000,B8N3W9,B8NA18,B8NL85,B8NRD5,B8MWA0,B8N4I0,B8MXS8,B8NZ05,B8NIQ9,
Ptc2-eGFP	Biological process	purine nucleoside monophosphate metabolic process	GO:0009126	9	1.79197e-10	5.77678	19	69	189	3965	1.62602e-08	B8N3S3,B8NTT7,B8NAL4,B8MZA3,P41747,B8N0K5,B8NQL8,B8N1M8,B8N6U8,B8NWC9,B8NGE1,B8MYK0,B8N2Y6,B8N2H3,B8NA18,B8MWA0,B8N4I0,B8MXS8,B8NIQ9,
Ptc2-eGFP	Biological process	purine ribonucleoside monophosphate metabolic process	GO:0009167	10	1.79197e-10	5.77678	19	69	189	3965	1.62602e-08	B8N3S3,B8NTT7,B8NAL4,B8MZA3,P41747,B8N0K5,B8NQL8,B8N1M8,B8N6U8,B8NWC9,B8NGE1,B8MYK0,B8N2Y6,B8N2H3,B8NA18,B8MWA0,B8N4I0,B8MXS8,B8NIQ9,
Ptc2-eGFP	Biological process	organonitrogen compound metabolic process	GO:1901564	4	3.98331e-10	1.50282	124	1731	189	3965	3.32527e-08	B8N3S3,B8NTT7,B8N446,B8NG97,B8NNG3,B8NV82,B8N211,B8NS26,B8N4E9,B8NNY3,B8NKB7,B8NFY6,B8NEW7,B8NFY1,B8N3Q5,B8NAL4,B8NT05,B8N4T2,B8NHK5,B8N1N2,B8MZA3,B8NQL4,B8N1M4,P41747,B8N0K5,B8NQL8,B8N1M8,B8N9M2,B8NJL5,B8NUR2,B8NW52,B8N2M1,B8N4Q3,B8NUR3,B8NNT0,B8N5B0,B8N2L6,B8NNC4,B8MWZ9,B8N7G2,B8NDQ4,B8N6U8,B8NR98,B8NGD4,B8N180,B8NWC9,B8NLM9,B8NGE1,B8N513,B8NBK7,B8N6C1,B8MYK0,B8NUP9,B8N841,B8NXT0,B8N2Y6,B8N0D5,…
Ptc2-eGFP	Biological process	ribonucleoside monophosphate biosynthetic process	GO:0009156	10	4.47467e-10	6.71323	16	50	189	3965	3.59179e-08	B8NTT7,B8NAL4,B8MZA3,B8N0K5,B8N1M8,B8NWC9,B8NGE1,B8MYK0,B8N2Y6,B8N2H3,B8NNQ8,B8MWA0,B8N4I0,B8MXS8,B8NIQ9,B8NSD6,
Ptc2-eGFP	Biological process	ribonucleotide biosynthetic process	GO:0009260	10	6.72419e-10	5.38646	19	74	189	3965	5.19755e-08	B8NTT7,B8NAL4,B8MZA3,B8N0K5,B8N1M8,B8NWC9,B8NGE1,B8MYK0,B8N841,B8N2Y6,B8N2H3,B8NNQ8,B8NQF0,B8NL85,B8MWA0,B8N4I0,B8MXS8,B8NIQ9,B8NSD6,
Ptc2-eGFP	Biological process	nucleoside monophosphate biosynthetic process	GO:0009124	9	1.18859e-09	6.33323	16	53	189	3965	8.85922e-08	B8NTT7,B8NAL4,B8MZA3,B8N0K5,B8N1M8,B8NWC9,B8NGE1,B8MYK0,B8N2Y6,B8N2H3,B8NNQ8,B8MWA0,B8N4I0,B8MXS8,B8NIQ9,B8NSD6,
Ptc2-eGFP	Biological process	obsolete cellular macromolecule biosynthetic process	GO:0034645	0	1.42109e-09	1.9924	68	716	189	3965	1.0227e-07	B8N446,B8NV82,B8N4E9,B8NNY3,B8NFY6,B8N3Q5,B8N9M2,B8NJL5,B8NUR2,B8N4Q2,B8NW52,B8N2M1,B8NUR3,B8NNT0,B8N5B0,B8NNC4,B8NDQ4,B8N1K6,B8NR98,B8NGD4,B8N180,B8N181,B8NFR2,B8NLM9,B8N513,B8NBK7,B8NWD0,B8NUP9,B8NXT0,B8N0D5,B8NB78,B8N3J9,B8MY77,B8NLM1,B8MX73,B8N6A6,B8N054,B8NRH6,B8NW18,B8N4M7,B8NRV3,B8MZH2,B8N1D8,B8MWC7,B8MYG2,B8NKH6,B8NLJ7,B8NGN7,B8NIR3,B8N3W2,B8NK50,B8NYQ1,B8NRU7,B8N9T1,B8NB42,B8NCW4,B8N9S2,…
Ptc2-eGFP	Biological process	ADP metabolic process	GO:0046031	11	1.50345e-09	11.6549	10	18	189	3965	1.0459e-07	B8N3S3,B8NAL4,P41747,B8N0K5,B8N1M8,B8N2Y6,B8N2H3,B8MWA0,B8N4I0,B8NIQ9,
Ptc2-eGFP	Biological process	translational elongation	GO:0006414	6	2.20052e-09	7.1635	14	41	189	3965	1.48145e-07	B8NNY3,B8NT05,B8N9M2,B8NJL5,B8N7G2,B8NDQ4,B8NBK7,B8N3J9,B8MX73,B8NSJ9,B8NGN7,B8NYQ1,B8NLF1,B8NJ15,
Ptc2-eGFP	Biological process	ribose phosphate biosynthetic process	GO:0046390	7	2.82705e-09	4.98247	19	80	189	3965	1.84377e-07	B8NTT7,B8NAL4,B8MZA3,B8N0K5,B8N1M8,B8NWC9,B8NGE1,B8MYK0,B8N841,B8N2Y6,B8N2H3,B8NNQ8,B8NQF0,B8NL85,B8MWA0,B8N4I0,B8MXS8,B8NIQ9,B8NSD6,
Ptc2-eGFP	Biological process	purine nucleoside diphosphate metabolic process	GO:0009135	9	3.0435e-09	11.0415	10	19	189	3965	1.92478e-07	B8N3S3,B8NAL4,P41747,B8N0K5,B8N1M8,B8N2Y6,B8N2H3,B8MWA0,B8N4I0,B8NIQ9,
Ptc2-eGFP	Biological process	purine ribonucleoside diphosphate metabolic process	GO:0009179	10	3.0435e-09	11.0415	10	19	189	3965	1.92478e-07	B8N3S3,B8NAL4,P41747,B8N0K5,B8N1M8,B8N2Y6,B8N2H3,B8MWA0,B8N4I0,B8NIQ9,
Ptc2-eGFP	Biological process	ribonucleoside triphosphate metabolic process	GO:0009199	9	3.18209e-09	5.5725	17	64	189	3965	1.89743e-07	B8N3S3,B8NAL4,P41747,B8N0K5,B8NQL8,B8N1M8,B8N6U8,B8NWC9,B8MYK0,B8N2Y6,B8N2H3,B8NQF0,B8NA18,B8MWA0,B8N4I0,B8MXS8,B8NIQ9,
Ptc2-eGFP	Biological process	purine nucleoside monophosphate biosynthetic process	GO:0009127	10	4.49767e-09	6.83032	14	43	189	3965	2.6074e-07	B8NTT7,B8NAL4,B8MZA3,B8N0K5,B8N1M8,B8NWC9,B8NGE1,B8MYK0,B8N2Y6,B8N2H3,B8MWA0,B8N4I0,B8MXS8,B8NIQ9,
Ptc2-eGFP	Biological process	purine ribonucleoside monophosphate biosynthetic process	GO:0009168	11	4.49767e-09	6.83032	14	43	189	3965	2.6074e-07	B8NTT7,B8NAL4,B8MZA3,B8N0K5,B8N1M8,B8NWC9,B8NGE1,B8MYK0,B8N2Y6,B8N2H3,B8MWA0,B8N4I0,B8MXS8,B8NIQ9,
Ptc2-eGFP	Biological process	cellular response to xenobiotic stimulus	GO:0071466	5	4.96458e-09	2.47472	44	373	189	3965	2.7266e-07	B8N3S3,B8N211,B8NS26,B8NEW7,B8NAL4,B8NL13,B8MZA3,B8NQL4,B8NRN4,P41747,B8N0K5,B8NQL8,B8N1M8,B8N2M1,B8N2L6,B8NNC4,B8N6U8,B8MX84,B8NWC9,B8NLM9,B8NFA6,B8NGE1,B8N6C1,B8MYK0,B8N841,B8N2Y6,B8N2H3,B8N845,B8N4M7,B8N1D8,B8NIT1,B8N9V1,B8NGN7,B8N000,B8NA18,B8NRD5,B8MWA0,B8NJU1,B8N4I0,B8MXS8,B8N223,B8NCT8,B8NZ05,B8NIQ9,
Ptc2-eGFP	Biological process	cellular nitrogen compound metabolic process	GO:0034641	4	5.13041e-09	1.44287	126	1832	189	3965	2.74543e-07	B8N3S3,B8N442,B8NTT7,B8N446,B8NV82,B8NS26,B8NNY3,B8NKB7,B8NFY6,B8NBQ3,B8NFY1,B8N3Q5,B8NAL4,B8NT05,B8NTQ8,B8N4T2,B8MZA3,B8NQL4,P41747,B8N0K5,B8NQL8,B8N1M8,B8N9M2,B8NJL5,B8NUR2,B8N4Q2,B8NW52,B8N2M1,B8N4Q3,B8NUR3,B8NNT0,B8N5B0,B8N2L6,B8NNC4,B8NQI6,B8N7G2,B8NDQ4,B8N6U8,B8NV35,B8N1K6,B8NR98,B8NGD4,B8N180,B8N181,B8NWC9,B8NVA9,B8NFR2,B8NLM9,B8NGE1,B8N513,B8NPW4,B8NBK7,B8N6C1,B8N507,B8MYK0,B8NUP9,B8N841,…
Ptc2-eGFP	Biological process	ATP metabolic process	GO:0046034	11	5.18365e-09	5.78727	16	58	189	3965	2.70457e-07	B8N3S3,B8NAL4,P41747,B8N0K5,B8NQL8,B8N1M8,B8N6U8,B8NWC9,B8MYK0,B8N2Y6,B8N2H3,B8NA18,B8MWA0,B8N4I0,B8MXS8,B8NIQ9,
Ptc2-eGFP	Biological process	nucleoside diphosphate metabolic process	GO:0009132	8	5.3781e-09	9.23069	11	25	189	3965	2.73758e-07	B8N3S3,B8NAL4,P41747,B8N0K5,B8N1M8,B8N2Y6,B8N2H3,B8NQF0,B8MWA0,B8N4I0,B8NIQ9,
Ptc2-eGFP	Biological process	purine ribonucleoside triphosphate metabolic process	GO:0009205	10	1.49654e-08	5.41389	16	62	189	3965	7.4364e-07	B8N3S3,B8NAL4,P41747,B8N0K5,B8NQL8,B8N1M8,B8N6U8,B8NWC9,B8MYK0,B8N2Y6,B8N2H3,B8NA18,B8MWA0,B8N4I0,B8MXS8,B8NIQ9,
Ptc2-eGFP	Biological process	obsolete nucleotide phosphorylation	GO:0046939	0	1.83884e-08	11.1064	9	17	189	3965	8.92479e-07	B8NAL4,B8N0K5,B8N1M8,B8N2Y6,B8N2H3,B8NQF0,B8MWA0,B8N4I0,B8NIQ9,
Ptc2-eGFP	Biological process	obsolete nucleoside diphosphate phosphorylation	GO:0006165	0	1.83884e-08	11.1064	9	17	189	3965	8.92479e-07	B8NAL4,B8N0K5,B8N1M8,B8N2Y6,B8N2H3,B8NQF0,B8MWA0,B8N4I0,B8NIQ9,
Ptc2-eGFP	Biological process	nucleoside triphosphate metabolic process	GO:0009141	8	2.23164e-08	4.95334	17	72	189	3965	1.03498e-06	B8N3S3,B8NAL4,P41747,B8N0K5,B8NQL8,B8N1M8,B8N6U8,B8NWC9,B8MYK0,B8N2Y6,B8N2H3,B8NQF0,B8NA18,B8MWA0,B8N4I0,B8MXS8,B8NIQ9,
Ptc2-eGFP	Biological process	carbohydrate derivative metabolic process	GO:1901135	4	2.37528e-08	2.53305	39	323	189	3965	1.07765e-06	B8N3S3,B8NTT7,B8NAL4,B8N4T2,B8MZA3,P41747,B8N0K5,B8NQL8,B8N1M8,B8N2M1,B8NNC4,B8N6U8,B8N1K6,B8NWC9,B8NLM9,B8NGE1,B8MYK0,B8N841,B8N2Y6,B8N2H3,B8NNQ8,B8NB89,B8N845,B8NQF0,B8NW18,B8NIT1,B8MWC7,B8N3W9,B8NA18,B8NK50,B8NL85,B8NRD5,B8MWA0,B8N4I0,B8N2E0,B8MXS8,B8NZ05,B8NIQ9,B8NSD6,
Ptc2-eGFP	Biological process	purine ribonucleotide biosynthetic process	GO:0009152	11	3.12568e-08	5.16402	16	65	189	3965	1.38793e-06	B8NTT7,B8NAL4,B8MZA3,B8N0K5,B8N1M8,B8NWC9,B8NGE1,B8MYK0,B8N841,B8N2Y6,B8N2H3,B8NL85,B8MWA0,B8N4I0,B8MXS8,B8NIQ9,
Ptc2-eGFP	Biological process	ribonucleoside diphosphate metabolic process	GO:0009185	9	3.18696e-08	9.12123	10	23	189	3965	1.38567e-06	B8N3S3,B8NAL4,P41747,B8N0K5,B8N1M8,B8N2Y6,B8N2H3,B8MWA0,B8N4I0,B8NIQ9,
Ptc2-eGFP	Biological process	purine nucleoside triphosphate metabolic process	GO:0009144	9	3.95519e-08	5.08578	16	66	189	3965	1.68459e-06	B8N3S3,B8NAL4,P41747,B8N0K5,B8NQL8,B8N1M8,B8N6U8,B8NWC9,B8MYK0,B8N2Y6,B8N2H3,B8NA18,B8MWA0,B8N4I0,B8MXS8,B8NIQ9,
Ptc2-eGFP	Biological process	nucleobase-containing small molecule biosynthetic process	GO:0034404	7	4.51882e-08	6.34244	13	43	189	3965	1.88615e-06	B8NAL4,B8MZA3,B8N0K5,B8N1M8,B8N2Y6,B8N2H3,B8NNQ8,B8NQF0,B8NRD5,B8MWA0,B8N4I0,B8NIQ9,B8NSD6,
Ptc2-eGFP	Biological process	pyruvate biosynthetic process	GO:0042866	9	5.40863e-08	11.9879	8	14	189	3965	2.2133e-06	B8NAL4,B8N0K5,B8N1M8,B8N2Y6,B8N2H3,B8MWA0,B8N4I0,B8NIQ9,
Ptc2-eGFP	Biological process	obsolete ATP generation from ADP	GO:0006757	0	5.40863e-08	11.9879	8	14	189	3965	2.2133e-06	B8NAL4,B8N0K5,B8N1M8,B8N2Y6,B8N2H3,B8MWA0,B8N4I0,B8NIQ9,
Ptc2-eGFP	Biological process	energy derivation by oxidation of organic compounds	GO:0015980	5	7.05341e-08	3.79789	21	116	189	3965	2.77745e-06	B8N3S3,B8N211,P41747,B8NQL8,B8N2L6,B8N6U8,B8N1K6,B8MX84,B8NWC9,B8NLM9,B8NWD0,B8N6C1,B8MYK0,B8N000,B8NA18,B8NK50,B8NRD5,B8MWQ4,B8MXS8,B8NZ05,B8NRS8,
Ptc2-eGFP	Biological process	nucleotide biosynthetic process	GO:0009165	9	7.19268e-08	3.95827	20	106	189	3965	2.77984e-06	B8NTT7,B8NFY1,B8NAL4,B8MZA3,B8N0K5,B8N1M8,B8NWC9,B8NGE1,B8MYK0,B8N841,B8N2Y6,B8N2H3,B8NNQ8,B8NQF0,B8NL85,B8MWA0,B8N4I0,B8MXS8,B8NIQ9,B8NSD6,
Ptc2-eGFP	Biological process	pyruvate metabolic process	GO:0006090	8	7.93657e-08	7.4441	11	31	189	3965	3.01157e-06	B8N3S3,B8NAL4,P41747,B8N0K5,B8N1M8,B8N2Y6,B8N2H3,B8NL85,B8MWA0,B8N4I0,B8NIQ9,
Ptc2-eGFP	Biological process	nucleoside phosphate biosynthetic process	GO:1901293	8	8.48135e-08	3.92128	20	107	189	3965	3.16082e-06	B8NTT7,B8NFY1,B8NAL4,B8MZA3,B8N0K5,B8N1M8,B8NWC9,B8NGE1,B8MYK0,B8N841,B8N2Y6,B8N2H3,B8NNQ8,B8NQF0,B8NL85,B8MWA0,B8N4I0,B8MXS8,B8NIQ9,B8NSD6,
Ptc2-eGFP	Biological process	xenobiotic metabolic process	GO:0006805	4	8.54769e-08	2.58542	35	284	189	3965	3.12965e-06	B8N3S3,B8N211,B8NEW7,B8NAL4,B8MZA3,B8NRN4,P41747,B8N0K5,B8NQL8,B8N1M8,B8N2M1,B8N2L6,B8NNC4,B8N6U8,B8MX84,B8NWC9,B8NLM9,B8NGE1,B8N6C1,B8MYK0,B8N841,B8N2Y6,B8N2H3,B8N845,B8NIT1,B8N9V1,B8N000,B8NA18,B8NRD5,B8MWA0,B8NJU1,B8N4I0,B8MXS8,B8NZ05,B8NIQ9,
Ptc2-eGFP	Biological process	ribonucleoside triphosphate biosynthetic process	GO:0009201	10	8.85496e-08	6.6249	12	38	189	3965	3.18626e-06	B8NAL4,B8N0K5,B8N1M8,B8NWC9,B8MYK0,B8N2Y6,B8N2H3,B8NQF0,B8MWA0,B8N4I0,B8MXS8,B8NIQ9,
Ptc2-eGFP	Biological process	hexose catabolic process	GO:0019320	7	1.12097e-07	9.44048	9	20	189	3965	3.96521e-06	B8NAL4,B8N0K5,B8N1M8,B8N1K6,B8N2Y6,B8N2H3,B8NW18,B8MWA0,B8NIQ9,
Ptc2-eGFP	Biological process	protein-RNA complex organization	GO:0071826	6	1.87354e-07	3.14054	25	167	189	3965	6.51681e-06	B8NNY3,B8NFY6,B8N3Q5,B8NQL4,B8N5B0,B8NGD4,B8N513,B8N0D5,B8NB78,B8MY77,B8N6A6,B8MZH2,B8N1D8,B8MZF6,B8NIR3,B8N9T1,B8NB42,B8N9S2,B8NSF1,B8NHN5,B8NCT8,B8NRS4,B8N9A0,B8NBS6,B8N9Q2,
Ptc2-eGFP	Biological process	ATP biosynthetic process	GO:0006754	12	2.36377e-07	6.78727	11	34	189	3965	8.08719e-06	B8NAL4,B8N0K5,B8N1M8,B8NWC9,B8MYK0,B8N2Y6,B8N2H3,B8MWA0,B8N4I0,B8MXS8,B8NIQ9,
Ptc2-eGFP	Biological process	nucleoside triphosphate biosynthetic process	GO:0009142	9	3.05541e-07	5.99395	12	42	189	3965	1.02849e-05	B8NAL4,B8N0K5,B8N1M8,B8NWC9,B8MYK0,B8N2Y6,B8N2H3,B8NQF0,B8MWA0,B8N4I0,B8MXS8,B8NIQ9,
Ptc2-eGFP	Biological process	glycolytic process through fructose-6-phosphate	GO:0061615	10	3.24075e-07	12.2377	7	12	189	3965	1.07356e-05	B8NAL4,B8N0K5,B8N1M8,B8N2Y6,B8N2H3,B8MWA0,B8NIQ9,
Ptc2-eGFP	Biological process	glycolytic process through glucose-6-phosphate	GO:0061620	11	3.24075e-07	12.2377	7	12	189	3965	1.07356e-05	B8NAL4,B8N0K5,B8N1M8,B8N2Y6,B8N2H3,B8MWA0,B8NIQ9,
Ptc2-eGFP	Biological process	canonical glycolysis	GO:0061621	12	3.24075e-07	12.2377	7	12	189	3965	1.07356e-05	B8NAL4,B8N0K5,B8N1M8,B8N2Y6,B8N2H3,B8MWA0,B8NIQ9,
Ptc2-eGFP	Biological process	glucose catabolic process to pyruvate	GO:0061718	9	3.24075e-07	12.2377	7	12	189	3965	1.07356e-05	B8NAL4,B8N0K5,B8N1M8,B8N2Y6,B8N2H3,B8MWA0,B8NIQ9,
Ptc2-eGFP	Biological process	glucose catabolic process	GO:0006007	8	3.24075e-07	12.2377	7	12	189	3965	1.07356e-05	B8NAL4,B8N0K5,B8N1M8,B8N2Y6,B8N2H3,B8MWA0,B8NIQ9,
Ptc2-eGFP	Biological process	NADH regeneration	GO:0006735	3	3.24075e-07	12.2377	7	12	189	3965	1.07356e-05	B8NAL4,B8N0K5,B8N1M8,B8N2Y6,B8N2H3,B8MWA0,B8NIQ9,
Ptc2-eGFP	Biological process	cellular response to chemical stimulus	GO:0070887	4	3.55602e-07	1.83602	61	697	189	3965	1.07557e-05	B8N3S3,B8N211,B8NS26,B8N4E9,B8NKB7,B8NEW7,B8NAL4,B8NL13,B8NT05,B8NHK5,B8N1N2,B8MZA3,B8NQL4,B8NRN4,P41747,B8N0K5,B8NQL8,B8N1M8,B8N2M1,B8N5B0,B8N2L6,B8NNC4,B8MWZ9,B8N6U8,B8NEB7,B8MX84,B8N181,B8NWC9,B8NLM9,B8NFA6,B8NGE1,B8N6C1,B8MYK0,B8N841,B8N2Y6,B8N2H3,B8NQ65,B8NB87,B8MWE2,B8N845,B8N4M7,B8NLZ3,B8N1D8,B8NIT1,B8N9V1,B8NGN7,B8N000,B8NA18,B8MZF6,B8NRD5,B8MWA0,B8NJU1,B8N9S2,B8N4I0,B8NLH9,B8MXS8,B8N223,…
Ptc2-eGFP	Biological process	glycolytic process	GO:0006096	9	3.86685e-07	9.87239	8	17	189	3965	1.15288e-05	B8NAL4,B8N0K5,B8N1M8,B8N2Y6,B8N2H3,B8MWA0,B8N4I0,B8NIQ9,
Ptc2-eGFP	Biological process	purine ribonucleoside triphosphate biosynthetic process	GO:0009206	11	4.56353e-07	6.4102	11	36	189	3965	1.34142e-05	B8NAL4,B8N0K5,B8N1M8,B8NWC9,B8MYK0,B8N2Y6,B8N2H3,B8MWA0,B8N4I0,B8MXS8,B8NIQ9,
Ptc2-eGFP	Biological process	nucleotide catabolic process	GO:0009166	9	4.81264e-07	8.20911	9	23	189	3965	1.395e-05	B8NAL4,B8N0K5,B8N1M8,B8N2Y6,B8N2H3,B8NRD5,B8MWA0,B8N4I0,B8NIQ9,
Ptc2-eGFP	Biological process	purine nucleotide biosynthetic process	GO:0006164	10	5.75636e-07	4.24888	16	79	189	3965	1.64569e-05	B8NTT7,B8NAL4,B8MZA3,B8N0K5,B8N1M8,B8NWC9,B8NGE1,B8MYK0,B8N841,B8N2Y6,B8N2H3,B8NL85,B8MWA0,B8N4I0,B8MXS8,B8NIQ9,
Ptc2-eGFP	Biological process	organophosphate metabolic process	GO:0019637	5	6.0526e-07	2.31707	37	335	189	3965	1.707e-05	B8N3S3,B8NTT7,B8NFY1,B8NAL4,B8N4T2,B8MZA3,P41747,B8N0K5,B8NQL8,B8N1M8,B8N2M1,B8N6U8,B8N1K6,B8NWC9,B8NGE1,B8MYK0,B8N841,B8N2Y6,B8N2H3,B8NNQ8,B8NB89,B8MWE0,B8N845,B8NQF0,B8NIT1,B8MWC7,B8N000,B8N3W9,B8NA18,B8NL85,B8NRD5,B8MWA0,B8N4I0,B8MXS8,B8NZ05,B8NIQ9,B8NSD6,
Ptc2-eGFP	Biological process	purine nucleoside triphosphate biosynthetic process	GO:0009145	10	6.22689e-07	6.23695	11	37	189	3965	1.73274e-05	B8NAL4,B8N0K5,B8N1M8,B8NWC9,B8MYK0,B8N2Y6,B8N2H3,B8MWA0,B8N4I0,B8MXS8,B8NIQ9,
Ptc2-eGFP	Biological process	response to xenobiotic stimulus	GO:0009410	4	6.63846e-07	2.0372	47	484	189	3965	1.82296e-05	B8N3S3,B8N211,B8NS26,B8NEW7,B8NAL4,B8NL13,B8MZA3,B8NQL4,B8NRN4,P41747,B8N0K5,B8NQL8,B8N1M8,B8NQL9,B8N2M1,B8N2L6,B8NNC4,B8N6U8,B8MX84,B8NWC9,B8NLM9,B8NFA6,B8NGE1,B8N6C1,B8MYK0,B8N841,B8N2Y6,B8N2H3,B8N845,B8N4M7,B8N1D8,B8NIT1,B8N9V1,B8NGN7,B8N000,B8NA18,B8NRD5,B8MWA0,B8NJU1,B8N4I0,B8MWQ4,B8MXS8,B8N223,B8NCT8,B8NZ05,B8NIQ9,B8NRS8,
Ptc2-eGFP	Biological process	ribosomal small subunit assembly	GO:0000028	8	6.67815e-07	9.32393	8	18	189	3965	1.81004e-05	B8NNY3,B8N3Q5,B8N513,B8N0D5,B8NB78,B8MZH2,B8NB42,B8NRS4,
Ptc2-eGFP	Biological process	purine-containing compound biosynthetic process	GO:0072522	6	7.18914e-07	3.96267	17	90	189	3965	1.92356e-05	B8NTT7,B8NAL4,B8MZA3,B8N0K5,B8N1M8,B8NWC9,B8NGE1,B8MYK0,B8N841,B8N2Y6,B8N2H3,B8N9V1,B8NL85,B8MWA0,B8N4I0,B8MXS8,B8NIQ9,
Ptc2-eGFP	Biological process	nicotinamide nucleotide metabolic process	GO:0046496	10	8.60483e-07	5.05046	13	54	189	3965	2.2732e-05	B8N3S3,B8NAL4,B8N4T2,P41747,B8N0K5,B8N1M8,B8N2Y6,B8N2H3,B8N845,B8N000,B8MWA0,B8N4I0,B8NIQ9,
Ptc2-eGFP	Biological process	pyridine nucleotide metabolic process	GO:0019362	9	1.3487e-06	4.87009	13	56	189	3965	3.51842e-05	B8N3S3,B8NAL4,B8N4T2,P41747,B8N0K5,B8N1M8,B8N2Y6,B8N2H3,B8N845,B8N000,B8MWA0,B8N4I0,B8NIQ9,
Ptc2-eGFP	Biological process	ribonucleoprotein complex biogenesis	GO:0022613	5	1.56455e-06	2.17022	39	377	189	3965	4.03114e-05	B8N442,B8NNY3,B8NFY6,B8N3Q5,B8NQL4,B8NW52,B8NUR3,B8NQI6,B8NDQ4,B8NGD4,B8N513,B8NE08,B8N507,B8NXT0,B8N0D5,B8NB78,B8N3J9,B8MY77,B8N6A6,B8NRV3,B8MZH2,B8N1D8,B8NIR3,B8MYD6,B8N3W2,B8NYQ1,B8N9T1,B8NB42,B8NCW4,B8NSF1,B8NHN5,B8NJ15,B8NCT6,B8NCT8,B8NRS4,B8N9A0,B8NSD4,B8NBS6,B8N9Q2,
Ptc2-eGFP	Biological process	ribosome assembly	GO:0042255	8	1.67498e-06	4.78465	13	57	189	3965	4.26302e-05	B8NNY3,B8N3Q5,B8NGD4,B8N513,B8N0D5,B8NB78,B8MY77,B8N6A6,B8MZH2,B8NB42,B8NSF1,B8NRS4,B8NBS6,
Ptc2-eGFP	Biological process	aerobic respiration	GO:0009060	7	2.037e-06	4.38364	14	67	189	3965	5.12194e-05	B8N211,B8NQL8,B8N2L6,B8N6U8,B8MX84,B8NWC9,B8N6C1,B8MYK0,B8N000,B8NA18,B8NRD5,B8MXS8,B8NZ05,B8NRS8,
Ptc2-eGFP	Biological process	obsolete oxidation-reduction process	GO:0055114	0	2.21911e-06	2.0877	41	412	189	3965	5.51343e-05	B8N3S3,B8N211,B8NEW7,B8NAL4,B8NP92,B8N1N2,B8N1M4,P41747,B8N0K5,B8NQL8,B8N1M8,B8N2L6,B8N6U8,B8N1K6,B8MX84,B8NLM9,B8NFA6,B8NWD0,B8N6C1,B8MYK0,B8N2Y6,B8N2H3,B8MZ75,B8NUL4,B8N000,B8NA18,B8NK50,B8NL85,B8NRD5,B8NL81,B8NL80,B8MWA0,B8N4I0,B8MWQ4,B8NLH9,B8N225,B8NDV6,B8NZ05,B8NIQ9,B8NRS8,B8NYP6,
Ptc2-eGFP	Biological process	nucleoside phosphate catabolic process	GO:1901292	8	2.33649e-06	6.99295	9	27	189	3965	5.73677e-05	B8NAL4,B8N0K5,B8N1M8,B8N2Y6,B8N2H3,B8NRD5,B8MWA0,B8N4I0,B8NIQ9,
Ptc2-eGFP	Biological process	carboxylic acid metabolic process	GO:0019752	6	2.52118e-06	2.10314	40	399	189	3965	6.11826e-05	B8N3S3,B8NTT7,B8NG97,B8N211,B8NEW7,B8NAL4,B8N1N2,B8MZA3,B8N1M4,B8NRN4,P41747,B8N0K5,B8N1M8,B8NNT0,B8N2L6,B8MX84,B8NGE1,B8N6C1,B8N841,B8N2Y6,B8N2H3,B8NB89,B8NIT1,B8MZ75,B8N9V1,B8NLJ7,B8NUL4,B8N000,B8NL85,B8NRD5,B8NL81,B8NL80,B8MWA0,B8NJU1,B8N4I0,B8NBR1,B8NZ05,B8NIQ9,B8NSD8,B8NYP6,
Ptc2-eGFP	Biological process	NADH metabolic process	GO:0006734	12	2.7432e-06	7.99194	8	21	189	3965	6.58053e-05	B8NAL4,P41747,B8N0K5,B8N1M8,B8N2Y6,B8N2H3,B8MWA0,B8NIQ9,
Ptc2-eGFP	Biological process	induction by symbiont of host defense response	GO:0044416	9	4.10318e-06	11.443	6	11	189	3965	9.73107e-05	B8N211,B8N1M8,B8N5B0,B8N2H3,B8N9V1,B8MWA0,
Ptc2-eGFP	Biological process	citrate metabolic process	GO:0006101	8	4.13622e-06	7.62867	8	22	189	3965	9.69921e-05	B8N211,B8N2L6,B8MX84,B8N6C1,B8N841,B8N000,B8NRD5,B8NZ05,
Ptc2-eGFP	Biological process	regulation of translational fidelity	GO:0006450	4	4.13622e-06	7.62867	8	22	189	3965	9.69921e-05	B8N446,B8NW52,B8NUR3,B8NSJ9,B8MZH2,B8NLJ7,B8NYQ1,B8N9T1,
Ptc2-eGFP	Biological process	pyridine-containing compound metabolic process	GO:0072524	5	4.60287e-06	4.39879	13	62	189	3965	0.000105562	B8N3S3,B8NAL4,B8N4T2,P41747,B8N0K5,B8N1M8,B8N2Y6,B8N2H3,B8N845,B8N000,B8MWA0,B8N4I0,B8NIQ9,
Ptc2-eGFP	Biological process	oxoacid metabolic process	GO:0043436	5	6.06121e-06	2.03185	40	413	189	3965	0.000137497	B8N3S3,B8NTT7,B8NG97,B8N211,B8NEW7,B8NAL4,B8N1N2,B8MZA3,B8N1M4,B8NRN4,P41747,B8N0K5,B8N1M8,B8NNT0,B8N2L6,B8MX84,B8NGE1,B8N6C1,B8N841,B8N2Y6,B8N2H3,B8NB89,B8NIT1,B8MZ75,B8N9V1,B8NLJ7,B8NUL4,B8N000,B8NL85,B8NRD5,B8NL81,B8NL80,B8MWA0,B8NJU1,B8N4I0,B8NBR1,B8NZ05,B8NIQ9,B8NSD8,B8NYP6,
Ptc2-eGFP	Biological process	tricarboxylic acid metabolic process	GO:0072350	7	6.08553e-06	7.29699	8	23	189	3965	0.000136565	B8N211,B8N2L6,B8MX84,B8N6C1,B8N841,B8N000,B8NRD5,B8NZ05,
Ptc2-eGFP	Biological process	obsolete coenzyme metabolic process	GO:0006732	0	6.42419e-06	2.8315	22	163	189	3965	0.000142631	B8N3S3,B8NAL4,B8N4T2,P41747,B8N0K5,B8N1M8,B8N841,B8N2Y6,B8N2H3,B8NB89,B8N845,B8NIT1,B8N000,B8N3W9,B8NL85,B8NRD5,B8MWA0,B8NJU1,B8N4I0,B8N225,B8NZ05,B8NIQ9,
Ptc2-eGFP	Biological process	organic acid metabolic process	GO:0006082	4	6.43992e-06	2.02694	40	414	189	3965	0.000141475	B8N3S3,B8NTT7,B8NG97,B8N211,B8NEW7,B8NAL4,B8N1N2,B8MZA3,B8N1M4,B8NRN4,P41747,B8N0K5,B8N1M8,B8NNT0,B8N2L6,B8MX84,B8NGE1,B8N6C1,B8N841,B8N2Y6,B8N2H3,B8NB89,B8NIT1,B8MZ75,B8N9V1,B8NLJ7,B8NUL4,B8N000,B8NL85,B8NRD5,B8NL81,B8NL80,B8MWA0,B8NJU1,B8N4I0,B8NBR1,B8NZ05,B8NIQ9,B8NSD8,B8NYP6,
Ptc2-eGFP	Biological process	obsolete oxidoreduction coenzyme metabolic process	GO:0006733	0	7.06183e-06	3.96897	14	74	189	3965	0.000153521	B8N3S3,B8NAL4,B8N4T2,P41747,B8N0K5,B8N1M8,B8N2Y6,B8N2H3,B8N845,B8N000,B8MWA0,B8N4I0,B8N225,B8NIQ9,
Ptc2-eGFP	Biological process	cellular respiration	GO:0045333	6	8.08697e-06	3.70215	15	85	189	3965	0.000173995	B8N211,B8NQL8,B8N2L6,B8N6U8,B8MX84,B8NWC9,B8N6C1,B8MYK0,B8N000,B8NA18,B8NRD5,B8MWQ4,B8MXS8,B8NZ05,B8NRS8,
Ptc2-eGFP	Biological process	obsolete rRNA-containing ribonucleoprotein complex export from nucleus	GO:0071428	0	8.33369e-06	4.90994	11	47	189	3965	0.000177474	B8N442,B8NW52,B8N513,B8NE08,B8NXT0,B8NB78,B8NRV3,B8MZH2,B8NIR3,B8NYQ1,B8NRS4,
Ptc2-eGFP	Biological process	monosaccharide catabolic process	GO:0046365	6	8.50901e-06	6.09063	9	31	189	3965	0.000179377	B8NAL4,B8N0K5,B8N1M8,B8N1K6,B8N2Y6,B8N2H3,B8NW18,B8MWA0,B8NIQ9,
Ptc2-eGFP	Biological process	carbohydrate derivative biosynthetic process	GO:1901137	5	9.86852e-06	2.49064	26	219	189	3965	0.000205956	B8NTT7,B8NAL4,B8MZA3,B8N0K5,B8N1M8,B8N2M1,B8NNC4,B8NWC9,B8NLM9,B8NGE1,B8MYK0,B8N841,B8N2Y6,B8N2H3,B8NNQ8,B8NQF0,B8NW18,B8MWC7,B8NK50,B8NL85,B8MWA0,B8N4I0,B8N2E0,B8MXS8,B8NIQ9,B8NSD6,
Ptc2-eGFP	Biological process	ribosome biogenesis	GO:0042254	6	9.96173e-06	2.25814	31	288	189	3965	0.000205843	B8N442,B8NNY3,B8N3Q5,B8NW52,B8NUR3,B8NQI6,B8NDQ4,B8NGD4,B8N513,B8NE08,B8N507,B8NXT0,B8N0D5,B8NB78,B8N3J9,B8MY77,B8N6A6,B8NRV3,B8MZH2,B8NIR3,B8MYD6,B8N3W2,B8NYQ1,B8NB42,B8NCW4,B8NSF1,B8NJ15,B8NCT6,B8NRS4,B8NSD4,B8NBS6,
Ptc2-eGFP	Biological process	rRNA transport	GO:0051029	9	1.01869e-05	8.15844	7	18	189	3965	0.000208432	B8NW52,B8N513,B8NXT0,B8NB78,B8NRV3,B8MZH2,B8NRS4,
Ptc2-eGFP	Biological process	rRNA export from nucleus	GO:0006407	11	1.01869e-05	8.15844	7	18	189	3965	0.000208432	B8NW52,B8N513,B8NXT0,B8NB78,B8NRV3,B8MZH2,B8NRS4,
Ptc2-eGFP	Biological process	cytoplasmic translational elongation	GO:0002182	7	1.236e-05	6.71323	8	25	189	3965	0.000248031	B8NNY3,B8N7G2,B8N3J9,B8MX73,B8NSJ9,B8NGN7,B8NLF1,B8NJ15,
Ptc2-eGFP	Biological process	protein-RNA complex assembly	GO:0022618	7	1.35186e-05	2.78833	21	158	189	3965	0.000268699	B8NNY3,B8NFY6,B8N3Q5,B8NQL4,B8NGD4,B8N513,B8N0D5,B8NB78,B8MY77,B8N6A6,B8MZH2,B8N1D8,B8N9T1,B8NB42,B8NSF1,B8NHN5,B8NCT8,B8NRS4,B8N9A0,B8NBS6,B8N9Q2,
Ptc2-eGFP	Biological process	positive regulation of defense response	GO:0031349	7	1.40609e-05	9.68254	6	13	189	3965	0.00027684	B8N211,B8N1M8,B8N5B0,B8N2H3,B8N9V1,B8MWA0,
Ptc2-eGFP	Biological process	modulation by symbiont of host defense response	GO:0052031	8	1.40609e-05	9.68254	6	13	189	3965	0.00027684	B8N211,B8N1M8,B8N5B0,B8N2H3,B8N9V1,B8MWA0,
Ptc2-eGFP	Biological process	macromolecule biosynthetic process	GO:0009059	5	1.6515e-05	1.49449	80	1123	189	3965	0.000319137	B8N442,B8N446,B8NV82,B8NS26,B8N4E9,B8NNY3,B8NFY6,B8N3Q5,B8NT05,B8NQL4,B8N9M2,B8NJL5,B8NUR2,B8N4Q2,B8NW52,B8N2M1,B8N4Q3,B8NUR3,B8NNT0,B8N5B0,B8NNC4,B8N7G2,B8NDQ4,B8NV35,B8N1K6,B8NR98,B8NGD4,B8N180,B8N181,B8NVA9,B8NFR2,B8NLM9,B8N513,B8NBK7,B8NWD0,B8NUP9,B8NXT0,B8N0D5,B8NB78,B8N3J9,B8MY77,B8NLM1,B8MX73,B8N6A6,B8N054,B8N1X5,B8NRH6,B8NSJ9,B8NW18,B8N4M7,B8NRV3,B8MZH2,B8N1D8,B8MWC7,B8MYG2,B8NKH6,B8NLJ7,…
Ptc2-eGFP	Biological process	nitrogen compound metabolic process	GO:0006807	3	2.06737e-05	1.21834	146	2514	189	3965	0.000395836	B8N3S3,B8N442,B8NTT7,B8N446,B8NG97,B8NNG3,B8NV82,B8N211,B8NS26,B8N4E9,B8NNY3,B8NKB7,B8NFY6,B8NEW7,B8NBQ3,B8NFY1,B8N3Q5,B8NAL4,B8NT05,B8NTQ8,B8N4T2,B8NHK5,B8N1N2,B8MZA3,B8NQL4,B8N1M4,B8NRN4,P41747,B8N0K5,B8NQL8,B8N1M8,B8N9M2,B8NJL5,B8NUR2,B8N4Q2,B8NW52,B8N2M1,B8N4Q3,B8NUR3,B8NNT0,B8N5B0,B8N2L6,B8NNC4,B8NQI6,B8MWZ9,B8N7G2,B8NDQ4,B8N6U8,B8NV35,B8N1K6,B8NR98,B8MX84,B8NGD4,B8N180,B8N181,B8NWC9,B8NVA9,…
Ptc2-eGFP	Biological process	ribosomal small subunit biogenesis	GO:0042274	6	2.33178e-05	3.10122	17	115	189	3965	0.000442402	B8NNY3,B8N3Q5,B8NUR3,B8N513,B8N507,B8NXT0,B8N0D5,B8NB78,B8N3J9,B8MZH2,B8MYD6,B8N3W2,B8NB42,B8NJ15,B8NCT6,B8NRS4,B8NSD4,
Ptc2-eGFP	Biological process	modulation by symbiont of host process	GO:0044003	5	2.36361e-05	8.99093	6	14	189	3965	0.000444401	B8N211,B8N1M8,B8N5B0,B8N2H3,B8N9V1,B8MWA0,
Ptc2-eGFP	Biological process	nucleic acid transport	GO:0050657	7	2.46099e-05	3.22751	16	104	189	3965	0.000458578	B8N442,B8NW52,B8N5B0,B8N181,B8N513,B8NE08,B8NXT0,B8NB78,B8NRV3,B8MZH2,B8NKH6,B8NIR3,B8NYQ1,B8NLF1,B8NRS4,B8NA08,
Ptc2-eGFP	Biological process	small molecule metabolic process	GO:0044281	3	2.92035e-05	1.61579	61	792	189	3965	0.000539361	B8N3S3,B8NTT7,B8NG97,B8N211,B8NEW7,B8NFY1,B8NAL4,B8N4T2,B8N1N2,B8MZA3,B8N1M4,B8NRN4,P41747,B8N0K5,B8NQL8,B8N1M8,B8N2M1,B8NNT0,B8N2L6,B8NNC4,B8N6U8,B8N1K6,B8MX84,B8NWC9,B8NFA6,B8NGE1,B8N6C1,B8MYK0,B8N841,B8N2Y6,B8N2H3,B8NNQ8,B8NB89,B8N845,B8NQF0,B8NW18,B8NIT1,B8MZ75,B8N9V1,B8NLJ7,B8NUL4,B8N000,B8N3W9,B8NA18,B8NK50,B8NL85,B8NRD5,B8NL81,B8NL80,B8MWA0,B8NJU1,B8N4I0,B8N2E0,B8MXS8,B8N225,B8NBR1,B8NZ05,…
Ptc2-eGFP	Biological process	nicotinamide nucleotide biosynthetic process	GO:0019359	11	3.13844e-05	5.99395	8	28	189	3965	0.000574554	B8NAL4,B8N0K5,B8N1M8,B8N2Y6,B8N2H3,B8MWA0,B8N4I0,B8NIQ9,
Ptc2-eGFP	Biological process	tricarboxylic acid cycle	GO:0006099	4	3.29304e-05	6.99295	7	21	189	3965	0.000597616	B8N211,B8N2L6,B8MX84,B8N6C1,B8N000,B8NRD5,B8NZ05,
Ptc2-eGFP	Biological process	monocarboxylic acid metabolic process	GO:0032787	7	3.50492e-05	2.62235	21	168	189	3965	0.000630584	B8N3S3,B8NAL4,B8NRN4,P41747,B8N0K5,B8N1M8,B8N841,B8N2Y6,B8N2H3,B8NB89,B8MZ75,B8N000,B8NL85,B8NRD5,B8NL81,B8NL80,B8MWA0,B8N4I0,B8NBR1,B8NIQ9,B8NYP6,
Ptc2-eGFP	Biological process	organophosphate catabolic process	GO:0046434	6	4.09192e-05	5.10296	9	37	189	3965	0.0007299	B8NAL4,B8N0K5,B8N1M8,B8N2Y6,B8N2H3,B8NRD5,B8MWA0,B8N4I0,B8NIQ9,
Ptc2-eGFP	Biological process	pyridine-containing compound biosynthetic process	GO:0072525	6	4.09192e-05	5.10296	9	37	189	3965	0.0007299	B8NAL4,B8N0K5,B8N1M8,B8N2Y6,B8N2H3,B8N845,B8MWA0,B8N4I0,B8NIQ9,
Ptc2-eGFP	Biological process	glucose metabolic process	GO:0006006	7	4.33673e-05	4.56062	10	46	189	3965	0.000760567	B8N3S3,B8NAL4,P41747,B8N0K5,B8N1M8,B8N1K6,B8N2Y6,B8N2H3,B8MWA0,B8NIQ9,
Ptc2-eGFP	Biological process	primary metabolic process	GO:0044238	3	4.54143e-05	1.18299	154	2731	189	3965	0.000789831	B8N3S3,B8N442,B8NTT7,B8N446,B8NG97,B8NNG3,B8NV82,B8N211,B8NS26,B8N4E9,B8NNY3,B8NKB7,B8NFY6,B8NEW7,B8NBQ3,B8NFY1,B8N3Q5,B8NAL4,B8NT05,B8NTQ8,B8N4T2,B8NHK5,B8N1N2,B8MZA3,B8NQL4,B8N1M4,B8NRN4,P41747,B8N0K5,B8NQL8,B8N1M8,B8N9M2,B8NJL5,B8NUR2,B8N4Q2,B8NW52,B8N2M1,B8N4Q3,B8NUR3,B8NNT0,B8N5B0,B8N2L6,B8NNC4,B8NQI6,B8MWZ9,B8N7G2,B8NDQ4,B8N6U8,B8NV35,B8N1K6,B8NR98,B8MX84,B8NGD4,B8N180,B8N181,B8NWC9,B8NVA9,…
Ptc2-eGFP	Biological process	nuclear export	GO:0051168	8	5.02286e-05	3.05147	16	110	189	3965	0.00086634	B8N442,B8NW52,B8N181,B8NLM9,B8N513,B8NE08,B8NXT0,B8NB78,B8NRV3,B8MZH2,B8NKH6,B8NIR3,B8NYQ1,B8N223,B8NLF1,B8NRS4,
Ptc2-eGFP	Biological process	protein export from nucleus	GO:0006611	9	5.02286e-05	3.05147	16	110	189	3965	0.00086634	B8N442,B8NW52,B8N181,B8NLM9,B8N513,B8NE08,B8NXT0,B8NB78,B8NRV3,B8MZH2,B8NKH6,B8NIR3,B8NYQ1,B8N223,B8NLF1,B8NRS4,
Ptc2-eGFP	Biological process	response to chemical	GO:0042221	3	5.17277e-05	1.56122	64	860	189	3965	0.000877689	B8N3S3,B8N211,B8NS26,B8N4E9,B8NKB7,B8NEW7,B8NAL4,B8NL13,B8NT05,B8NHK5,B8N1N2,B8MZA3,B8NQL4,B8NRN4,P41747,B8N0K5,B8NQL8,B8N1M8,B8NQL9,B8N2M1,B8N5B0,B8N2L6,B8NNC4,B8MWZ9,B8N6U8,B8NEB7,B8MX84,B8N181,B8NWC9,B8NLM9,B8NFA6,B8NGE1,B8N6C1,B8MYK0,B8N841,B8N2Y6,B8N2H3,B8NQ65,B8NB87,B8MWE2,B8N845,B8N4M7,B8NLZ3,B8N1D8,B8NIT1,B8N9V1,B8NGN7,B8N000,B8NA18,B8MZF6,B8NRD5,B8MWA0,B8NJU1,B8N9S2,B8N4I0,B8MWQ4,B8NLH9,…
Ptc2-eGFP	Biological process	ncRNA export from nucleus	GO:0097064	10	5.44249e-05	5.59436	8	30	189	3965	0.000916006	B8NW52,B8N513,B8NXT0,B8NB78,B8NRV3,B8MZH2,B8NLF1,B8NRS4,
Ptc2-eGFP	Biological process	pyridine nucleotide biosynthetic process	GO:0019363	10	5.44249e-05	5.59436	8	30	189	3965	0.000916006	B8NAL4,B8N0K5,B8N1M8,B8N2Y6,B8N2H3,B8MWA0,B8N4I0,B8NIQ9,
Ptc2-eGFP	Biological process	obsolete modulation of process of other organism involved in symbiotic interaction	GO:0051817	0	5.81613e-05	7.86706	6	16	189	3965	0.000963354	B8N211,B8N1M8,B8N5B0,B8N2H3,B8N9V1,B8MWA0,
Ptc2-eGFP	Biological process	RNA transport	GO:0050658	8	8.5791e-05	3.05517	15	103	189	3965	0.00140981	B8N442,B8NW52,B8N5B0,B8N181,B8N513,B8NE08,B8NXT0,B8NB78,B8NRV3,B8MZH2,B8NKH6,B8NIR3,B8NYQ1,B8NLF1,B8NRS4,
Ptc2-eGFP	Biological process	establishment of RNA localization	GO:0051236	4	8.5791e-05	3.05517	15	103	189	3965	0.00140981	B8N442,B8NW52,B8N5B0,B8N181,B8N513,B8NE08,B8NXT0,B8NB78,B8NRV3,B8MZH2,B8NKH6,B8NIR3,B8NYQ1,B8NLF1,B8NRS4,
Ptc2-eGFP	Biological process	modulation of process of another organism	GO:0035821	3	8.63483e-05	7.4043	6	17	189	3965	0.00139697	B8N211,B8N1M8,B8N5B0,B8N2H3,B8N9V1,B8MWA0,
Ptc2-eGFP	Biological process	NAD biosynthetic process	GO:0009435	12	8.67339e-05	6.11883	7	24	189	3965	0.00139241	B8NAL4,B8N0K5,B8N1M8,B8N2Y6,B8N2H3,B8MWA0,B8NIQ9,
Ptc2-eGFP	Biological process	chaperone-mediated protein folding	GO:0061077	4	8.67339e-05	6.11883	7	24	189	3965	0.00139241	B8N538,B8NQL4,B8N5B0,B8MZN7,B8MZF6,B8NYQ1,B8N350,
Ptc2-eGFP	Biological process	cellular metabolic process	GO:0044237	3	9.65435e-05	1.15316	161	2929	189	3965	0.00152641	B8N3S3,B8N442,B8NTT7,B8N446,B8NKR2,B8NG97,B8NNG3,B8NV82,B8N211,B8NS26,B8N4E9,B8NNY3,B8N450,B8NKB7,B8NFY6,B8NEW7,B8NBQ3,B8NFY1,B8N3Q5,B8NAL4,B8NP92,B8NT05,B8NTQ8,B8N4T2,B8NHK5,B8N1N2,B8MZA3,B8NQL4,B8N1M4,B8NRN4,P41747,B8N0K5,B8NQL8,B8N1M8,B8N9M2,B8NJL5,B8NUR2,B8N4Q2,B8NW52,B8N2M1,B8N4Q3,B8NUR3,B8NNT0,B8N5B0,B8N2L6,B8NNC4,B8NQI6,B8MWZ9,B8N7G2,B8NDQ4,B8N6U8,B8NV35,B8N1K6,B8NR98,B8MX84,B8NGD4,B8N180,…
Ptc2-eGFP	Biological process	nucleobase-containing compound transport	GO:0015931	6	9.93701e-05	2.67815	18	141	189	3965	0.00155929	B8N442,B8NW52,B8N5B0,B8MWZ9,B8N181,B8N513,B8NE08,B8NXT0,B8NB78,B8NRV3,B8MZH2,B8NKH6,B8NIR3,B8NYQ1,B8NLF1,B8NRS4,B8NRS8,B8NA08,
Ptc2-eGFP	Biological process	protein metabolic process	GO:0019538	5	0.00010613	1.41962	81	1197	189	3965	0.00165293	B8N446,B8NNG3,B8NV82,B8NS26,B8N4E9,B8NNY3,B8NKB7,B8NFY6,B8N3Q5,B8NAL4,B8NT05,B8NHK5,B8NQL4,B8NQL8,B8N9M2,B8NJL5,B8NUR2,B8NW52,B8N2M1,B8N4Q3,B8NUR3,B8NNT0,B8N5B0,B8N7G2,B8NDQ4,B8N6U8,B8NR98,B8NGD4,B8N180,B8NLM9,B8N513,B8NBK7,B8NUP9,B8NXT0,B8N2Y6,B8N0D5,B8NB78,B8N3J9,B8MY77,B8NUM6,B8NXS9,B8NQ65,B8NLM1,B8MX73,B8N6A6,B8N054,B8N1X5,B8NRH6,B8NSJ9,B8MWE2,B8NW18,B8NRV3,B8NLZ3,B8MZH2,B8N1D8,B8MWC7,B8NLJ7,…
Ptc2-eGFP	Biological process	hexose metabolic process	GO:0019318	6	0.00011122	3.78307	11	61	189	3965	0.00170673	B8N3S3,B8NAL4,P41747,B8N0K5,B8N1M8,B8N1K6,B8N2Y6,B8N2H3,B8NW18,B8MWA0,B8NIQ9,
Ptc2-eGFP	Biological process	NAD metabolic process	GO:0019674	11	0.000114106	5.08578	8	33	189	3965	0.00173825	B8NAL4,P41747,B8N0K5,B8N1M8,B8N2Y6,B8N2H3,B8MWA0,B8NIQ9,
Ptc2-eGFP	Biological process	regulation of defense response	GO:0031347	6	0.000124429	6.99295	6	18	189	3965	0.00188176	B8N211,B8N1M8,B8N5B0,B8N2H3,B8N9V1,B8MWA0,
Ptc2-eGFP	Biological process	ribonucleoprotein complex localization	GO:0071166	4	0.00016402	3.02787	14	97	189	3965	0.00246265	B8N442,B8NW52,B8N181,B8N513,B8NE08,B8NXT0,B8NB78,B8NRV3,B8MZH2,B8NKH6,B8NIR3,B8NYQ1,B8NLF1,B8NRS4,
Ptc2-eGFP	Biological process	obsolete ribonucleoprotein complex export from nucleus	GO:0071426	0	0.00016402	3.02787	14	97	189	3965	0.00246265	B8N442,B8NW52,B8N181,B8N513,B8NE08,B8NXT0,B8NB78,B8NRV3,B8MZH2,B8NKH6,B8NIR3,B8NYQ1,B8NLF1,B8NRS4,
Ptc2-eGFP	Biological process	RNA export from nucleus	GO:0006405	9	0.00016402	3.02787	14	97	189	3965	0.00246265	B8N442,B8NW52,B8N181,B8N513,B8NE08,B8NXT0,B8NB78,B8NRV3,B8MZH2,B8NKH6,B8NIR3,B8NYQ1,B8NLF1,B8NRS4,
Ptc2-eGFP	Biological process	nuclear transport	GO:0051169	6	0.000171271	2.56884	18	147	189	3965	0.0025172	B8N442,B8NW52,B8N5B0,B8N181,B8NLM9,B8N513,B8NE08,B8NXT0,B8NB78,B8NRV3,B8MZH2,B8NKH6,B8NIR3,B8NYQ1,B8N223,B8NLF1,B8NBR1,B8NRS4,
Ptc2-eGFP	Biological process	nucleocytoplasmic transport	GO:0006913	7	0.000171271	2.56884	18	147	189	3965	0.0025172	B8N442,B8NW52,B8N5B0,B8N181,B8NLM9,B8N513,B8NE08,B8NXT0,B8NB78,B8NRV3,B8MZH2,B8NKH6,B8NIR3,B8NYQ1,B8N223,B8NLF1,B8NBR1,B8NRS4,
Ptc2-eGFP	Biological process	organophosphate biosynthetic process	GO:0090407	6	0.00017136	2.19866	24	229	189	3965	0.00248353	B8NTT7,B8NFY1,B8NAL4,B8MZA3,B8N0K5,B8N1M8,B8NWC9,B8NGE1,B8MYK0,B8N841,B8N2Y6,B8N2H3,B8NNQ8,B8MWE0,B8NQF0,B8NIT1,B8MWC7,B8N3W9,B8NL85,B8MWA0,B8N4I0,B8MXS8,B8NIQ9,B8NSD6,
Ptc2-eGFP	Biological process	defense response	GO:0006952	4	0.000174711	6.6249	6	19	189	3965	0.00251464	B8N211,B8N1M8,B8N5B0,B8N2H3,B8N9V1,B8MWA0,
Ptc2-eGFP	Biological process	antibiotic metabolic process	GO:0016999	3	0.000180022	3.35661	12	75	189	3965	0.00257333	B8N3S3,B8N211,B8NEW7,B8NRN4,P41747,B8N2L6,B8MX84,B8N6C1,B8N841,B8N000,B8NRD5,B8NZ05,
Ptc2-eGFP	Biological process	nucleotide-sugar metabolic process	GO:0009225	7	0.00021972	8.06878	5	13	189	3965	0.00311943	B8N2M1,B8NNC4,B8N1K6,B8NK50,B8N2E0,
Ptc2-eGFP	Biological process	protein refolding	GO:0042026	4	0.00021972	8.06878	5	13	189	3965	0.00311943	B8NL13,B8NQL4,B8N5B0,B8NB87,B8MZF6,
Ptc2-eGFP	Biological process	biological process involved in interspecies interaction between organisms	GO:0044419	2	0.000265063	2.56576	17	139	189	3965	0.00371266	B8N211,B8NS26,B8NL13,B8NT05,B8NQL4,B8N1M8,B8N5B0,B8NLM9,B8N2H3,B8NQ65,B8N9V1,B8MWS6,B8NL81,B8MWA0,B8NGL6,B8N223,B8NLF1,
Ptc2-eGFP	Biological process	protein-containing complex disassembly	GO:0032984	6	0.000336563	3.14683	12	80	189	3965	0.0046517	B8N5W7,B8NJQ2,B8N0K5,B8N5B0,B8NDQ4,B8NWC7,B8N6C9,B8MX73,B8MZF6,B8NIR3,B8NYQ1,B8N9S2,
Ptc2-eGFP	Biological process	monocarboxylic acid biosynthetic process	GO:0072330	8	0.000336563	3.14683	12	80	189	3965	0.0046517	B8NAL4,B8N0K5,B8N1M8,B8N841,B8N2Y6,B8N2H3,B8NL81,B8NL80,B8MWA0,B8N4I0,B8NBR1,B8NIQ9,
Ptc2-eGFP	Biological process	'de novo' protein folding	GO:0006458	4	0.000426091	5.7215	6	22	189	3965	0.00570033	B8N538,B8NQL4,B8MZN7,B8MZF6,B8NYQ1,B8N350,
Ptc2-eGFP	Biological process	small molecule biosynthetic process	GO:0044283	4	0.000472366	1.80287	33	384	189	3965	0.00627915	B8N3S3,B8NG97,B8NEW7,B8NAL4,B8N1N2,B8MZA3,B8N1M4,P41747,B8N0K5,B8N1M8,B8N2L6,B8NFA6,B8N6C1,B8N841,B8N2Y6,B8N2H3,B8NNQ8,B8N845,B8NQF0,B8MZ75,B8N9V1,B8N000,B8N3W9,B8NRD5,B8NL81,B8NL80,B8MWA0,B8N4I0,B8N225,B8NBR1,B8NIQ9,B8NSD6,B8NYP6,
Ptc2-eGFP	Biological process	cytoplasmic translational initiation	GO:0002183	5	0.000474094	4.19577	8	40	189	3965	0.00626224	B8NFY6,B8N054,B8N1D8,B8NIR3,B8N9T1,B8N9S2,B8NCT8,B8N3V1,
Ptc2-eGFP	Biological process	monosaccharide metabolic process	GO:0005996	5	0.000477069	3.03308	12	83	189	3965	0.00626191	B8N3S3,B8NAL4,P41747,B8N0K5,B8N1M8,B8N1K6,B8N2Y6,B8N2H3,B8N845,B8NW18,B8MWA0,B8NIQ9,
Ptc2-eGFP	Biological process	carboxylic acid biosynthetic process	GO:0046394	7	0.000535272	2.17022	21	203	189	3965	0.00698195	B8NG97,B8NAL4,B8N1N2,B8N1M4,B8N0K5,B8N1M8,B8N2L6,B8N6C1,B8N841,B8N2Y6,B8N2H3,B8MZ75,B8N9V1,B8N000,B8NRD5,B8NL81,B8NL80,B8MWA0,B8N4I0,B8NBR1,B8NIQ9,
Ptc2-eGFP	Biological process	organic acid biosynthetic process	GO:0016053	5	0.000535272	2.17022	21	203	189	3965	0.00698195	B8NG97,B8NAL4,B8N1N2,B8N1M4,B8N0K5,B8N1M8,B8N2L6,B8N6C1,B8N841,B8N2Y6,B8N2H3,B8MZ75,B8N9V1,B8N000,B8NRD5,B8NL81,B8NL80,B8MWA0,B8N4I0,B8NBR1,B8NIQ9,
Ptc2-eGFP	Biological process	phosphorus metabolic process	GO:0006793	4	0.000548621	1.57341	48	640	189	3965	0.00706773	B8N3S3,B8NTT7,B8NS26,B8NFY1,B8NAL4,B8NT05,B8N4T2,B8NHK5,B8N1N2,B8MZA3,P41747,B8N0K5,B8NQL8,B8N1M8,B8N2M1,B8NNC4,B8N6U8,B8N1K6,B8NWC9,B8NLM9,B8NGE1,B8MYK0,B8N841,B8N2Y6,B8N2H3,B8NNQ8,B8N1X5,B8NB89,B8MWE0,B8MWE2,B8N845,B8NQF0,B8NLZ3,B8NIT1,B8MWC7,B8N000,B8N3W9,B8NA18,B8NK50,B8NL85,B8NRD5,B8MWA0,B8N4I0,B8MXS8,B8N223,B8NZ05,B8NIQ9,B8NSD6,
Ptc2-eGFP	Biological process	mitochondrion distribution	GO:0048311	7	0.000553891	5.47274	6	23	189	3965	0.00709184	B8NJQ2,B8NKB7,B8NSZ1,B8MYF4,B8NLZ3,B8ND52,
Ptc2-eGFP	Biological process	obsolete cofactor metabolic process	GO:0051186	0	0.000603512	2.06202	23	234	189	3965	0.00768006	B8N3S3,B8NAL4,B8N4T2,P41747,B8N0K5,B8N1M8,B8N841,B8N2Y6,B8N2H3,B8NB87,B8NB89,B8N845,B8NIT1,B8N000,B8N3W9,B8NL85,B8NRD5,B8MWA0,B8NJU1,B8N4I0,B8N225,B8NZ05,B8NIQ9,
Ptc2-eGFP	Biological process	RNA localization	GO:0006403	4	0.00063313	2.55839	15	123	189	3965	0.00800813	B8N442,B8NW52,B8N5B0,B8N181,B8N513,B8NE08,B8NXT0,B8NB78,B8NRV3,B8MZH2,B8NKH6,B8NIR3,B8NYQ1,B8NLF1,B8NRS4,
Ptc2-eGFP	Biological process	cellular response to heat	GO:0034605	6	0.000650139	3.63095	9	52	189	3965	0.00817374	B8NS26,B8NQL4,B8N5B0,B8NEB7,B8NLM9,B8MWE2,B8NLZ3,B8N9V1,B8MZF6,
Ptc2-eGFP	Biological process	cellular aldehyde metabolic process	GO:0006081	4	0.000670345	3.99597	8	42	189	3965	0.00837731	B8NEW7,B8N4T2,B8NRN4,P41747,B8N845,B8MZ75,B8NRD5,B8N4I0,
Ptc2-eGFP	Biological process	response to defenses of other organism	GO:0052173	6	0.000709609	5.24471	6	24	189	3965	0.00881521	B8N211,B8N1M8,B8N5B0,B8N2H3,B8N9V1,B8MWA0,
Ptc2-eGFP	Biological process	response to host defenses	GO:0052200	7	0.000709609	5.24471	6	24	189	3965	0.00881521	B8N211,B8N1M8,B8N5B0,B8N2H3,B8N9V1,B8MWA0,
Ptc2-eGFP	Biological process	mitochondrial transport	GO:0006839	6	0.000748715	2.62235	14	112	189	3965	0.00919158	B8NLC3,B8NQL4,B8NQL9,B8N5B0,B8N6U8,B8NWC9,B8MYK0,B8NB87,B8MWQ4,B8MXS8,B8NS32,B8NRS8,B8MZE3,B8NA08,
Ptc2-eGFP	Biological process	protein-containing complex localization	GO:0031503	3	0.000818594	2.49748	15	126	189	3965	0.00999068	B8N442,B8NW52,B8N181,B8N513,B8NE08,B8NXT0,B8NB78,B8N4M7,B8NRV3,B8MZH2,B8NKH6,B8NIR3,B8NYQ1,B8NLF1,B8NRS4,
Ptc2-eGFP	Biological process	dicarboxylic acid metabolic process	GO:0043648	7	0.000863186	3.22751	10	65	189	3965	0.0102941	B8NTT7,B8NG97,B8N211,B8MZA3,B8N2L6,B8MX84,B8NGE1,B8N6C1,B8N000,B8NRD5,
Ptc2-eGFP	Biological process	response to host	GO:0075136	6	0.000897173	5.03492	6	25	189	3965	0.0106386	B8N211,B8N1M8,B8N5B0,B8N2H3,B8N9V1,B8MWA0,
Ptc2-eGFP	Biological process	response to farnesol	GO:0097307	6	0.000903428	6.17025	5	17	189	3965	0.0106523	P41747,B8N5B0,B8NEB7,B8N2H3,B8N9S2,
Ptc2-eGFP	Biological process	cellular response to farnesol	GO:0097308	7	0.000903428	6.17025	5	17	189	3965	0.0106523	P41747,B8N5B0,B8NEB7,B8N2H3,B8N9S2,
Ptc2-eGFP	Biological process	obsolete cellular polysaccharide biosynthetic process	GO:0033692	0	0.00092742	3.81433	8	44	189	3965	0.010813	B8N4E9,B8N2M1,B8NNC4,B8N1K6,B8NLM9,B8NWD0,B8N4M7,B8NK50,
Ptc2-eGFP	Biological process	small molecule catabolic process	GO:0044282	4	0.00103034	2.28616	17	156	189	3965	0.0116865	B8N3S3,B8NEW7,B8NAL4,B8NRN4,P41747,B8N0K5,B8N1M8,B8N1K6,B8N2Y6,B8N2H3,B8NW18,B8NIT1,B8N000,B8MWA0,B8N4I0,B8NIQ9,B8NYP6,
Ptc2-eGFP	Biological process	non-membrane-bounded organelle assembly	GO:0140694	7	0.00104834	2.4394	15	129	189	3965	0.0118264	B8NNY3,B8N3Q5,B8NGD4,B8N513,B8N0D5,B8NB78,B8MY77,B8N6A6,B8MZH2,B8MWS6,B8NB42,B8NSF1,B8NGL6,B8NRS4,B8NBS6,
Ptc2-eGFP	Biological process	cellular response to lipid	GO:0071396	6	0.00112074	4.84127	6	26	189	3965	0.0125752	B8NQL4,P41747,B8N5B0,B8NEB7,B8N2H3,B8N9S2,
Ptc2-eGFP	Biological process	mitochondrion localization	GO:0051646	4	0.00112074	4.84127	6	26	189	3965	0.0125752	B8NJQ2,B8NKB7,B8NSZ1,B8MYF4,B8NLZ3,B8ND52,
Ptc2-eGFP	Biological process	cellular component biogenesis	GO:0044085	4	0.00117596	1.40146	65	973	189	3965	0.0130544	B8N442,B8N5W7,B8N3R9,B8NS26,B8N4E9,B8NNY3,B8NJQ2,B8N450,B8NKB7,B8NFY6,B8N3Q5,B8NT05,B8NQL4,B8N0K5,B8N4Q2,B8NW52,B8N2M1,B8N4Q3,B8NUR3,B8NNC4,B8NQI6,B8MWZ9,B8NDQ4,B8NGD4,B8NWC7,B8NLM9,B8N513,B8NE08,B8N507,B8NXT0,B8NSZ1,B8N0D5,B8NB78,B8N3J9,B8MY77,B8N6A6,B8NB87,B8N4M7,B8MYF4,B8NRV3,B8MZH2,B8N1D8,B8MWS6,B8NA18,B8NIR3,B8MYD6,B8N3W2,B8NYQ1,B8N9T1,B8NB42,B8NCW4,B8NHQ0,B8NSF1,B8NGL6,B8N223,B8NHN5,B8NJ15,…
Ptc2-eGFP	Biological process	maturation of SSU-rRNA	GO:0030490	11	0.0012257	2.73637	12	92	189	3965	0.0135346	B8N3Q5,B8NUR3,B8N513,B8N507,B8NXT0,B8N0D5,B8N3J9,B8MYD6,B8NB42,B8NJ15,B8NCT6,B8NSD4,
Ptc2-eGFP	Biological process	translational initiation	GO:0006413	4	0.00129336	3.31245	9	57	189	3965	0.0140585	B8NFY6,B8NT05,B8N054,B8N1D8,B8NIR3,B8N9T1,B8N9S2,B8NCT8,B8N3V1,
Ptc2-eGFP	Biological process	phosphate-containing compound metabolic process	GO:0006796	5	0.00133716	1.53179	46	630	189	3965	0.0144593	B8N3S3,B8NTT7,B8NS26,B8NFY1,B8NAL4,B8NT05,B8N4T2,B8NHK5,B8N1N2,B8MZA3,P41747,B8N0K5,B8NQL8,B8N1M8,B8N2M1,B8N6U8,B8N1K6,B8NWC9,B8NLM9,B8NGE1,B8MYK0,B8N841,B8N2Y6,B8N2H3,B8NNQ8,B8N1X5,B8NB89,B8MWE0,B8MWE2,B8N845,B8NQF0,B8NLZ3,B8NIT1,B8MWC7,B8N000,B8N3W9,B8NA18,B8NL85,B8NRD5,B8MWA0,B8N4I0,B8MXS8,B8N223,B8NZ05,B8NIQ9,B8NSD6,
Ptc2-eGFP	Biological process	apoptotic process	GO:0006915	5	0.00145546	3.57087	8	47	189	3965	0.0156575	B8NNG3,B8NBQ3,B8NAL4,B8NQL4,B8NLM9,B8N2Y6,B8NRS8,B8NA08,
Ptc2-eGFP	Biological process	metabolic process	GO:0008152	2	0.00150316	1.10949	164	3101	189	3965	0.0160876	B8N3S3,B8N442,B8NTT7,B8N446,B8NKR2,B8NG97,B8NNG3,B8NV82,B8N211,B8NS26,B8N4E9,B8NNY3,B8N450,B8NKB7,B8NFY6,B8NEW7,B8NBQ3,B8NFY1,B8N3Q5,B8NAL4,B8NP92,B8NT05,B8NTQ8,B8N4T2,B8NHK5,B8N1N2,B8MZA3,B8NQL4,B8N1M4,B8NRN4,P41747,B8N0K5,B8NQL8,B8N1M8,B8N9M2,B8NJL5,B8NUR2,B8N4Q2,B8NW52,B8N2M1,B8N4Q3,B8NUR3,B8NNT0,B8N5B0,B8N2L6,B8NNC4,B8NQI6,B8MWZ9,B8N7G2,B8NDQ4,B8N6U8,B8NV35,B8N1K6,B8NR98,B8MX84,B8NGD4,B8N180,…
Ptc2-eGFP	Biological process	carbohydrate biosynthetic process	GO:0016051	5	0.00164513	2.52523	13	108	189	3965	0.0175172	B8N4E9,B8NAL4,B8N1M8,B8N2M1,B8NNC4,B8N1K6,B8NLM9,B8NWD0,B8N2Y6,B8N2H3,B8N4M7,B8NK50,B8NIQ9,
Ptc2-eGFP	Biological process	acyl-CoA metabolic process	GO:0006637	11	0.00169354	4.49546	6	28	189	3965	0.0179412	B8N841,B8NB89,B8N3W9,B8NL85,B8NRD5,B8NZ05,
Ptc2-eGFP	Biological process	thioester metabolic process	GO:0035383	5	0.00169354	4.49546	6	28	189	3965	0.0179412	B8N841,B8NB89,B8N3W9,B8NL85,B8NRD5,B8NZ05,
Ptc2-eGFP	Biological process	maturation of SSU-rRNA from tricistronic rRNA transcript (SSU-rRNA, 5.8S rRNA, LSU-rRNA)	GO:0000462	12	0.00171262	2.78033	11	83	189	3965	0.017961	B8NUR3,B8N513,B8N507,B8NXT0,B8N0D5,B8N3J9,B8MYD6,B8NB42,B8NJ15,B8NCT6,B8NSD4,
Ptc2-eGFP	Biological process	intracellular transport	GO:0046907	5	0.00175014	1.51258	46	638	189	3965	0.0182627	B8N442,B8N5W7,B8NKR2,B8NLC3,B8NFX0,B8N4E9,B8NJQ2,B8N450,B8NKB7,B8NQL4,B8NQL9,B8NW52,B8N5B0,B8N6U8,B8N181,B8NWC9,B8NLM9,B8N513,B8NE08,B8MYK0,B8NXT0,B8NSZ1,B8NB78,B8NB87,B8NQT8,B8MYF4,B8NRV3,B8MZH2,B8NKH6,B8MWS6,B8NIR3,B8NYQ1,B8N9R7,B8MWQ4,B8MXS8,B8N223,B8NS32,B8NLF1,B8ND52,B8NBR1,B8NDV6,B8NRS4,B8NRS8,B8MZV1,B8MZE3,B8NA08,
Ptc2-eGFP	Biological process	nucleobase-containing compound metabolic process	GO:0006139	5	0.00177486	1.28236	89	1456	189	3965	0.0184285	B8N3S3,B8N442,B8NTT7,B8NS26,B8NKB7,B8NBQ3,B8NFY1,B8N3Q5,B8NAL4,B8NTQ8,B8N4T2,B8MZA3,B8NQL4,P41747,B8N0K5,B8NQL8,B8N1M8,B8N4Q2,B8N2M1,B8N4Q3,B8NUR3,B8NNT0,B8NNC4,B8NQI6,B8NDQ4,B8N6U8,B8NV35,B8N1K6,B8NGD4,B8N181,B8NWC9,B8NVA9,B8NFR2,B8NLM9,B8NGE1,B8N513,B8NPW4,B8N507,B8MYK0,B8N841,B8NXT0,B8N2Y6,B8N0D5,B8N3J9,B8N2H3,B8NNQ8,B8N054,B8N1X5,B8NB87,B8NB89,B8NSJ9,B8N845,B8NQF0,B8NRV3,B8NLZ3,B8NIT1,B8N9V1,…
Ptc2-eGFP	Biological process	phosphorylation	GO:0016310	6	0.00178508	1.7925	27	316	189	3965	0.0184429	B8NS26,B8NFY1,B8NAL4,B8NT05,B8NHK5,B8N1N2,B8N0K5,B8NQL8,B8N1M8,B8N6U8,B8NWC9,B8NLM9,B8MYK0,B8N2Y6,B8N2H3,B8NNQ8,B8N1X5,B8MWE2,B8NQF0,B8NLZ3,B8NA18,B8MWA0,B8N4I0,B8MXS8,B8N223,B8NIQ9,B8NSD6,
Ptc2-eGFP	Biological process	response to lipid	GO:0033993	5	0.00205208	4.34045	6	29	189	3965	0.0209936	B8NQL4,P41747,B8N5B0,B8NEB7,B8N2H3,B8N9S2,
Ptc2-eGFP	Biological process	cellular component disassembly	GO:0022411	5	0.00220856	2.34963	14	125	189	3965	0.0224842	B8N5W7,B8NJQ2,B8N450,B8NBQ3,B8N0K5,B8N5B0,B8NDQ4,B8NWC7,B8N6C9,B8MX73,B8MZF6,B8NIR3,B8NYQ1,B8N9S2,
Ptc2-eGFP	Biological process	biological process involved in interaction with host	GO:0051701	4	0.00250313	3.2908	8	51	189	3965	0.0248764	B8N211,B8N1M8,B8N5B0,B8N2H3,B8N9V1,B8MWS6,B8MWA0,B8NLF1,
Ptc2-eGFP	Biological process	cellular response to alcohol	GO:0097306	6	0.00254233	4.99496	5	21	189	3965	0.0251462	P41747,B8N5B0,B8NEB7,B8N2H3,B8N9S2,
Ptc2-eGFP	Biological process	mitochondrion organization	GO:0007005	6	0.00272468	1.99299	19	200	189	3965	0.0266968	B8N3R9,B8N211,B8NJQ2,B8N450,B8NKB7,B8NQL4,B8NQL9,B8N5B0,B8N6U8,B8NSZ1,B8NB87,B8MYF4,B8NLZ3,B8NA18,B8NLH6,B8NS32,B8ND52,B8NRS8,B8NA08,
Ptc2-eGFP	Biological process	glutamate metabolic process	GO:0006536	10	0.00293782	4.06042	6	31	189	3965	0.0286506	B8NG97,B8N211,B8N2L6,B8N6C1,B8N000,B8NRD5,
Ptc2-eGFP	Biological process	fungal-type cell wall biogenesis	GO:0009272	6	0.0032163	2.72452	10	77	189	3965	0.0312206	B8NS26,B8N4E9,B8NKB7,B8NT05,B8N2M1,B8MWZ9,B8NLM9,B8N4M7,B8N223,B8ND52,
Ptc2-eGFP	Biological process	response to heat	GO:0009408	5	0.00330618	2.90476	9	65	189	3965	0.0317972	B8NS26,B8NQL4,B8N5B0,B8NEB7,B8NLM9,B8MWE2,B8NLZ3,B8N9V1,B8MZF6,
Ptc2-eGFP	Biological process	oxidative phosphorylation	GO:0006119	8	0.00347515	3.93353	6	32	189	3965	0.033269	B8NQL8,B8N6U8,B8NWC9,B8MYK0,B8NA18,B8MXS8,
Ptc2-eGFP	Biological process	cellular response to osmotic stress	GO:0071470	6	0.00367411	2.86075	9	66	189	3965	0.0350131	B8NS26,B8N1N2,B8N5B0,B8MWZ9,B8N2Y6,B8N2H3,B8NB87,B8MWE2,B8NLZ3,
Ptc2-eGFP	Biological process	obsolete multi-organism process	GO:0051704	0	0.00373249	1.74824	25	300	189	3965	0.0354077	B8N5W7,B8N211,B8NS26,B8N4E9,B8NKB7,B8NL13,B8NT05,B8NQL4,B8N1M8,B8N4Q2,B8N4Q3,B8N5B0,B8NLM9,B8N6T0,B8N2H3,B8NQ65,B8N9V1,B8MWS6,B8NL81,B8MWA0,B8NHQ0,B8NGL6,B8N223,B8NLF1,B8ND52,
Ptc2-eGFP	Biological process	organelle assembly	GO:0070925	6	0.00375927	2.08485	16	161	189	3965	0.0355004	B8NNY3,B8N450,B8N3Q5,B8NGD4,B8N513,B8N0D5,B8NB78,B8MY77,B8N6A6,B8MZH2,B8MWS6,B8NB42,B8NSF1,B8NGL6,B8NRS4,B8NBS6,
Ptc2-eGFP	Biological process	cell death	GO:0008219	3	0.00406646	3.05147	8	55	189	3965	0.0382284	B8NNG3,B8NBQ3,B8NAL4,B8NQL4,B8NLM9,B8N2Y6,B8NRS8,B8NA08,
Ptc2-eGFP	Biological process	programmed cell death	GO:0012501	4	0.00406646	3.05147	8	55	189	3965	0.0382284	B8NNG3,B8NBQ3,B8NAL4,B8NQL4,B8NLM9,B8N2Y6,B8NRS8,B8NA08,
Ptc2-eGFP	Biological process	response to external biotic stimulus	GO:0043207	4	0.00408236	3.81433	6	33	189	3965	0.0380352	B8N211,B8N1M8,B8N5B0,B8N2H3,B8N9V1,B8MWA0,
Ptc2-eGFP	Biological process	response to other organism	GO:0051707	5	0.00408236	3.81433	6	33	189	3965	0.0380352	B8N211,B8N1M8,B8N5B0,B8N2H3,B8N9V1,B8MWA0,
Ptc2-eGFP	Biological process	regulation of response to stress	GO:0080134	5	0.00422079	2.19182	14	134	189	3965	0.038977	B8N211,B8NS26,B8NAL4,B8NT05,B8N1M8,B8N5B0,B8N2Y6,B8N2H3,B8MWE2,B8NLZ3,B8N9V1,B8NRU7,B8MWA0,B8N223,
Ptc2-eGFP	Biological process	response to temperature stimulus	GO:0009266	4	0.00450603	2.77661	9	68	189	3965	0.0414277	B8NS26,B8NQL4,B8N5B0,B8NEB7,B8NLM9,B8MWE2,B8NLZ3,B8N9V1,B8MZF6,
Ptc2-eGFP	Biological process	protein-containing complex organization	GO:0043933	5	0.00458111	1.41367	50	742	189	3965	0.0419332	B8N442,B8N5W7,B8N3R9,B8NS26,B8NNY3,B8NJQ2,B8NKB7,B8NFY6,B8N3Q5,B8NQL4,B8N0K5,B8N4Q2,B8N4Q3,B8N5B0,B8NDQ4,B8NV35,B8NGD4,B8NWC7,B8NVA9,B8NLM9,B8N513,B8N6C9,B8N0D5,B8NB78,B8MY77,B8MX73,B8N6A6,B8NSJ9,B8MYF4,B8MZH2,B8N1D8,B8NKH6,B8MWS6,B8NA18,B8MZF6,B8NIR3,B8NYQ1,B8N9T1,B8NB42,B8NHQ0,B8N9S2,B8NSF1,B8NGL6,B8NHN5,B8ND52,B8NCT8,B8NRS4,B8N9A0,B8NBS6,B8N9Q2,
Ptc2-eGFP	Biological process	carbohydrate metabolic process	GO:0005975	4	0.00469452	1.74219	24	289	189	3965	0.0427837	B8N3S3,B8N4E9,B8NAL4,B8NRN4,P41747,B8N0K5,B8N1M8,B8N2M1,B8NNC4,B8N1K6,B8NLM9,B8NWD0,B8N2Y6,B8N2H3,B8N845,B8NW18,B8N4M7,B8MZ75,B8MZF6,B8NK50,B8NRD5,B8MWA0,B8N4I0,B8NIQ9,
Ptc2-eGFP	Biological process	protein depolymerization	GO:0051261	7	0.00472694	4.37059	5	24	189	3965	0.0428919	B8N5W7,B8NJQ2,B8N5B0,B8NWC7,B8N6C9,
Ptc2-eGFP	Biological process	response to alcohol	GO:0097305	5	0.00472694	4.37059	5	24	189	3965	0.0428919	P41747,B8N5B0,B8NEB7,B8N2H3,B8N9S2,
Ptc2-eGFP	Biological process	nucleoside bisphosphate metabolic process	GO:0033865	8	0.00476469	3.70215	6	34	189	3965	0.0428616	B8N841,B8NB89,B8N3W9,B8NL85,B8NRD5,B8NZ05,
Ptc2-eGFP	Biological process	ribonucleoside bisphosphate metabolic process	GO:0033875	9	0.00476469	3.70215	6	34	189	3965	0.0428616	B8N841,B8NB89,B8N3W9,B8NL85,B8NRD5,B8NZ05,
Ptc2-eGFP	Biological process	purine nucleoside bisphosphate metabolic process	GO:0034032	9	0.00476469	3.70215	6	34	189	3965	0.0428616	B8N841,B8NB89,B8N3W9,B8NL85,B8NRD5,B8NZ05,
Ptc2-eGFP	Biological process	polysaccharide biosynthetic process	GO:0000271	6	0.00508755	2.9444	8	57	189	3965	0.0444256	B8N4E9,B8N2M1,B8NNC4,B8N1K6,B8NLM9,B8NWD0,B8N4M7,B8NK50,
Ptc2-eGFP	Biological process	organic substance metabolic process	GO:0071704	3	0.00563423	1.10678	155	2938	189	3965	0.0489943	B8N3S3,B8N442,B8NTT7,B8N446,B8NG97,B8NNG3,B8NV82,B8N211,B8NS26,B8N4E9,B8NNY3,B8NKB7,B8NFY6,B8NEW7,B8NBQ3,B8NFY1,B8N3Q5,B8NAL4,B8NT05,B8NTQ8,B8N4T2,B8NHK5,B8N1N2,B8MZA3,B8NQL4,B8N1M4,B8NRN4,P41747,B8N0K5,B8NQL8,B8N1M8,B8N9M2,B8NJL5,B8NUR2,B8N4Q2,B8NW52,B8N2M1,B8N4Q3,B8NUR3,B8NNT0,B8N5B0,B8N2L6,B8NNC4,B8NQI6,B8MWZ9,B8N7G2,B8NDQ4,B8N6U8,B8NV35,B8N1K6,B8NR98,B8MX84,B8NGD4,B8N180,B8N181,B8NWC9,B8NVA9,…
Ptc2-eGFP	Biological process	biological process involved in symbiotic interaction	GO:0044403	3	0.00566651	2.89363	8	58	189	3965	0.0490705	B8N211,B8N1M8,B8N5B0,B8N2H3,B8N9V1,B8MWS6,B8MWA0,B8NLF1,
Ptc2-eGFP	Biological process	ribosomal subunit export from nucleus	GO:0000054	9	0.00637584	3.49647	6	36	189	3965	0.054985	B8N442,B8NE08,B8NB78,B8NRV3,B8NIR3,B8NYQ1,
Ptc2-eGFP	Biological process	ribosome localization	GO:0033750	4	0.00637584	3.49647	6	36	189	3965	0.054985	B8N442,B8NE08,B8NB78,B8NRV3,B8NIR3,B8NYQ1,
Ptc2-eGFP	Biological process	obsolete coenzyme biosynthetic process	GO:0009108	0	0.00647056	2.24773	12	112	189	3965	0.0553445	B8NAL4,B8N0K5,B8N1M8,B8N841,B8N2Y6,B8N2H3,B8NL85,B8MWA0,B8NJU1,B8N4I0,B8N225,B8NIQ9,
Ptc2-eGFP	Biological process	protein-containing complex assembly	GO:0065003	6	0.00666752	1.52737	34	467	189	3965	0.0539346	B8N5W7,B8N3R9,B8NS26,B8NNY3,B8NFY6,B8N3Q5,B8NQL4,B8N0K5,B8N4Q2,B8N4Q3,B8NGD4,B8NWC7,B8NLM9,B8N513,B8N0D5,B8NB78,B8MY77,B8N6A6,B8MYF4,B8MZH2,B8N1D8,B8MWS6,B8NA18,B8N9T1,B8NB42,B8NHQ0,B8NSF1,B8NGL6,B8NHN5,B8NCT8,B8NRS4,B8N9A0,B8NBS6,B8N9Q2,
Ptc2-eGFP	Biological process	gluconeogenesis	GO:0006094	8	0.00677097	4.03439	5	26	189	3965	0.0545599	B8NAL4,B8N1M8,B8N2Y6,B8N2H3,B8NIQ9,
Ptc2-eGFP	Biological process	hexose biosynthetic process	GO:0019319	7	0.00677097	4.03439	5	26	189	3965	0.0545599	B8NAL4,B8N1M8,B8N2Y6,B8N2H3,B8NIQ9,
Ptc2-eGFP	Biological process	obsolete cellular carbohydrate biosynthetic process	GO:0034637	0	0.00697385	2.79718	8	60	189	3965	0.0557641	B8N4E9,B8N2M1,B8NNC4,B8N1K6,B8NLM9,B8NWD0,B8N4M7,B8NK50,
Ptc2-eGFP	Biological process	positive regulation of response to stimulus	GO:0048584	5	0.00731673	2.13066	13	128	189	3965	0.0576227	B8N211,B8NS26,B8NAL4,B8N1M8,B8N5B0,B8NLM9,B8N2Y6,B8N2H3,B8N4M7,B8N9V1,B8NRU7,B8MWA0,B8N223,
Ptc2-eGFP	Biological process	rRNA processing	GO:0006364	10	0.00764771	1.85107	18	204	189	3965	0.0600029	B8N442,B8N3Q5,B8NUR3,B8NQI6,B8NGD4,B8N513,B8N507,B8NXT0,B8N0D5,B8N3J9,B8MYD6,B8N3W2,B8NYQ1,B8NB42,B8NCW4,B8NJ15,B8NCT6,B8NSD4,
Ptc2-eGFP	Biological process	cell wall biogenesis	GO:0042546	5	0.00798034	2.28482	11	101	189	3965	0.0623781	B8NS26,B8N4E9,B8NKB7,B8NT05,B8N2M1,B8NNC4,B8MWZ9,B8NLM9,B8N4M7,B8N223,B8ND52,
Ptc2-eGFP	Biological process	cytoskeleton-dependent intracellular transport	GO:0030705	6	0.00799513	3.88497	5	27	189	3965	0.0622606	B8NJQ2,B8NKB7,B8NSZ1,B8MYF4,B8ND52,
Ptc2-eGFP	Biological process	protein folding	GO:0006457	3	0.00908446	2.35717	10	89	189	3965	0.0699604	B8NL13,B8N538,B8NQL4,B8N5B0,B8MZN7,B8MWZ9,B8NB87,B8MZF6,B8NYQ1,B8N350,
Ptc2-eGFP	Biological process	glutamine family amino acid biosynthetic process	GO:0009084	10	0.00936504	3.74622	5	28	189	3965	0.071856	B8NG97,B8N2L6,B8N6C1,B8N000,B8NRD5,
Ptc2-eGFP	Biological process	establishment of localization in cell	GO:0051649	4	0.00960272	1.38096	47	714	189	3965	0.0734098	B8N442,B8N5W7,B8NKR2,B8NLC3,B8NFX0,B8N4E9,B8NJQ2,B8N450,B8NKB7,B8NQL4,B8NQL9,B8NW52,B8N5B0,B8MWZ9,B8N6U8,B8N181,B8NWC9,B8NLM9,B8N513,B8NE08,B8MYK0,B8NXT0,B8NSZ1,B8NB78,B8NB87,B8NQT8,B8MYF4,B8NRV3,B8MZH2,B8NKH6,B8MWS6,B8NIR3,B8NYQ1,B8N9R7,B8MWQ4,B8MXS8,B8N223,B8NS32,B8NLF1,B8ND52,B8NBR1,B8NDV6,B8NRS4,B8NRS8,B8MZV1,B8MZE3,B8NA08,
Ptc2-eGFP	Biological process	amino acid metabolic process	GO:0006520	7	0.0102637	1.76371	19	226	189	3965	0.0773296	B8N3S3,B8NG97,B8N211,B8NEW7,B8N1N2,B8N1M4,P41747,B8NNT0,B8N2L6,B8N6C1,B8NIT1,B8MZ75,B8N9V1,B8NLJ7,B8NUL4,B8N000,B8NRD5,B8NJU1,B8NSD8,
Ptc2-eGFP	Biological process	cellular response to chemical stress	GO:0062197	5	0.0106139	1.82892	17	195	189	3965	0.0796809	B8NS26,B8NKB7,B8NAL4,B8NHK5,B8N1N2,B8N5B0,B8MWZ9,B8N2Y6,B8N2H3,B8NQ65,B8NB87,B8MWE2,B8NLZ3,B8MZF6,B8N4I0,B8NLH9,B8ND52,
Ptc2-eGFP	Biological process	MAPK cascade	GO:0000165	7	0.0107309	3.14683	6	40	189	3965	0.0802702	B8NS26,B8NAL4,B8N2Y6,B8MWE2,B8NLZ3,B8N223,
Ptc2-eGFP	Biological process	obsolete cellular carbohydrate metabolic process	GO:0044262	0	0.011308	1.95802	14	150	189	3965	0.0839853	B8N4E9,B8NRN4,B8N0K5,B8N2M1,B8NNC4,B8N1K6,B8NLM9,B8NWD0,B8N4M7,B8MZ75,B8MZF6,B8NK50,B8NRD5,B8N4I0,
Ptc2-eGFP	Biological process	positive regulation of translation	GO:0045727	9	0.0125732	3.49647	5	30	189	3965	0.093051	B8NW52,B8NUR3,B8NGN7,B8NIR3,B8N9T1,
Ptc2-eGFP	Biological process	heterocycle metabolic process	GO:0046483	4	0.0139906	1.20031	90	1573	189	3965	0.0996532	B8N3S3,B8N442,B8NTT7,B8NS26,B8NKB7,B8NEW7,B8NBQ3,B8NFY1,B8N3Q5,B8NAL4,B8NTQ8,B8N4T2,B8MZA3,B8NQL4,P41747,B8N0K5,B8NQL8,B8N1M8,B8N4Q2,B8N2M1,B8N4Q3,B8NUR3,B8NNT0,B8NNC4,B8NQI6,B8NDQ4,B8N6U8,B8NV35,B8N1K6,B8NGD4,B8N181,B8NWC9,B8NVA9,B8NFR2,B8NLM9,B8NGE1,B8N513,B8NPW4,B8N507,B8MYK0,B8N841,B8NXT0,B8N2Y6,B8N0D5,B8N3J9,B8N2H3,B8NNQ8,B8N054,B8N1X5,B8NB87,B8NB89,B8NSJ9,B8N845,B8NQF0,B8NRV3,B8NLZ3,B8NIT1,…
Ptc2-eGFP	Biological process	gene expression	GO:0010467	5	0.0141724	1.23217	77	1311	189	3965	0.100605	B8N442,B8N446,B8NV82,B8NS26,B8NNY3,B8NFY6,B8N3Q5,B8NT05,B8NQL4,B8NQL8,B8N9M2,B8NJL5,B8NUR2,B8N4Q2,B8NW52,B8N4Q3,B8NUR3,B8NNT0,B8N5B0,B8NQI6,B8N7G2,B8NDQ4,B8N6U8,B8NV35,B8NR98,B8NGD4,B8N180,B8N181,B8NVA9,B8NLM9,B8N513,B8NBK7,B8N507,B8NUP9,B8NXT0,B8N0D5,B8NB78,B8N3J9,B8MY77,B8NLM1,B8MX73,B8N6A6,B8N054,B8N1X5,B8NRH6,B8NSJ9,B8NRV3,B8NLZ3,B8MZH2,B8N1D8,B8MYG2,B8NKH6,B8NLJ7,B8NGN7,B8NIR3,B8MYD6,B8N3W2,…
Ptc2-eGFP	Biological process	ribonucleoside metabolic process	GO:0009119	8	0.0144262	3.38368	5	31	189	3965	0.102059	B8MZA3,B8NNQ8,B8NQF0,B8NIT1,B8NSD6,
Ptc2-eGFP	Biological process	monosaccharide biosynthetic process	GO:0046364	6	0.0144262	3.38368	5	31	189	3965	0.102059	B8NAL4,B8N1M8,B8N2Y6,B8N2H3,B8NIQ9,
Ptc2-eGFP	Biological process	respiratory electron transport chain	GO:0022904	6	0.0144262	3.38368	5	31	189	3965	0.102059	B8NQL8,B8N6U8,B8MYK0,B8NA18,B8MWQ4,
Ptc2-eGFP	Biological process	regulation of MAPK cascade	GO:0043408	8	0.0144262	3.38368	5	31	189	3965	0.102059	B8NAL4,B8N2Y6,B8MWE2,B8NLZ3,B8N223,
Ptc2-eGFP	Biological process	cellular aromatic compound metabolic process	GO:0006725	4	0.0146368	1.20072	89	1555	189	3965	0.102164	B8N3S3,B8N442,B8NTT7,B8NS26,B8NKB7,B8NBQ3,B8NFY1,B8N3Q5,B8NAL4,B8NTQ8,B8N4T2,B8MZA3,B8NQL4,P41747,B8N0K5,B8NQL8,B8N1M8,B8N4Q2,B8N2M1,B8N4Q3,B8NUR3,B8NNT0,B8NNC4,B8NQI6,B8NDQ4,B8N6U8,B8NV35,B8N1K6,B8NGD4,B8N181,B8NWC9,B8NVA9,B8NFR2,B8NLM9,B8NGE1,B8N513,B8NPW4,B8N507,B8MYK0,B8N841,B8NXT0,B8N2Y6,B8N0D5,B8N3J9,B8N2H3,B8NNQ8,B8N054,B8N1X5,B8NB87,B8NB89,B8NSJ9,B8N845,B8NQF0,B8NRV3,B8NLZ3,B8NIT1,B8N9V1,…
Ptc2-eGFP	Biological process	obsolete cofactor biosynthetic process	GO:0051188	0	0.0150272	1.94803	13	140	189	3965	0.10454	B8NAL4,B8N0K5,B8N1M8,B8N841,B8N2Y6,B8N2H3,B8N845,B8NL85,B8MWA0,B8NJU1,B8N4I0,B8N225,B8NIQ9,
Ptc2-eGFP	Biological process	response to biotic stimulus	GO:0009607	3	0.0151109	2.1853	10	96	189	3965	0.104772	B8N211,B8NT05,B8N1M8,B8N5B0,B8NLM9,B8NFA6,B8N2H3,B8N9V1,B8MWA0,B8N223,
Ptc2-eGFP	Biological process	response to osmotic stress	GO:0006970	4	0.0151109	2.1853	10	96	189	3965	0.104772	B8NS26,B8N1N2,B8NQL4,B8N5B0,B8MWZ9,B8N2Y6,B8N2H3,B8NB87,B8MWE2,B8NLZ3,
Ptc2-eGFP	Biological process	obsolete cellular macromolecule metabolic process	GO:0044260	0	0.0153027	1.20113	88	1537	189	3965	0.105401	B8N446,B8NNG3,B8NV82,B8NS26,B8N4E9,B8NNY3,B8NKB7,B8NFY6,B8NBQ3,B8N3Q5,B8NTQ8,B8NHK5,B8NQL4,B8N9M2,B8NJL5,B8NUR2,B8N4Q2,B8NW52,B8N2M1,B8N4Q3,B8NUR3,B8NNT0,B8N5B0,B8NNC4,B8N7G2,B8NDQ4,B8N6U8,B8N1K6,B8NR98,B8NGD4,B8N180,B8N181,B8NVA9,B8NFR2,B8NLM9,B8N513,B8NBK7,B8NWD0,B8NUP9,B8NXT0,B8N0D5,B8NB78,B8N3J9,B8MY77,B8NUM6,B8NXS9,B8NQ65,B8NLM1,B8MX73,B8N6A6,B8N054,B8NRH6,B8NSJ9,B8MWE2,B8NW18,B8N4M7,B8NRV3,…
Ptc2-eGFP	Biological process	stress-activated protein kinase signaling cascade	GO:0031098	7	0.0164542	3.27794	5	32	189	3965	0.112222	B8NS26,B8NAL4,B8N2Y6,B8MWE2,B8NLZ3,
Ptc2-eGFP	Biological process	rRNA metabolic process	GO:0016072	9	0.0165052	1.68185	19	237	189	3965	0.112203	B8N442,B8N3Q5,B8N4Q2,B8NUR3,B8NQI6,B8NGD4,B8N513,B8N507,B8NXT0,B8N0D5,B8N3J9,B8MYD6,B8N3W2,B8NYQ1,B8NB42,B8NCW4,B8NJ15,B8NCT6,B8NSD4,
Ptc2-eGFP	Biological process	cellular response to stimulus	GO:0051716	3	0.016799	1.23504	73	1240	189	3965	0.11383	B8N3S3,B8NKR2,B8NFX0,B8N211,B8NS26,B8N4E9,B8NKB7,B8NEW7,B8NAL4,B8NL13,B8NT05,B8NTQ8,B8NHK5,B8N1N2,B8MZA3,B8NQL4,B8NRN4,P41747,B8N0K5,B8NQL8,B8N1M8,B8N4Q2,B8N2M1,B8N5B0,B8N2L6,B8NNC4,B8MWZ9,B8N6U8,B8NEB7,B8MX84,B8N181,B8NWC9,B8NVA9,B8NFR2,B8NLM9,B8NFA6,B8NGE1,B8N6C9,B8N6C1,B8MYK0,B8N841,B8N2Y6,B8N2H3,B8NQ65,B8NB87,B8MWE2,B8N845,B8NQF0,B8N4M7,B8NRV3,B8NLZ3,B8N1D8,B8NIT1,B8N9V1,B8NKH6,B8NGN7,B8N000,…
Ptc2-eGFP	Biological process	fatty acid metabolic process	GO:0006631	8	0.0171685	2.39758	8	70	189	3965	0.114475	B8NRN4,B8N841,B8NB89,B8N000,B8NL81,B8NL80,B8NBR1,B8NYP6,
Ptc2-eGFP	Biological process	ribosomal large subunit assembly	GO:0000027	8	0.0186634	3.17861	5	33	189	3965	0.123261	B8NGD4,B8MY77,B8N6A6,B8NSF1,B8NBS6,
Ptc2-eGFP	Biological process	mitotic cytokinetic process	GO:1902410	5	0.0187929	2.22129	9	85	189	3965	0.123725	B8N5W7,B8NS26,B8NKB7,B8N744,B8NWC7,B8NLM9,B8N4M7,B8N223,B8ND52,
Ptc2-eGFP	Biological process	mitochondrial transmembrane transport	GO:1990542	6	0.0187929	2.22129	9	85	189	3965	0.123725	B8NQL9,B8NWC9,B8MYK0,B8NB87,B8MWQ4,B8MXS8,B8NS32,B8NRS8,B8NA08,
Ptc2-eGFP	Biological process	cellular response to organic substance	GO:0071310	5	0.0193537	1.78797	15	176	189	3965	0.126618	B8NS26,B8N4E9,B8NT05,B8NQL4,P41747,B8N0K5,B8N5B0,B8NEB7,B8N181,B8N2H3,B8MWE2,B8NLZ3,B8MZF6,B8N9S2,B8N223,
Ptc2-eGFP	Biological process	actomyosin contractile ring organization	GO:0044837	9	0.020876	2.48901	7	59	189	3965	0.134886	B8N5W7,B8NKB7,B8N744,B8NWC7,B8NLM9,B8N4M7,B8ND52,
Ptc2-eGFP	Biological process	obsolete movement of cell or subcellular component	GO:0006928	0	0.0210598	3.08512	5	34	189	3965	0.135654	B8NJQ2,B8NKB7,B8NSZ1,B8MYF4,B8ND52,
Ptc2-eGFP	Biological process	establishment of organelle localization	GO:0051656	4	0.0211014	1.92173	12	131	189	3965	0.135504	B8N442,B8NJQ2,B8NKB7,B8NE08,B8NSZ1,B8NB78,B8MYF4,B8NRV3,B8MWS6,B8NIR3,B8NYQ1,B8ND52,
Ptc2-eGFP	Biological process	establishment of protein localization	GO:0045184	6	0.0221337	1.41575	33	489	189	3965	0.140833	B8N442,B8NKR2,B8NFX0,B8N4E9,B8N450,B8NKB7,B8NQL4,B8NW52,B8N5B0,B8N6U8,B8N744,B8NWC7,B8N181,B8NLM9,B8N513,B8NE08,B8NXT0,B8NB78,B8NB87,B8NQT8,B8NRV3,B8MZH2,B8NKH6,B8NIR3,B8NYQ1,B8N9R7,B8N223,B8NS32,B8NLF1,B8ND52,B8NBR1,B8NRS4,B8MZV1,
Ptc2-eGFP	Biological process	cellular process	GO:0009987	2	0.0222113	1.02469	188	3849	189	3965	0.140896	B8N3S3,B8N442,B8N5W7,B8NTT7,B8N446,B8NKR2,B8NG97,B8N3R9,B8NNG3,B8NLC3,B8NFX0,B8NV82,B8N211,B8NS26,B8N4E9,B8NNY3,B8NJQ2,B8N450,B8NKB7,B8NFY6,B8NEW7,B8NBQ3,B8NFY1,B8N3Q5,B8NAL4,B8NP92,B8NL13,B8NT05,B8NTQ8,B8N538,B8N4T2,B8NHK5,B8N1N2,B8MZA3,B8NQL4,B8N1M4,B8NRN4,P41747,B8N0K5,B8NQL8,B8N1M8,B8NQL9,B8N9M2,B8NJL5,B8NUR2,B8N4Q2,B8NW52,B8N2M1,B8N4Q3,B8NUR3,B8NNT0,B8N5B0,B8MZN7,B8N2L6,B8NNC4,B8NQI6,B8MWZ9,…
Ptc2-eGFP	Biological process	obsolete cellular glucan metabolic process	GO:0006073	0	0.0228112	2.67815	6	47	189	3965	0.144264	B8N4E9,B8N1K6,B8NLM9,B8NWD0,B8N4M7,B8NK50,
Ptc2-eGFP	Biological process	cytokinetic process	GO:0032506	4	0.023084	2.14556	9	88	189	3965	0.145548	B8N5W7,B8NS26,B8NKB7,B8N744,B8NWC7,B8NLM9,B8N4M7,B8N223,B8ND52,
Ptc2-eGFP	Biological process	actomyosin structure organization	GO:0031032	8	0.0246572	2.40741	7	61	189	3965	0.154999	B8N5W7,B8NKB7,B8N744,B8NWC7,B8NLM9,B8N4M7,B8ND52,
Ptc2-eGFP	Biological process	ribosomal large subunit biogenesis	GO:0042273	6	0.0246589	2.12146	9	89	189	3965	0.154544	B8NQI6,B8NGD4,B8MY77,B8N6A6,B8NIR3,B8NCW4,B8NSF1,B8NCT6,B8NBS6,
Ptc2-eGFP	Biological process	nucleoside metabolic process	GO:0009116	7	0.0264344	2.91373	5	36	189	3965	0.161312	B8MZA3,B8NNQ8,B8NQF0,B8NIT1,B8NSD6,
Ptc2-eGFP	Biological process	glucan biosynthetic process	GO:0009250	7	0.0264344	2.91373	5	36	189	3965	0.161312	B8N4E9,B8N1K6,B8NWD0,B8N4M7,B8NK50,
Ptc2-eGFP	Biological process	organic cyclic compound metabolic process	GO:1901360	4	0.0265121	1.16973	92	1650	189	3965	0.160845	B8N3S3,B8N442,B8NTT7,B8NS26,B8NKB7,B8NEW7,B8NBQ3,B8NFY1,B8N3Q5,B8NAL4,B8NTQ8,B8N4T2,B8MZA3,B8NQL4,P41747,B8N0K5,B8NQL8,B8N1M8,B8N4Q2,B8N2M1,B8N4Q3,B8NUR3,B8NNT0,B8NNC4,B8NQI6,B8NDQ4,B8N6U8,B8NV35,B8N1K6,B8NGD4,B8N181,B8NWC9,B8NVA9,B8NFR2,B8NLM9,B8NFA6,B8NGE1,B8N513,B8NPW4,B8N507,B8MYK0,B8N841,B8NXT0,B8N2Y6,B8N0D5,B8N3J9,B8N2H3,B8NNQ8,B8N054,B8N1X5,B8NB87,B8NB89,B8NSJ9,B8N845,B8NQF0,B8NRV3,B8NLZ3,…
Ptc2-eGFP	Biological process	protein transport	GO:0015031	7	0.0282855	1.39859	32	480	189	3965	0.171107	B8N442,B8NKR2,B8NFX0,B8N4E9,B8N450,B8NKB7,B8NQL4,B8NW52,B8N5B0,B8N6U8,B8NWC7,B8N181,B8NLM9,B8N513,B8NE08,B8NXT0,B8NB78,B8NB87,B8NQT8,B8NRV3,B8MZH2,B8NKH6,B8NIR3,B8NYQ1,B8N9R7,B8N223,B8NS32,B8NLF1,B8ND52,B8NBR1,B8NRS4,B8MZV1,
Ptc2-eGFP	Biological process	alpha-amino acid metabolic process	GO:1901605	8	0.0291843	1.73789	14	169	189	3965	0.173526	B8N3S3,B8NG97,B8N211,B8N1N2,B8N1M4,P41747,B8N2L6,B8N6C1,B8NIT1,B8MZ75,B8N9V1,B8N000,B8NRD5,B8NJU1,
Ptc2-eGFP	Biological process	establishment or maintenance of cell polarity regulating cell shape	GO:0071963	8	0.030029	2.51746	6	50	189	3965	0.16938	B8NJQ2,B8NKB7,B8NSZ1,B8N4M7,B8MYF4,B8ND52,
Ptc2-eGFP	Biological process	cellular response to abiotic stimulus	GO:0071214	5	0.0312029	1.87616	11	123	189	3965	0.175527	B8NS26,B8NT05,B8N1N2,B8N5B0,B8MWZ9,B8NLM9,B8N2Y6,B8N2H3,B8NB87,B8MWE2,B8NLZ3,
Ptc2-eGFP	Biological process	cellular response to environmental stimulus	GO:0104004	4	0.0312029	1.87616	11	123	189	3965	0.175527	B8NS26,B8NT05,B8N1N2,B8N5B0,B8MWZ9,B8NLM9,B8N2Y6,B8N2H3,B8NB87,B8MWE2,B8NLZ3,
Ptc2-eGFP	Biological process	electron transport chain	GO:0022900	5	0.0326144	2.76037	5	38	189	3965	0.180547	B8NQL8,B8N6U8,B8MYK0,B8NA18,B8MWQ4,
Ptc2-eGFP	Biological process	glutamine family amino acid metabolic process	GO:0009064	9	0.0327331	2.4681	6	51	189	3965	0.180725	B8NG97,B8N211,B8N2L6,B8N6C1,B8N000,B8NRD5,
Ptc2-eGFP	Biological process	maturation of 5.8S rRNA from tricistronic rRNA transcript (SSU-rRNA, 5.8S rRNA, LSU-rRNA)	GO:0000466	12	0.0330395	2.12444	8	79	189	3965	0.180506	B8N442,B8NQI6,B8N513,B8N507,B8NXT0,B8MYD6,B8NCW4,B8NCT6,
Ptc2-eGFP	Biological process	cellular localization	GO:0051641	3	0.0345549	1.24583	56	943	189	3965	0.188293	B8N442,B8N5W7,B8NKR2,B8NLC3,B8NFX0,B8NS26,B8N4E9,B8NJQ2,B8N450,B8NKB7,B8NFY6,B8NQL4,B8N0K5,B8NQL9,B8NW52,B8N5B0,B8MWZ9,B8N6U8,B8N744,B8NWC7,B8N181,B8NWC9,B8NLM9,B8NFA6,B8N513,B8NE08,B8MYK0,B8NXT0,B8NSZ1,B8NB78,B8NB87,B8N4M7,B8NQT8,B8MYF4,B8NRV3,B8NLZ3,B8MZH2,B8NKH6,B8MWS6,B8MZF6,B8NIR3,B8NYQ1,B8N9R7,B8MWQ4,B8MXS8,B8N223,B8NS32,B8NLF1,B8ND52,B8NBR1,B8NDV6,B8NRS4,B8NRS8,B8MZV1,B8MZE3,B8NA08,
Ptc2-eGFP	Biological process	maturation of 5.8S rRNA	GO:0000460	11	0.0352687	2.09788	8	80	189	3965	0.191682	B8N442,B8NQI6,B8N513,B8N507,B8NXT0,B8MYD6,B8NCW4,B8NCT6,
Ptc2-eGFP	Biological process	cellular response to antibiotic	GO:0071236	5	0.0360154	2.68959	5	39	189	3965	0.195231	P41747,B8N5B0,B8NEB7,B8N2H3,B8N9S2,
Ptc2-eGFP	Biological process	sulfur compound metabolic process	GO:0006790	4	0.0382819	1.71525	13	159	189	3965	0.205384	B8NP92,B8N1N2,B8N841,B8NB87,B8NB89,B8NIT1,B8N9V1,B8NUL4,B8N3W9,B8NL85,B8NRD5,B8NJU1,B8NZ05,
Ptc2-eGFP	Biological process	endonucleolytic cleavage of tricistronic rRNA transcript (SSU-rRNA, 5.8S rRNA, LSU-rRNA)	GO:0000479	11	0.0386049	2.37496	6	53	189	3965	0.206586	B8N513,B8N507,B8NXT0,B8MYD6,B8NCW4,B8NCT6,
Ptc2-eGFP	Biological process	nucleobase metabolic process	GO:0009112	7	0.0396275	2.62235	5	40	189	3965	0.211515	B8NTT7,B8NFY1,B8NNQ8,B8N9V1,B8NSD6,
Ptc2-eGFP	Biological process	organelle disassembly	GO:1903008	6	0.0396275	2.62235	5	40	189	3965	0.211515	B8NJQ2,B8N450,B8N5B0,B8MZF6,B8NIR3,
Ptc2-eGFP	Biological process	obsolete pathogenesis	GO:0009405	0	0.0415012	1.85653	10	113	189	3965	0.214921	B8NS26,B8NL13,B8NT05,B8NQL4,B8NLM9,B8NQ65,B8MWS6,B8NL81,B8NGL6,B8N223,
Ptc2-eGFP	Biological process	aspartate family amino acid metabolic process	GO:0009066	9	0.0417771	2.33098	6	54	189	3965	0.215814	B8N1N2,B8N1M4,P41747,B8NIT1,B8N9V1,B8NJU1,
Ptc2-eGFP	Biological process	cell morphogenesis	GO:0000902	4	0.0425622	2.02206	8	83	189	3965	0.219327	B8NFX0,B8NJQ2,B8NKB7,B8N6C9,B8NSZ1,B8N4M7,B8MYF4,B8ND52,
Ptc2-eGFP	Biological process	obsolete cellular polysaccharide metabolic process	GO:0044264	0	0.0425622	2.02206	8	83	189	3965	0.219327	B8N4E9,B8N2M1,B8NNC4,B8N1K6,B8NLM9,B8NWD0,B8N4M7,B8NK50,
Ptc2-eGFP	Biological process	positive regulation of amide metabolic process	GO:0034250	7	0.0434527	2.55839	5	41	189	3965	0.222815	B8NW52,B8NUR3,B8NGN7,B8NIR3,B8N9T1,
Ptc2-eGFP	Biological process	nitrogen compound transport	GO:0071705	5	0.0435994	1.29699	40	647	189	3965	0.223019	B8N442,B8NKR2,B8NFX0,B8N4E9,B8N450,B8NKB7,B8NAL4,B8NQL4,B8NQL9,B8NW52,B8N5B0,B8MWZ9,B8N6U8,B8NWC7,B8N181,B8NLM9,B8N513,B8NE08,B8NXT0,B8N2Y6,B8NB78,B8NB87,B8NB89,B8NQT8,B8NRV3,B8MZH2,B8NKH6,B8NIR3,B8NYQ1,B8N9R7,B8MWQ4,B8N223,B8NS32,B8NLF1,B8ND52,B8NBR1,B8NRS4,B8NRS8,B8MZV1,B8NA08,
Ptc2-eGFP	Biological process	cellular response to oxygen-containing compound	GO:1901701	5	0.043677	1.84025	10	114	189	3965	0.22287	B8NS26,B8NEW7,B8NT05,P41747,B8N0K5,B8N5B0,B8NEB7,B8N2H3,B8MZF6,B8N9S2,
Ptc2-eGFP	Biological process	obsolete endonucleolytic cleavage involved in rRNA processing	GO:0000478	0	0.0451095	2.2886	6	55	189	3965	0.226307	B8N513,B8N507,B8NXT0,B8MYD6,B8NCW4,B8NCT6,
Ptc2-eGFP	Biological process	regulation of cell morphogenesis	GO:0022604	6	0.0474621	2.09788	7	70	189	3965	0.236404	B8NFX0,B8NJQ2,B8NKB7,B8NSZ1,B8N4M7,B8MYF4,B8ND52,
