# Supplementary material for: PP2C phosphatases Ptc1 and Ptc2 dephosphorylate PGK1 to regulate autophagy and aflatoxin synthesis in the pathogenic fungus Aspergillus flavus
Source: mBio. 2023 Sep 27;14(5):e00977-23. doi: 10.1128/mbio.00977-23 (PMC10653812; doi:10.1128/mbio.00977-23)
Supplement: Table S8 — KEGG PATHWAT and COMPARTMENTS enrichment analysis of identified proteins. [file mbio.00977-23-s0009.xlsx]

## Sheet: Sheet3
Table S8. KEGG PATHWAT and COMPARTMENTS enrichment analysis of the identified proteins
sample	category	term ID	term description	observed gene count	background gene count	strength	Q valule	matching proteins in your network (labels)
Ptc1-eGFP	KEGG	afv03010	Ribosome	44	131	1.23	6.45e-35	B8MWP5,B8MY77,B8MZ16,B8MZ85,B8N0D5,B8N180,B8N1E9,B8N204,B8N3G7,B8N3Q5,B8N3W2,B8N446,rps0,B8N6A6,B8N744,B8N9R3,B8N9U3,B8NAU0,B8NB42,B8NB78,B8NBW0,B8NBX2,B8NC19,B8ND05,B8NEA6,B8NGD4,B8NIQ5,B8NJ15,B8NKF9,B8NLJ6,B8NPV3,B8NR98,B8NRH6,B8NRS4,B8NRV3,rps1,B8NSF1,B8NUP9,B8NUR2,B8NUR3,B8NV82,B8NW52,B8NXT0,B8NYZ9
Ptc1-eGFP	KEGG	afv01200	Carbon metabolism	29	226	0.82	7.71e-13	B8MWA0,B8MX84,B8MZQ0,B8N1M8,B8N211,B8N2F2,B8N2H3,B8N2Y6,B8N4B6,B8N4I0,B8N4T2,B8N5Z6,B8N6C1,B8N7C4,B8N7H4,B8NAL4,B8NBY3,B8ND04,B8NDL8,B8NFW5,B8NIQ9,B8NRD5,B8NRN4,B8NSJ8,B8NTR8,B8NTX6,B8NUD9,B8NVA6,B8NZ05
Ptc1-eGFP	KEGG	afv01110	Biosynthesis of secondary metabolites	53	1017	0.43	5.18e-09	B8MW43,B8MWA0,B8MWT1,B8MX84,B8MYC6,B8MZQ0,B8N1K6,B8N1M8,B8N211,B8N2E0,B8N2F2,B8N2H3,B8N2Y6,B8N3S3,B8N3W9,B8N4B6,B8N4I0,B8N4T2,B8N562,B8N691,B8N6C1,B8N7H4,B8N841,B8N8P3,mef1,B8N9V1,B8NAL4,B8NBR1,B8NBY3,B8NCF1,B8ND04,B8NDL8,B8NE22,B8NFW5,B8NGE1,B8NIQ9,B8NJU1,B8NK50,B8NPG7,B8NQF0,B8NRD5,B8NRN4,B8NSJ8,B8NTR8,B8NTT7,B8NTX6,B8NUD9,B8NUL4,B8NVA6,B8NVX2,B8NXR9,B8NZ05,adh1
Ptc1-eGFP	KEGG	afv00020	Citrate cycle (TCA cycle)	13	58	1.06	2.94e-08	B8MX84,B8N211,B8N2F2,B8N4B6,B8N6C1,B8N7H4,B8N841,B8ND04,B8NRD5,B8NSJ8,B8NTR8,B8NVA6,B8NZ05
Ptc1-eGFP	KEGG	afv00010	Glycolysis / Gluconeogenesis	14	90	0.9	3.4e-07	B8MWA0,B8MZQ0,B8N1K6,B8N1M8,B8N2F2,B8N2H3,B8N2Y6,B8N3S3,B8N4B6,B8N7H4,B8NAL4,B8NIQ9,B8NTX6,adh1
Ptc1-eGFP	KEGG	afv00190	Oxidative phosphorylation	15	112	0.84	5.17e-07	B8MXS8,B8N031,B8N3B7,B8N4T6,B8N6U8,B8NA18,B8NBJ8,B8NFX0,B8NGL6,B8NQ65,B8NQL8,B8NRF2,B8NTR8,B8NTT0,B8NWC9
Ptc1-eGFP	KEGG	afv01230	Biosynthesis of amino acids	21	269	0.6	4.15e-06	B8MW43,B8MWA0,B8MZQ0,B8N1M8,B8N211,B8N2H3,B8N2Y6,B8N4T2,B8N6C1,B8N7C4,B8N9V1,B8NAL4,B8NBY3,B8NE22,B8NFW5,B8NIQ9,B8NJU1,B8NPG7,B8NRD5,B8NTX6,B8NUD9
Ptc1-eGFP	KEGG	afv01100	Metabolic pathways	95	3040	0.2	1.23e-05	B8MVZ9,B8MW43,B8MWA0,B8MX84,B8MXS8,B8MYC6,B8MZQ0,B8N1K6,B8N1M8,B8N1W9,B8N211,B8N2E0,B8N2F2,B8N2H3,B8N2M1,B8N2Y6,B8N3B7,B8N3M8,B8N3S3,B8N3U7,B8N3W9,B8N4B6,B8N4I0,B8N4T2,B8N4T6,B8N562,B8N5Z6,B8N691,B8N6C1,B8N6J1,B8N6U8,B8N7C4,B8N7H4,B8N841,B8N8P3,B8N914,B8N9B4,B8N9G4,B8N9V1,B8NA18,B8NAL4,B8NAN3,B8NB89,B8NB98,B8NBJ8,B8NBR1,B8NBU0,B8NBY3,B8NCF1,B8ND04,B8NDL8,B8NDQ4,B8NE22,B8NE88,B8NFW5,B8NFX0,B8NGE1,…
Ptc1-eGFP	KEGG	afv00030	Pentose phosphate pathway	7	49	0.86	0.0016	B8N1K6,B8N1M8,B8N4I0,B8N4T2,B8NDL8,B8NFW5,B8NUD9
Ptc1-eGFP	KEGG	afv04145	Phagosome	7	50	0.85	0.0016	B8MYF4,B8N3B7,B8NFX0,B8NGL6,B8NJQ2,B8NQ65,B8NSZ1
Ptc1-eGFP	KEGG	afv00620	Pyruvate metabolism	8	88	0.67	0.0071	B8MWA0,B8MX84,B8N2F2,B8N4B6,B8N7H4,B8NBR1,B8ND04,B8NRN4
Ptc1-eGFP	KEGG	afv00230	Purine metabolism	8	106	0.59	0.0202	B8MWA0,B8N1K6,B8NDQ4,B8NGE1,B8NQF0,B8NRH9,B8NTT7,B8NUL4
Ptc1-eGFP	KEGG	afv00680	Methane metabolism	5	46	0.74	0.0339	B8MZQ0,B8N1M8,B8N2H3,B8N5Z6,B8NBY3
Ptc2-eGFP	KEGG	afv03010	Ribosome	34	131	1.16	8.55e-25	B8MY77,B8MZH2,B8N0D5,B8N180,B8N3G7,B8N3J9,B8N3Q5,CLU1,B8N3W2,B8N446,rps0,B8N6A6,B8N744,B8N9Q2,B8NB42,B8NB78,B8NCT6,B8NCW4,B8NGD4,B8NJ15,B8NLM1,B8NNY3,B8NR98,B8NRH6,B8NRS4,B8NRV3,rps1,B8NSF1,B8NUP9,B8NUR2,B8NUR3,B8NV82,B8NW52,B8NXT0
Ptc2-eGFP	KEGG	afv01200	Carbon metabolism	27	226	0.83	3.59e-12	B8MWA0,B8MX84,B8MZQ0,B8N000,B8N0K5,B8N1M8,B8N211,B8N2H3,B8N2L6,B8N2Y6,B8N4I0,B8N4T2,B8N6C1,B8N845,B8NAL4,B8ND04,B8NDL8,B8NEW7,B8NFK9,B8NFW5,B8NIQ9,B8NL85,B8NRD5,B8NRN4,B8NTX6,B8NYP6,B8NZ05
Ptc2-eGFP	KEGG	afv01110	Biosynthesis of secondary metabolites	53	1017	0.47	1.42e-10	B8MWA0,B8MX84,B8MZ75,B8MZE3,B8MZQ0,B8N000,B8N0K5,B8N1K6,B8N1M4,B8N1M8,B8N1N2,B8N211,B8N2E0,B8N2H3,B8N2L6,B8N2Y6,B8N3S3,B8N3W9,B8N4I0,B8N4T2,B8N6C1,B8N841,B8N845,mef1,B8N9V1,B8NAL4,B8NBR1,B8ND04,B8NDL8,B8NEW7,B8NFA6,B8NFK9,B8NFW5,arg2,B8NGE1,B8NIQ9,B8NJU1,B8NK50,B8NL85,B8NLC3,B8NPW4,B8NQF0,B8NRD5,B8NRN4,B8NTT7,B8NTX6,B8NUL4,B8NVY3,B8NWD0,B8NXR9,B8NYP6,B8NZ05,adh1
Ptc2-eGFP	KEGG	afv01230	Biosynthesis of amino acids	25	269	0.72	2.53e-09	B8MWA0,B8MZ75,B8MZQ0,B8N000,B8N0K5,B8N1M4,B8N1M8,B8N1N2,B8N211,B8N2H3,B8N2L6,B8N2Y6,B8N4T2,B8N6C1,B8N845,B8N9V1,B8NAL4,B8NFK9,B8NFW5,arg2,B8NIQ9,B8NJU1,B8NRD5,B8NTX6,B8NVY3
Ptc2-eGFP	KEGG	afv00010	Glycolysis / Gluconeogenesis	15	90	0.97	1.25e-08	B8MWA0,B8MZQ0,B8N0K5,B8N1K6,B8N1M8,B8N2H3,B8N2Y6,B8N3S3,B8NAL4,B8NEW7,B8NFK9,B8NIQ9,B8NL85,B8NTX6,adh1
Ptc2-eGFP	KEGG	afv01100	Metabolic pathways	97	3040	0.25	2.1e-08	B8MWA0,B8MWC7,B8MWE0,B8MX84,B8MXA1,B8MXS8,B8MYK0,B8MZ75,B8MZA3,B8MZD3,B8MZE3,B8MZN7,B8MZQ0,B8N000,B8N0K5,B8N0M6,B8N1K6,B8N1M4,B8N1M8,B8N1N2,B8N211,B8N225,B8N2E0,B8N2H3,B8N2L6,B8N2M1,B8N2Y6,B8N3D1,B8N3M8,B8N3S3,B8N3W9,B8N4I0,B8N4T2,B8N6C1,B8N6U8,B8N841,B8N845,B8N914,B8N917,B8N9V1,B8NA18,B8NAL4,B8NAN3,B8NB89,B8NBR1,B8NC69,B8ND04,B8NDL8,B8NDQ4,B8NDV6,B8NEW7,B8NFA6,B8NFK9,B8NFW5,B8NFX0,B8NFY1,arg2,B8…
Ptc2-eGFP	KEGG	afv00020	Citrate cycle (TCA cycle)	10	58	0.98	5.99e-06	B8MX84,B8N000,B8N211,B8N2L6,B8N6C1,B8N841,B8ND04,B8NL85,B8NRD5,B8NZ05
Ptc2-eGFP	KEGG	afv00030	Pentose phosphate pathway	8	49	0.96	0.00012	B8N0K5,B8N1K6,B8N1M8,B8N4I0,B8N4T2,B8N845,B8NDL8,B8NFW5
Ptc2-eGFP	KEGG	afv04145	Phagosome	8	50	0.95	0.00012	B8MYF4,B8N6T0,B8NFX0,B8NGL6,B8NJQ2,B8NKR2,B8NQ65,B8NSZ1
Ptc2-eGFP	KEGG	afv00190	Oxidative phosphorylation	11	112	0.74	0.00016	B8MXS8,B8MYK0,B8N225,B8N6U8,B8NA18,B8NFX0,B8NGL6,B8NQ65,B8NQL8,B8NTT0,B8NWC9
Ptc2-eGFP	KEGG	afv00230	Purine metabolism	9	106	0.68	0.0027	B8MWA0,B8MZA3,B8N1K6,B8NDQ4,B8NGE1,B8NML3,B8NQF0,B8NTT7,B8NUL4
Ptc2-eGFP	KEGG	afv01212	Fatty acid metabolism	10	143	0.59	0.0047	B8MXA1,B8N917,B8NB89,B8NBR1,B8NC69,B8NL80,B8NL81,B8NQ55,B8NVW6,B8NYP6
Ptc2-eGFP	KEGG	afv01210	2-Oxocarboxylic acid metabolism	7	79	0.7	0.0092	B8MZ75,B8N000,B8N211,B8N2L6,B8N6C1,arg2,B8NRD5
Ptc2-eGFP	KEGG	afv00620	Pyruvate metabolism	7	88	0.65	0.0154	B8MWA0,B8MX84,B8NBR1,B8ND04,B8NL85,B8NRN4,B8NYP6
Ptc2-eGFP	KEGG	afv00061	Fatty acid biosynthesis	7	91	0.63	0.0172	B8N917,B8NB89,B8NBR1,B8NC69,B8NL80,B8NL81,B8NVW6
Ptc2-eGFP	KEGG	afv00680	Methane metabolism	5	46	0.78	0.0187	B8MZQ0,B8N0K5,B8N1M8,B8N2H3,B8NEW7
Ptc2-eGFP	KEGG	afv03013	RNA transport	8	129	0.54	0.0259	B8N054,TIF32,B8N442,B8N9T1,NIP1,B8NFY6,B8NKH6,B8NLF1
Ptc2-eGFP	KEGG	afv00051	Fructose and mannose metabolism	5	60	0.67	0.0478	B8N0K5,B8N1M8,B8N2E0,B8NFK9,B8NFW5
Ptc1-eGFP	COMPARTMENTS	GOCC:0022626	Cytosolic ribosome	43	81	1.43	5.74e-40	B8MWP5,B8MY77,B8MZ16,B8MZ85,B8N0D5,B8N180,B8N1E9,B8N204,B8N3G7,B8N3Q5,B8N3W2,B8N446,rps0,B8N6A6,B8N9R3,B8N9U3,B8NAU0,B8NB42,B8NB78,B8NBW0,B8NBX2,B8NC19,B8ND05,B8NEA6,B8NGD4,B8NIQ5,B8NJ15,B8NKF9,B8NLJ6,B8NPV3,B8NR98,B8NRH6,B8NRS4,B8NRV3,rps1,B8NSF1,B8NUP9,B8NUR2,B8NUR3,B8NV82,B8NW52,B8NXT0,B8NYZ9
Ptc1-eGFP	COMPARTMENTS	GOCC:0005622	Intracellular	216	5636	0.29	3.36e-37	B8MW43,B8MWE2,B8MWP5,B8MWS6,B8MWT1,B8MWZ9,B8MX20,B8MX72,B8MX73,B8MX84,B8MXS8,B8MY72,B8MY75,B8MY77,B8MYC6,B8MYF4,B8MYG2,B8MZ16,B8MZ55,B8MZ85,B8MZC7,B8MZN8,B8MZQ0,B8MZV1,B8N031,B8N054,B8N0D5,B8N180,B8N1E9,B8N1J7,B8N1K6,B8N1M8,B8N1W9,B8N204,B8N211,B8N2E0,B8N2F2,B8N2H3,B8N2K3,B8N2M1,B8N2Y6,B8N350,B8N366,B8N3B7,B8N3G3,B8N3G7,B8N3M8,B8N3Q5,B8N3R9,B8N3S3,B8N3U4,B8N3U7,B8N3W2,B8N3W9,B8N439,B8N442,B8N446,…
Ptc1-eGFP	COMPARTMENTS	GOCC:0005737	Cytoplasm	183	4044	0.36	3.79e-36	B8MW43,B8MWE2,B8MWP5,B8MWS6,B8MWT1,B8MWZ9,B8MX20,B8MX72,B8MX73,B8MX84,B8MXS8,B8MY72,B8MY77,B8MYC6,B8MYF4,B8MZ16,B8MZ85,B8MZQ0,B8MZV1,B8N031,B8N054,B8N0D5,B8N180,B8N1E9,B8N1J7,B8N1K6,B8N1M8,B8N1W9,B8N204,B8N211,B8N2E0,B8N2F2,B8N2H3,B8N2Y6,B8N350,B8N366,B8N3B7,B8N3G3,B8N3G7,B8N3M8,B8N3Q5,B8N3R9,B8N3S3,B8N3U4,B8N3U7,B8N3W2,B8N3W9,B8N439,B8N446,B8N4B6,B8N4E9,B8N4I0,B8N4T2,B8N4T6,B8N4V0,rps0,B8N562,B8…
Ptc1-eGFP	COMPARTMENTS	GOCC:0005829	Cytosol	68	440	0.9	3.79e-36	B8MWP5,B8MX73,B8MY77,B8MZ16,B8MZ85,B8MZQ0,B8N0D5,B8N180,B8N1E9,B8N1M8,B8N204,B8N2E0,B8N2F2,B8N2H3,B8N2Y6,B8N350,B8N3G3,B8N3G7,B8N3Q5,B8N3U4,B8N3U7,B8N3W2,B8N446,rps0,B8N5B0,B8N6A6,B8N841,B8N9R3,B8N9U3,B8NAG7,B8NAL4,B8NAU0,B8NB42,B8NB78,B8NBU0,B8NBW0,B8NBX2,B8NC19,B8ND05,B8NEA6,B8NFY6,B8NGD4,B8NGN7,B8NIQ5,B8NIQ9,B8NIT1,B8NJ15,B8NKF9,B8NL81,B8NLJ6,B8NNT0,B8NPV3,B8NQH0,B8NR98,B8NRH6,B8NRN4,B8NRS4,B8…
Ptc1-eGFP	COMPARTMENTS	GOCC:0044391	Ribosomal subunit	44	136	1.22	3.72e-34	B8MWP5,B8MY77,B8MZ16,B8MZ85,B8N0D5,B8N180,B8N1E9,B8N204,B8N3G7,B8N3Q5,B8N3W2,B8N446,rps0,B8N6A6,B8N9R3,B8N9U3,B8NAU0,B8NB42,B8NB78,B8NBW0,B8NBX2,B8NC19,B8ND05,B8NEA6,B8NEM2,B8NGD4,B8NIQ5,B8NJ15,B8NKF9,B8NLJ6,B8NPV3,B8NR98,B8NRH6,B8NRS4,B8NRV3,rps1,B8NSF1,B8NUP9,B8NUR2,B8NUR3,B8NV82,B8NW52,B8NXT0,B8NYZ9
Ptc1-eGFP	COMPARTMENTS	GOCC:0032991	Protein-containing complex	124	2072	0.49	1.15e-30	B8MWA0,B8MWP5,B8MWS6,B8MWT1,B8MX20,B8MXS8,B8MY75,B8MY77,B8MYF4,B8MYG2,B8MZ16,B8MZ55,B8MZ85,B8MZN8,B8MZV1,B8N054,B8N0D5,B8N180,B8N1E9,B8N1M8,B8N204,B8N2E0,B8N2H3,B8N2K3,B8N2M1,B8N2Y6,B8N350,B8N3B7,B8N3G3,B8N3G7,B8N3Q5,B8N3U7,B8N3W2,B8N3W9,B8N446,B8N4B6,B8N4E9,B8N4Q2,B8N4Q3,B8N4S4,B8N4T6,B8N4V0,B8N507,rps0,B8N5W7,B8N5X0,B8N6A6,B8N6U8,B8N7H4,B8N841,B8N9R3,B8N9R7,B8N9U3,B8N9V1,B8NA08,B8NA18,B8NAL4,B8…
Ptc1-eGFP	COMPARTMENTS	GOCC:0110165	Cellular anatomical entity	227	6864	0.23	1.15e-30	B8MW43,B8MWE2,B8MWP5,B8MWS6,B8MWT1,B8MWZ9,B8MX20,B8MX50,B8MX72,B8MX73,B8MX84,B8MXS8,B8MY40,B8MY72,B8MY75,B8MY77,B8MYC6,B8MYF4,B8MYG2,B8MZ16,B8MZ55,B8MZ85,B8MZC7,B8MZN8,B8MZQ0,B8MZV1,B8N031,B8N054,B8N0D5,B8N180,B8N1E9,B8N1J7,B8N1K6,B8N1M8,B8N1W9,B8N204,B8N211,B8N2E0,B8N2F2,B8N2H3,B8N2K3,B8N2P5,B8N2Y6,B8N350,B8N366,B8N3B7,B8N3G3,B8N3G7,B8N3M4,B8N3M8,B8N3Q5,B8N3R9,B8N3S3,B8N3U4,B8N3U7,B8N3W2,B8N3W9,…
Ptc1-eGFP	COMPARTMENTS	GOCC:1990904	Ribonucleoprotein complex	57	393	0.87	7.57e-29	B8MWP5,B8MY77,B8MZ16,B8MZ85,B8MZN8,B8N0D5,B8N180,B8N1E9,B8N204,B8N3G3,B8N3G7,B8N3Q5,B8N3U7,B8N3W2,B8N446,B8N4S4,B8N507,rps0,B8N6A6,B8N9R3,B8N9U3,B8NAU0,B8NB42,B8NB78,B8NBW0,B8NBX2,B8NC19,NIP1,B8ND05,B8NEA6,B8NEM2,B8NFY6,B8NGD4,B8NHN5,B8NIQ5,B8NJ15,B8NKF9,B8NLJ6,B8NNR8,B8NPV3,B8NQI6,B8NR98,B8NRH6,B8NRS4,B8NRV3,rps1,B8NSF1,TIF6,B8NUP9,B8NUR2,B8NUR3,B8NV82,B8NW52,B8NXT0,B8NYQ1,B8NYY7,B8NYZ9
Ptc1-eGFP	COMPARTMENTS	GOCC:0043232	Intracellular non-membrane-bounded organelle	78	929	0.63	8.53e-26	B8MWP5,B8MWS6,B8MX20,B8MY75,B8MY77,B8MYF4,B8MZ16,B8MZ85,B8MZN8,B8N0D5,B8N180,B8N1E9,B8N204,B8N2K3,B8N3G7,B8N3Q5,B8N3W2,B8N446,B8N4Q2,B8N4Q3,B8N4S4,B8N4V0,B8N507,rps0,B8N5W7,B8N6A6,B8N9R3,B8N9U3,B8NAU0,B8NB42,B8NB78,B8NB89,B8NBK0,B8NBW0,B8NBX2,B8NC19,B8ND05,B8ND52,B8ND63,B8NDQ4,B8NE22,B8NEA6,B8NEM2,B8NFY6,B8NGD4,B8NGQ2,B8NHQ0,B8NIQ5,B8NJ15,B8NJQ2,B8NJU1,B8NKB7,B8NKF9,B8NKP1,B8NLJ6,B8NPV3,B8NQI6,B8…
Ptc1-eGFP	COMPARTMENTS	GOCC:0043229	Intracellular organelle	166	4080	0.32	2.65e-25	B8MWE2,B8MWP5,B8MWS6,B8MWT1,B8MWZ9,B8MX20,B8MX72,B8MX84,B8MXS8,B8MY72,B8MY75,B8MY77,B8MYC6,B8MYF4,B8MYG2,B8MZ16,B8MZ55,B8MZ85,B8MZC7,B8MZN8,B8MZV1,B8N0D5,B8N180,B8N1E9,B8N1J7,B8N1W9,B8N204,B8N211,B8N2K3,B8N366,B8N3B7,B8N3G7,B8N3Q5,B8N3R9,B8N3U7,B8N3W2,B8N3W9,B8N439,B8N442,B8N446,B8N4B6,B8N4E9,B8N4Q2,B8N4Q3,B8N4S4,B8N4T6,B8N4V0,B8N507,rps0,B8N5B0,B8N5W7,B8N5X0,B8N6A6,B8N6C1,B8N6J1,B8N6U8,B8N7C4,B8…
Ptc1-eGFP	COMPARTMENTS	GOCC:0043226	Organelle	169	4321	0.3	4.92e-24	B8MWE2,B8MWP5,B8MWS6,B8MWT1,B8MWZ9,B8MX20,B8MX50,B8MX72,B8MX84,B8MXS8,B8MY72,B8MY75,B8MY77,B8MYC6,B8MYF4,B8MYG2,B8MZ16,B8MZ55,B8MZ85,B8MZC7,B8MZN8,B8MZV1,B8N0D5,B8N180,B8N1E9,B8N1J7,B8N1W9,B8N204,B8N211,B8N2K3,B8N366,B8N3B7,B8N3G7,B8N3Q5,B8N3R9,B8N3U7,B8N3W2,B8N3W9,B8N3Y9,B8N439,B8N442,B8N446,B8N4B6,B8N4E9,B8N4Q2,B8N4Q3,B8N4S4,B8N4T6,B8N4V0,B8N507,rps0,B8N5B0,B8N5W7,B8N5X0,B8N6A6,B8N6C1,B8N6J1,B8…
Ptc1-eGFP	COMPARTMENTS	GOCC:0022625	Cytosolic large ribosomal subunit	23	43	1.44	1.7e-21	B8MY77,B8N180,B8N1E9,B8N204,B8N3G7,B8N446,B8N6A6,B8N9U3,B8NBW0,B8NBX2,B8NC19,B8ND05,B8NEA6,B8NGD4,B8NIQ5,B8NKF9,B8NPV3,B8NR98,B8NRH6,B8NSF1,B8NUR2,B8NV82,B8NYZ9
Ptc1-eGFP	COMPARTMENTS	GOCC:0022627	Cytosolic small ribosomal subunit	19	32	1.48	2.69e-18	B8MWP5,B8MZ16,B8MZ85,B8N0D5,B8N3Q5,B8N3W2,rps0,B8NAU0,B8NB42,B8NB78,B8NJ15,B8NLJ6,B8NRS4,B8NRV3,rps1,B8NUP9,B8NUR3,B8NW52,B8NXT0
Ptc1-eGFP	COMPARTMENTS	GOCC:0015935	Small ribosomal subunit	20	56	1.26	6.32e-16	B8MWP5,B8MZ16,B8MZ85,B8N0D5,B8N3Q5,B8N3W2,rps0,B8NAU0,B8NB42,B8NB78,B8NEM2,B8NJ15,B8NLJ6,B8NRS4,B8NRV3,rps1,B8NUP9,B8NUR3,B8NW52,B8NXT0
Ptc1-eGFP	COMPARTMENTS	GOCC:0005739	Mitochondrion	40	825	0.39	1.18e-05	B8MWT1,B8MX72,B8MX84,B8MXS8,B8N1J7,B8N1W9,B8N211,B8N3R9,B8N4B6,B8N4T6,B8N6C1,B8N6U8,B8N7H4,B8N9G4,mef1,B8NA08,B8NA18,B8NAG7,B8NB87,B8NBJ8,B8NBK0,B8NEM2,B8NJI9,B8NJL5,B8NJL6,B8NL25,B8NPX8,B8NPZ5,B8NQF0,B8NQL8,B8NQL9,B8NRD5,B8NRF2,B8NRS8,B8NSY4,B8NTR8,B8NTY6,B8NVA6,B8NWC9,B8NZ05
Ptc1-eGFP	COMPARTMENTS	GOCC:0045298	Tubulin complex	5	5	1.71	3.57e-05	B8MYF4,B8ND52,B8NJQ2,B8NKB7,B8NSZ1
Ptc1-eGFP	COMPARTMENTS	GOCC:0043231	Intracellular membrane-bounded organelle	103	3463	0.18	9.86e-05	B8MWE2,B8MWT1,B8MWZ9,B8MX72,B8MX84,B8MXS8,B8MY72,B8MY75,B8MYF4,B8MYG2,B8MZ55,B8MZC7,B8MZN8,B8MZV1,B8N1J7,B8N1W9,B8N211,B8N366,B8N3B7,B8N3R9,B8N3U7,B8N3W9,B8N439,B8N442,B8N4B6,B8N4E9,B8N4Q3,B8N4S4,B8N4T6,B8N507,B8N5X0,B8N6C1,B8N6J1,B8N6U8,B8N7C4,B8N7H4,B8N9B4,B8N9G4,mef1,B8NA08,B8NA18,B8NAG7,B8NB87,B8NBJ8,B8NBK0,B8NBR1,B8NBY3,B8ND04,B8ND05,B8ND52,B8ND63,B8NDQ4,B8NEM2,B8NEZ3,B8NGL6,B8NGQ2,B8NH97,B8…
Ptc1-eGFP	COMPARTMENTS	GOCC:0099512	Supramolecular fiber	9	55	0.92	0.00019	B8MYF4,B8N5W7,B8ND52,B8ND63,B8NJQ2,B8NKB7,B8NKP1,B8NSZ1,B8NWC7
Ptc1-eGFP	COMPARTMENTS	GOCC:0099513	Polymeric cytoskeletal fiber	8	42	0.99	0.00022	B8MYF4,B8N5W7,B8ND52,B8ND63,B8NJQ2,B8NKB7,B8NSZ1,B8NWC7
Ptc1-eGFP	COMPARTMENTS	GOCC:0099080	Supramolecular complex	13	135	0.69	0.00026	B8MYF4,B8N5W7,B8ND52,B8ND63,B8NDQ4,B8NE22,B8NFY6,B8NJQ2,B8NJU1,B8NKB7,B8NKP1,B8NSZ1,B8NWC7
Ptc1-eGFP	COMPARTMENTS	GOCC:0005856	Cytoskeleton	16	206	0.6	0.00028	B8MWS6,B8MX20,B8MYF4,B8N2K3,B8N4V0,B8N5W7,B8ND52,B8ND63,B8NJQ2,B8NKB7,B8NKP1,B8NRQ0,B8NRV1,B8NSZ1,B8NV28,B8NWC7
Ptc1-eGFP	COMPARTMENTS	GOCC:0097179	Protease inhibitor complex	4	4	1.71	0.00039	B8N2Y6,B8NAL4,B8ND52,B8NKB7
Ptc1-eGFP	COMPARTMENTS	GOCC:0031941	Filamentous actin	4	5	1.61	0.00064	B8N5W7,B8ND52,B8NKB7,B8NWC7
Ptc1-eGFP	COMPARTMENTS	GOCC:0033178	Proton-transporting two-sector ATPase complex, catalytic domain	5	13	1.29	0.0007	B8MXS8,B8NBJ8,B8NGL6,B8NQ65,B8NWC9
Ptc1-eGFP	COMPARTMENTS	GOCC:0043227	Membrane-bounded organelle	105	3771	0.15	0.001	B8MWE2,B8MWT1,B8MWZ9,B8MX72,B8MX84,B8MXS8,B8MY72,B8MY75,B8MYC6,B8MYF4,B8MYG2,B8MZ55,B8MZC7,B8MZN8,B8MZV1,B8N1J7,B8N1W9,B8N211,B8N366,B8N3B7,B8N3R9,B8N3U7,B8N3W9,B8N3Y9,B8N439,B8N442,B8N4B6,B8N4E9,B8N4Q3,B8N4S4,B8N4T6,B8N507,B8N5X0,B8N6C1,B8N6J1,B8N6U8,B8N7C4,B8N7H4,B8N9B4,B8N9G4,mef1,B8NA08,B8NA18,B8NAG7,B8NB87,B8NBJ8,B8NBK0,B8NBR1,B8NBY3,B8ND04,B8ND05,B8ND52,B8ND63,B8NDQ4,B8NEM2,B8NEZ3,B8NGL6,B8…
Ptc1-eGFP	COMPARTMENTS	GOCC:0016469	Proton-transporting two-sector ATPase complex	6	30	1.01	0.0021	B8MXS8,B8N3B7,B8NBJ8,B8NGL6,B8NQ65,B8NWC9
Ptc1-eGFP	COMPARTMENTS	GOCC:1902494	Catalytic complex	31	730	0.34	0.0021	B8MWA0,B8MWT1,B8MY75,B8MYG2,B8MZ55,B8N1E9,B8N1M8,B8N2E0,B8N2H3,B8N2M1,B8N3W9,B8N4B6,B8N4E9,B8N4S4,B8N4T6,B8N5X0,B8N7H4,B8N9V1,B8NA18,B8ND52,B8NGE1,B8NJ18,B8NKB7,B8NQL8,B8NRB5,B8NRF2,B8NRV1,B8NTR8,B8NVA6,B8NXR9,B8NZ05
Ptc1-eGFP	COMPARTMENTS	GOCC:0005743	Mitochondrial inner membrane	12	158	0.59	0.0037	B8MXS8,B8N3R9,B8NA18,B8NBJ8,B8NJI9,B8NL25,B8NQL8,B8NQL9,B8NRF2,B8NRS8,B8NTR8,B8NWC9
Ptc1-eGFP	COMPARTMENTS	GOCC:0032982	Myosin filament	3	3	1.71	0.0044	B8ND52,B8NKB7,B8NKP1
Ptc1-eGFP	COMPARTMENTS	GOCC:0000786	Nucleosome	4	12	1.23	0.0063	B8N4Q2,B8N4Q3,B8ND63,B8NHQ0
Ptc1-eGFP	COMPARTMENTS	GOCC:0005938	Cell cortex	10	120	0.63	0.0063	B8MWS6,B8MX20,B8N4V0,B8N5W7,B8ND52,B8NKB7,B8NKP1,B8NQH0,B8NV28,B8NWC7
Ptc1-eGFP	COMPARTMENTS	GOCC:0015629	Actin cytoskeleton	8	76	0.73	0.0063	B8N2K3,B8N4V0,B8N5W7,B8ND52,B8NKB7,B8NKP1,B8NV28,B8NWC7
Ptc1-eGFP	COMPARTMENTS	GOCC:0000275	Mitochondrial proton-transporting ATP synthase complex, catalytic sector F(1)	3	5	1.49	0.0106	B8MXS8,B8NBJ8,B8NWC9
Ptc1-eGFP	COMPARTMENTS	GOCC:0030027	Lamellipodium	3	5	1.49	0.0106	B8ND52,B8NKB7,B8NWC7
Ptc1-eGFP	COMPARTMENTS	GOCC:0005876	Spindle microtubule	4	15	1.13	0.011	B8MYF4,B8ND63,B8NJQ2,B8NSZ1
Ptc1-eGFP	COMPARTMENTS	GOCC:0098798	Mitochondrial protein complex	12	184	0.52	0.011	B8MXS8,B8N4B6,B8N6U8,B8N7H4,B8NA18,B8NBJ8,B8NEM2,B8NQL8,B8NRF2,B8NTR8,B8NVA6,B8NWC9
Ptc1-eGFP	COMPARTMENTS	GOCC:0005740	Mitochondrial envelope	15	272	0.45	0.0113	B8MXS8,B8N1W9,B8N3R9,B8NA08,B8NA18,B8NBJ8,B8NJI9,B8NL25,B8NQF0,B8NQL8,B8NQL9,B8NRF2,B8NRS8,B8NTR8,B8NWC9
Ptc1-eGFP	COMPARTMENTS	GOCC:0030864	Cortical actin cytoskeleton	6	46	0.82	0.0116	B8N4V0,B8ND52,B8NKB7,B8NKP1,B8NV28,B8NWC7
Ptc1-eGFP	COMPARTMENTS	GOCC:0016460	Myosin II complex	3	6	1.41	0.0133	B8ND52,B8NKB7,B8NKP1
Ptc1-eGFP	COMPARTMENTS	GOCC:0031967	Organelle envelope	17	341	0.41	0.0135	B8MXS8,B8N1W9,B8N366,B8N3R9,B8NA08,B8NA18,B8NBJ8,B8NEZ3,B8NJI9,B8NL25,B8NQF0,B8NQL8,B8NQL9,B8NRF2,B8NRS8,B8NTR8,B8NWC9
Ptc1-eGFP	COMPARTMENTS	GOCC:1990204	Oxidoreductase complex	9	114	0.61	0.014	B8MWT1,B8N4B6,B8N4T6,B8N7H4,B8NA18,B8NQL8,B8NRF2,B8NTR8,B8NVA6
Ptc1-eGFP	COMPARTMENTS	GOCC:0031966	Mitochondrial membrane	13	225	0.47	0.0156	B8MXS8,B8N3R9,B8NA08,B8NA18,B8NBJ8,B8NJI9,B8NL25,B8NQL8,B8NQL9,B8NRF2,B8NRS8,B8NTR8,B8NWC9
Ptc1-eGFP	COMPARTMENTS	GOCC:0005759	Mitochondrial matrix	10	144	0.55	0.0164	B8MX84,B8N211,B8N4B6,B8N6U8,B8N7H4,B8NB87,B8NBK0,B8NEM2,B8NPX8,B8NVA6
Ptc1-eGFP	COMPARTMENTS	GOCC:0030479	Actin cortical patch	5	33	0.89	0.0164	B8N4V0,B8ND52,B8NKB7,B8NV28,B8NWC7
Ptc1-eGFP	COMPARTMENTS	GOCC:0045275	Respiratory chain complex III	3	7	1.34	0.0164	B8N4T6,B8NA18,B8NQL8
Ptc1-eGFP	COMPARTMENTS	GOCC:0120025	Plasma membrane bounded cell projection	8	102	0.6	0.0251	B8MWS6,B8N366,B8N5W7,B8ND52,B8NKB7,B8NRQ0,B8NWC7,B8NXR9
Ptc1-eGFP	COMPARTMENTS	GOCC:0098800	Inner mitochondrial membrane protein complex	7	79	0.66	0.0257	B8MXS8,B8NA18,B8NBJ8,B8NQL8,B8NRF2,B8NTR8,B8NWC9
Ptc1-eGFP	COMPARTMENTS	GOCC:0070013	Intracellular organelle lumen	27	731	0.28	0.0279	B8MX84,B8MY75,B8MZ55,B8MZN8,B8N211,B8N4B6,B8N4E9,B8N4S4,B8N507,B8N6U8,B8N7H4,B8NB87,B8NBK0,B8ND04,B8ND52,B8NEM2,B8NGQ2,B8NKB7,B8NL25,B8NPX8,B8NQF0,B8NQI6,B8NQL9,B8NRB5,B8NRN4,B8NRR4,B8NVA6
Ptc1-eGFP	COMPARTMENTS	GOCC:0001411	Hyphal tip	2	2	1.71	0.0384	B8ND52,B8NKB7
Ptc1-eGFP	COMPARTMENTS	GOCC:0005754	Mitochondrial proton-transporting ATP synthase, catalytic core	2	2	1.71	0.0384	B8MXS8,B8NWC9
Ptc1-eGFP	COMPARTMENTS	GOCC:0008352	Katanin complex	2	2	1.71	0.0384	B8NJQ2,B8NSZ1
Ptc1-eGFP	COMPARTMENTS	GOCC:0030175	Filopodium	2	2	1.71	0.0384	B8ND52,B8NKB7
Ptc1-eGFP	COMPARTMENTS	GOCC:0035003	Subapical complex	2	2	1.71	0.0384	B8ND52,B8NKB7
Ptc1-eGFP	COMPARTMENTS	GOCC:0090404	Pollen tube tip	2	2	1.71	0.0384	B8ND52,B8NKB7
Ptc1-eGFP	COMPARTMENTS	GOCC:0005634	Nucleus	43	1413	0.19	0.0426	B8MWE2,B8MY75,B8MYF4,B8MYG2,B8MZ55,B8MZC7,B8MZN8,B8N1J7,B8N366,B8N3U7,B8N3W9,B8N439,B8N442,B8N4Q3,B8N4S4,B8N507,B8N5X0,B8N6J1,B8ND52,B8ND63,B8NEZ3,B8NGQ2,B8NHN5,B8NHQ0,B8NIQ9,B8NIU4,B8NJ18,B8NJQ2,B8NKB7,artA,B8NLZ3,B8NNR8,B8NPX8,B8NQH0,B8NQI6,B8NR66,B8NRB5,B8NRR4,B8NS26,TIF6,B8NSZ1,B8NUD9,B8NYY7
Ptc1-eGFP	COMPARTMENTS	GOCC:0005881	Cytoplasmic microtubule	3	12	1.11	0.0426	B8MYF4,B8NJQ2,B8NSZ1
Ptc1-eGFP	COMPARTMENTS	GOCC:0110085	Mitotic actomyosin contractile ring	3	12	1.11	0.0426	B8ND52,B8NKB7,B8NKP1
Ptc1-eGFP	COMPARTMENTS	GOCC:0098803	Respiratory chain complex	5	47	0.74	0.0471	B8N4T6,B8NA18,B8NQL8,B8NRF2,B8NTR8
Ptc1-eGFP	COMPARTMENTS	GOCC:0098796	Membrane protein complex	16	370	0.34	0.0482	B8MXS8,B8MZV1,B8N3B7,B8N4E9,B8N4T6,B8N9R7,B8NA18,B8NBJ8,B8ND52,B8NGL6,B8NKB7,B8NQ65,B8NQL8,B8NRF2,B8NTR8,B8NWC9
Ptc2-eGFP	COMPARTMENTS	GOCC:0005622	Intracellular	210	5636	0.32	1.01e-44	B8MWC7,B8MWE2,B8MWQ4,B8MWS6,B8MWZ9,B8MX72,B8MX73,B8MX84,B8MXA1,B8MXS8,B8MY77,B8MYD6,B8MYF4,B8MYG2,B8MYK0,B8MZ75,B8MZA3,B8MZC7,B8MZE3,B8MZF6,B8MZH2,B8MZN7,B8MZQ0,B8MZV1,B8N000,B8N054,B8N0D5,B8N0K5,B8N180,B8N181,TIF32,B8N1J7,B8N1K6,B8N1M8,B8N1N2,B8N1X5,B8N211,B8N223,B8N225,B8N2E0,B8N2H3,B8N2L6,B8N2M1,B8N2Y6,B8N350,B8N3D1,B8N3G7,B8N3J9,B8N3M8,B8N3Q5,B8N3R9,B8N3S3,CLU1,B8N3W2,B8N3W9,B8N442,B8N446,B8N…
Ptc2-eGFP	COMPARTMENTS	GOCC:0005737	Cytoplasm	178	4044	0.39	4.49e-41	B8MWC7,B8MWE2,B8MWQ4,B8MWS6,B8MWZ9,B8MX72,B8MX73,B8MX84,B8MXA1,B8MXS8,B8MY77,B8MYF4,B8MYK0,B8MZ75,B8MZA3,B8MZE3,B8MZF6,B8MZH2,B8MZN7,B8MZQ0,B8MZV1,B8N000,B8N054,B8N0D5,B8N0K5,B8N180,TIF32,B8N1J7,B8N1K6,B8N1M8,B8N1N2,B8N211,B8N223,B8N225,B8N2E0,B8N2H3,B8N2L6,B8N2Y6,B8N350,B8N3D1,B8N3G7,B8N3J9,B8N3M8,B8N3Q5,B8N3R9,B8N3S3,CLU1,B8N3W2,B8N3W9,B8N446,B8N450,B8N4E9,B8N4I0,B8N4T2,rps0,B8N538,B8N5B0,B8N5W…
Ptc2-eGFP	COMPARTMENTS	GOCC:0032991	Protein-containing complex	121	2072	0.51	4.18e-33	B8MWA0,B8MWC7,B8MWS6,B8MXS8,B8MY77,B8MYD6,B8MYF4,B8MYG2,B8MYK0,B8MZA3,B8MZH2,B8MZN7,B8MZV1,B8N054,B8N0D5,B8N0K5,B8N180,B8N181,TIF32,B8N1M8,B8N1N2,B8N1X5,B8N225,B8N2E0,B8N2H3,B8N2L6,B8N2M1,B8N2Y6,B8N350,B8N3G7,B8N3J9,B8N3Q5,CLU1,B8N3W2,B8N3W9,B8N446,B8N450,B8N4E9,B8N4Q2,B8N4Q3,B8N507,rps0,B8N538,B8N5W7,B8N6A6,B8N6G8,B8N6U8,B8N841,B8N9A0,B8N9Q2,B8N9R7,B8N9T1,B8N9V1,B8NA08,B8NA18,B8NAL4,B8NB42,B8NB7…
Ptc2-eGFP	COMPARTMENTS	GOCC:0110165	Cellular anatomical entity	213	6864	0.24	2.22e-32	B8MWC7,B8MWE0,B8MWE2,B8MWQ4,B8MWS6,B8MWZ9,B8MX72,B8MX73,B8MX84,B8MXA1,B8MXH4,B8MXS8,B8MY77,B8MYD6,B8MYF4,B8MYG2,B8MYK0,B8MZ75,B8MZA3,B8MZC7,B8MZE3,B8MZF6,B8MZH2,B8MZN7,B8MZQ0,B8MZV1,B8N000,B8N054,B8N0D5,B8N0K5,B8N180,B8N181,TIF32,B8N1J7,B8N1K6,B8N1M4,B8N1M8,B8N1N2,B8N1X5,B8N211,B8N223,B8N225,B8N2E0,B8N2H3,B8N2L6,B8N2Y6,B8N350,B8N3D1,B8N3G7,B8N3J9,B8N3M8,B8N3Q5,B8N3R9,B8N3S3,CLU1,B8N3W2,B8N3W9,B8N…
Ptc2-eGFP	COMPARTMENTS	GOCC:0005829	Cytosol	59	440	0.88	2.45e-30	B8MX73,B8MY77,B8MZF6,B8MZH2,B8MZN7,B8MZQ0,B8N0D5,B8N0K5,B8N180,B8N1M8,B8N2E0,B8N2H3,B8N2Y6,B8N350,B8N3G7,B8N3J9,B8N3Q5,B8N3W2,B8N446,rps0,B8N538,B8N5B0,B8N6A6,B8N841,B8N9Q2,B8NAG7,B8NAL4,B8NB42,B8NB78,B8NC69,B8NCW4,B8NFY6,B8NGD4,B8NGN7,B8NIQ9,B8NIT1,B8NJ15,B8NL80,B8NL81,B8NLH9,B8NLM1,B8NNG3,B8NNT0,B8NNY3,B8NR98,B8NRH6,B8NRN4,B8NRS4,B8NRV3,rps1,B8NSF1,B8NUM6,B8NUP9,B8NUR2,B8NUR3,B8NV82,B8NW18,B8NW…
Ptc2-eGFP	COMPARTMENTS	GOCC:0022626	Cytosolic ribosome	31	81	1.33	1.2e-26	B8MY77,B8MZH2,B8N0D5,B8N180,B8N3G7,B8N3J9,B8N3Q5,B8N3W2,B8N446,rps0,B8N6A6,B8N9Q2,B8NB42,B8NB78,B8NCW4,B8NGD4,B8NJ15,B8NLM1,B8NNY3,B8NR98,B8NRH6,B8NRS4,B8NRV3,rps1,B8NSF1,B8NUP9,B8NUR2,B8NUR3,B8NV82,B8NW52,B8NXT0
Ptc2-eGFP	COMPARTMENTS	GOCC:0043229	Intracellular organelle	150	4080	0.31	5.4e-22	B8MWC7,B8MWE2,B8MWQ4,B8MWS6,B8MWZ9,B8MX72,B8MX84,B8MXA1,B8MXS8,B8MY77,B8MYD6,B8MYF4,B8MYG2,B8MYK0,B8MZA3,B8MZC7,B8MZE3,B8MZF6,B8MZH2,B8MZV1,B8N000,B8N0D5,B8N0K5,B8N180,B8N181,TIF32,B8N1J7,B8N1N2,B8N1X5,B8N211,B8N223,B8N225,B8N2L6,B8N3G7,B8N3J9,B8N3Q5,B8N3R9,CLU1,B8N3W2,B8N3W9,B8N442,B8N446,B8N450,B8N4E9,B8N4Q2,B8N4Q3,B8N507,rps0,B8N5B0,B8N5W7,B8N6A6,B8N6C1,B8N6T0,B8N6U8,B8N845,B8N917,B8N9A0,mef1,…
Ptc2-eGFP	COMPARTMENTS	GOCC:0044391	Ribosomal subunit	31	136	1.11	4.77e-21	B8MY77,B8MZH2,B8N0D5,B8N180,B8N3G7,B8N3J9,B8N3Q5,B8N3W2,B8N446,rps0,B8N6A6,B8N9Q2,B8NB42,B8NB78,B8NCW4,B8NGD4,B8NJ15,B8NLM1,B8NNY3,B8NR98,B8NRH6,B8NRS4,B8NRV3,rps1,B8NSF1,B8NUP9,B8NUR2,B8NUR3,B8NV82,B8NW52,B8NXT0
Ptc2-eGFP	COMPARTMENTS	GOCC:0043226	Organelle	151	4321	0.29	5.07e-20	B8MWC7,B8MWE0,B8MWE2,B8MWQ4,B8MWS6,B8MWZ9,B8MX72,B8MX84,B8MXA1,B8MXS8,B8MY77,B8MYD6,B8MYF4,B8MYG2,B8MYK0,B8MZA3,B8MZC7,B8MZE3,B8MZF6,B8MZH2,B8MZV1,B8N000,B8N0D5,B8N0K5,B8N180,B8N181,TIF32,B8N1J7,B8N1N2,B8N1X5,B8N211,B8N223,B8N225,B8N2L6,B8N3G7,B8N3J9,B8N3Q5,B8N3R9,CLU1,B8N3W2,B8N3W9,B8N442,B8N446,B8N450,B8N4E9,B8N4Q2,B8N4Q3,B8N507,rps0,B8N5B0,B8N5W7,B8N6A6,B8N6C1,B8N6T0,B8N6U8,B8N845,B8N917,B8N9A…
Ptc2-eGFP	COMPARTMENTS	GOCC:1990904	Ribonucleoprotein complex	43	393	0.79	1.38e-18	B8MY77,B8MYD6,B8MZH2,B8N0D5,B8N180,TIF32,B8N3G7,B8N3J9,B8N3Q5,B8N3W2,B8N446,B8N507,rps0,B8N6A6,B8N9A0,B8N9Q2,B8NB42,B8NB78,B8NCT6,NIP1,B8NCW4,B8NE08,B8NFY6,B8NGD4,B8NHN5,B8NJ15,B8NLM1,B8NNY3,B8NQI6,B8NR98,B8NRH6,B8NRS4,B8NRU7,B8NRV3,rps1,B8NSF1,B8NUP9,B8NUR2,B8NUR3,B8NV82,B8NW52,B8NXT0,B8NYQ1
Ptc2-eGFP	COMPARTMENTS	GOCC:0043232	Intracellular non-membrane-bounded organelle	61	929	0.57	1.23e-16	B8MWS6,B8MY77,B8MYD6,B8MYF4,B8MZH2,B8N0D5,B8N180,TIF32,B8N2L6,B8N3G7,B8N3J9,B8N3Q5,CLU1,B8N3W2,B8N446,B8N4Q2,B8N4Q3,B8N507,rps0,B8N5W7,B8N6A6,B8N6T0,B8N9Q2,B8NB42,B8NB78,B8NB89,B8NCT6,B8NCW4,B8ND52,B8NDQ4,B8NFR2,B8NFY6,B8NGD4,Dynactin,B8NHQ0,B8NJ15,B8NJQ2,B8NJU1,B8NKB7,B8NLM1,B8NNY3,B8NQI6,B8NR98,B8NRH6,B8NRS4,B8NRU7,B8NRV3,rps1,B8NSD8,B8NSF1,B8NSZ1,B8NTQ8,B8NUP9,B8NUR2,B8NUR3,B8NV35,B8NV82,B8NVA…
Ptc2-eGFP	COMPARTMENTS	GOCC:0022627	Cytosolic small ribosomal subunit	17	32	1.47	2.62e-16	B8MZH2,B8N0D5,B8N3J9,B8N3Q5,B8N3W2,rps0,B8NB42,B8NB78,B8NJ15,B8NNY3,B8NRS4,B8NRV3,rps1,B8NUP9,B8NUR3,B8NW52,B8NXT0
Ptc2-eGFP	COMPARTMENTS	GOCC:0022625	Cytosolic large ribosomal subunit	14	43	1.26	5.12e-11	B8MY77,B8N180,B8N3G7,B8N446,B8N6A6,B8N9Q2,B8NCW4,B8NGD4,B8NLM1,B8NR98,B8NRH6,B8NSF1,B8NUR2,B8NV82
Ptc2-eGFP	COMPARTMENTS	GOCC:0099080	Supramolecular complex	16	135	0.82	5.9e-07	B8MYF4,TIF32,CLU1,B8N5W7,B8ND52,B8NDQ4,B8NFY6,Dynactin,B8NJQ2,B8NJU1,B8NKB7,B8NRU7,B8NSD8,B8NSZ1,B8NV35,B8NWC7
Ptc2-eGFP	COMPARTMENTS	GOCC:0043231	Intracellular membrane-bounded organelle	98	3463	0.2	2.04e-05	B8MWC7,B8MWE2,B8MWQ4,B8MWZ9,B8MX72,B8MX84,B8MXA1,B8MXS8,B8MYD6,B8MYF4,B8MYG2,B8MYK0,B8MZA3,B8MZC7,B8MZE3,B8MZF6,B8MZV1,B8N000,B8N0K5,B8N181,B8N1J7,B8N1N2,B8N1X5,B8N211,B8N223,B8N225,B8N2L6,B8N3R9,B8N3W9,B8N442,B8N450,B8N4E9,B8N4Q3,B8N507,B8N6C1,B8N6U8,B8N845,B8N917,B8N9A0,mef1,B8NA08,B8NA18,B8NAG7,B8NB87,B8NBG6,B8NBQ3,B8NBR1,B8NBS6,B8NCT6,B8ND04,B8ND52,B8NDQ4,B8NE08,B8NEW7,B8NFA6,B8NFK9,B8NFR2,B8…
Ptc2-eGFP	COMPARTMENTS	GOCC:0005739	Mitochondrion	37	825	0.4	2.1e-05	B8MWQ4,B8MX72,B8MX84,B8MXS8,B8MYK0,B8MZA3,B8MZE3,B8N000,B8N1J7,B8N211,B8N225,B8N2L6,B8N3R9,B8N6C1,B8N6U8,mef1,B8NA08,B8NA18,B8NAG7,B8NB87,B8NBG6,B8NBQ3,B8NBS6,B8NEW7,arg2,B8NJL5,B8NL85,B8NLC3,B8NLH6,B8NPZ5,B8NQF0,B8NQL8,B8NQL9,B8NRD5,B8NRS8,B8NWC9,B8NZ05
Ptc2-eGFP	COMPARTMENTS	GOCC:0045298	Tubulin complex	5	5	1.75	2.1e-05	B8MYF4,B8ND52,B8NJQ2,B8NKB7,B8NSZ1
Ptc2-eGFP	COMPARTMENTS	GOCC:0099512	Supramolecular fiber	9	55	0.96	8.51e-05	B8MYF4,B8N5W7,B8ND52,Dynactin,B8NJQ2,B8NKB7,B8NSZ1,B8NV35,B8NWC7
Ptc2-eGFP	COMPARTMENTS	GOCC:0005743	Mitochondrial inner membrane	14	158	0.7	9.82e-05	B8MWQ4,B8MXS8,B8MYK0,B8MZA3,B8MZE3,B8N225,B8N3R9,B8NA18,B8NLC3,B8NLH6,B8NQL8,B8NQL9,B8NRS8,B8NWC9
Ptc2-eGFP	COMPARTMENTS	GOCC:0099513	Polymeric cytoskeletal fiber	8	42	1.03	0.00011	B8MYF4,B8N5W7,B8ND52,Dynactin,B8NJQ2,B8NKB7,B8NSZ1,B8NWC7
Ptc2-eGFP	COMPARTMENTS	GOCC:0010494	Cytoplasmic stress granule	7	30	1.12	0.00013	TIF32,CLU1,B8NDQ4,B8NFY6,B8NJU1,B8NRU7,B8NSD8
Ptc2-eGFP	COMPARTMENTS	GOCC:0097179	Protease inhibitor complex	4	4	1.75	0.00025	B8N2Y6,B8NAL4,B8ND52,B8NKB7
Ptc2-eGFP	COMPARTMENTS	GOCC:0000786	Nucleosome	5	12	1.37	0.00032	B8N4Q2,B8N4Q3,B8NHQ0,B8NV35,B8NVA9
Ptc2-eGFP	COMPARTMENTS	GOCC:0043227	Membrane-bounded organelle	99	3771	0.17	0.00036	B8MWC7,B8MWE2,B8MWQ4,B8MWZ9,B8MX72,B8MX84,B8MXA1,B8MXS8,B8MYD6,B8MYF4,B8MYG2,B8MYK0,B8MZA3,B8MZC7,B8MZE3,B8MZF6,B8MZV1,B8N000,B8N0K5,B8N181,B8N1J7,B8N1N2,B8N1X5,B8N211,B8N223,B8N225,B8N2L6,B8N3R9,B8N3W9,B8N442,B8N450,B8N4E9,B8N4Q3,B8N507,B8N6C1,B8N6U8,B8N845,B8N917,B8N9A0,mef1,B8NA08,B8NA18,B8NAG7,B8NB87,B8NBG6,B8NBQ3,B8NBR1,B8NBS6,B8NCT6,B8ND04,B8ND52,B8NDQ4,B8NDV6,B8NE08,B8NEW7,B8NFA6,B8NFK9,B8…
Ptc2-eGFP	COMPARTMENTS	GOCC:0031941	Filamentous actin	4	5	1.65	0.00039	B8N5W7,B8ND52,B8NKB7,B8NWC7
Ptc2-eGFP	COMPARTMENTS	GOCC:0031966	Mitochondrial membrane	15	225	0.57	0.00078	B8MWQ4,B8MXS8,B8MYK0,B8MZA3,B8MZE3,B8N225,B8N3R9,B8NA08,B8NA18,B8NLC3,B8NLH6,B8NQL8,B8NQL9,B8NRS8,B8NWC9
Ptc2-eGFP	COMPARTMENTS	GOCC:0005740	Mitochondrial envelope	16	272	0.52	0.0015	B8MWQ4,B8MXS8,B8MYK0,B8MZA3,B8MZE3,B8N225,B8N3R9,B8NA08,B8NA18,B8NLC3,B8NLH6,B8NQF0,B8NQL8,B8NQL9,B8NRS8,B8NWC9
Ptc2-eGFP	COMPARTMENTS	GOCC:0098796	Membrane protein complex	19	370	0.46	0.0017	B8MWC7,B8MXS8,B8MYK0,B8MZA3,B8MZV1,B8N1N2,B8N225,B8N450,B8N4E9,B8N9R7,B8NA18,B8ND52,B8NFK9,B8NGL6,B8NKB7,B8NLH6,B8NQ65,B8NQL8,B8NWC9
Ptc2-eGFP	COMPARTMENTS	GOCC:0098800	Inner mitochondrial membrane protein complex	8	79	0.75	0.0041	B8MXS8,B8MYK0,B8MZA3,B8N225,B8NA18,B8NLH6,B8NQL8,B8NWC9
Ptc2-eGFP	COMPARTMENTS	GOCC:0033178	Proton-transporting two-sector ATPase complex, catalytic domain	4	13	1.24	0.0052	B8MXS8,B8NGL6,B8NQ65,B8NWC9
Ptc2-eGFP	COMPARTMENTS	GOCC:0005852	Eukaryotic translation initiation factor 3 complex	4	14	1.2	0.0064	TIF32,CLU1,NIP1,B8NFY6
Ptc2-eGFP	COMPARTMENTS	GOCC:0005835	Fatty acid synthase complex	3	5	1.53	0.0076	B8NC69,B8NL80,B8NL81
Ptc2-eGFP	COMPARTMENTS	GOCC:0030027	Lamellipodium	3	5	1.53	0.0076	B8ND52,B8NKB7,B8NWC7
Ptc2-eGFP	COMPARTMENTS	GOCC:1902494	Catalytic complex	27	730	0.32	0.0092	B8MWA0,B8MWC7,B8MYG2,B8MYK0,B8N0K5,B8N1M8,B8N1X5,B8N225,B8N2E0,B8N2H3,B8N2L6,B8N2M1,B8N3W9,B8N4E9,B8N9V1,B8NA18,B8ND52,B8NGE1,B8NKB7,B8NL85,B8NLH9,B8NLJ7,B8NQL8,B8NTQ8,B8NUM6,B8NXR9,B8NZ05
Ptc2-eGFP	COMPARTMENTS	GOCC:0005750	Mitochondrial respiratory chain complex III	3	6	1.45	0.0105	B8MYK0,B8NA18,B8NQL8
Ptc2-eGFP	COMPARTMENTS	GOCC:0098798	Mitochondrial protein complex	11	184	0.52	0.0154	B8MXS8,B8MYK0,B8MZA3,B8N225,B8N2L6,B8N6U8,B8NA18,B8NL85,B8NLH6,B8NQL8,B8NWC9
Ptc2-eGFP	COMPARTMENTS	GOCC:0031305	Integral component of mitochondrial inner membrane	4	20	1.05	0.017	B8MZE3,B8N3R9,B8NLC3,B8NLH6
Ptc2-eGFP	COMPARTMENTS	GOCC:0005634	Nucleus	42	1413	0.22	0.0174	B8MWE2,B8MYD6,B8MYF4,B8MYG2,B8MZC7,B8MZF6,B8N181,B8N1J7,B8N1N2,B8N1X5,B8N223,B8N3W9,B8N442,B8N4Q3,B8N507,B8N845,B8N9A0,B8NBG6,B8NCT6,B8ND52,B8NE08,B8NFR2,B8NFY1,B8NHN5,B8NHP7,B8NHQ0,B8NIQ9,B8NJQ2,B8NKB7,B8NKH6,artA,B8NLZ3,B8NNC4,B8NNG3,B8NNQ8,B8NPW4,B8NQI6,B8NS26,B8NSZ1,B8NUM6,B8NV35,B8NYP6
Ptc2-eGFP	COMPARTMENTS	GOCC:0005832	Chaperonin-containing T-complex	3	8	1.32	0.0174	B8MZN7,B8N350,B8N538
Ptc2-eGFP	COMPARTMENTS	GOCC:0001411	Hyphal tip	2	2	1.75	0.0367	B8ND52,B8NKB7
Ptc2-eGFP	COMPARTMENTS	GOCC:0005754	Mitochondrial proton-transporting ATP synthase, catalytic core	2	2	1.75	0.0367	B8MXS8,B8NWC9
Ptc2-eGFP	COMPARTMENTS	GOCC:0008352	Katanin complex	2	2	1.75	0.0367	B8NJQ2,B8NSZ1
Ptc2-eGFP	COMPARTMENTS	GOCC:0030175	Filopodium	2	2	1.75	0.0367	B8ND52,B8NKB7
Ptc2-eGFP	COMPARTMENTS	GOCC:0035003	Subapical complex	2	2	1.75	0.0367	B8ND52,B8NKB7
Ptc2-eGFP	COMPARTMENTS	GOCC:0090404	Pollen tube tip	2	2	1.75	0.0367	B8ND52,B8NKB7
Ptc2-eGFP	COMPARTMENTS	GOCC:0005881	Cytoplasmic microtubule	3	12	1.15	0.0371	B8MYF4,B8NJQ2,B8NSZ1
Ptc2-eGFP	COMPARTMENTS	GOCC:0005813	Centrosome	3	13	1.11	0.0444	Dynactin,B8NJQ2,B8NSZ1
