# Supplementary material for: PP2C phosphatases Ptc1 and Ptc2 dephosphorylate PGK1 to regulate autophagy and aflatoxin synthesis in the pathogenic fungus Aspergillus flavus
Source: mBio. 2023 Sep 27;14(5):e00977-23. doi: 10.1128/mbio.00977-23 (PMC10653812; doi:10.1128/mbio.00977-23)
Supplement: Table S9 — PPI for identifying proteins from STRING database. [file mbio.00977-23-s0010.xlsx]

## Sheet: Sheet1
Table S9. PPI for identifying proteins from the STRING database
node1	node2	node1 string id	node2 string id	neighborhood on chromosome	gene fusion	phylogenetic cooccurrence	homology	coexpression	experimentally determined interaction	database annotated	automated textmining	combined score
IP-PTC1-STRING Database
B8MW43	B8NPG7	332952.B8MW43	332952.B8NPG7	0.075	0	0.442	0	0.199	0.179	0.41	0.323	0.833
B8MWA0	B8NRN4	332952.B8MWA0	332952.B8NRN4	0.087	0	0	0	0.142	0	0	0.663	0.713
B8MWA0	B8N2Y6	332952.B8MWA0	332952.B8N2Y6	0.081	0	0	0	0.28	0.261	0.436	0.125	0.715
B8MWA0	B8NAL4	332952.B8MWA0	332952.B8NAL4	0.081	0	0	0	0.28	0.261	0.436	0.125	0.715
B8MWA0	B8N9R3	332952.B8MWA0	332952.B8N9R3	0.112	0	0	0	0.121	0.586	0	0.254	0.727
B8MWA0	B8NGD4	332952.B8MWA0	332952.B8NGD4	0.112	0	0	0	0.454	0.386	0	0.212	0.734
B8MWA0	B8NRS4	332952.B8MWA0	332952.B8NRS4	0	0	0	0	0.101	0.716	0	0	0.734
B8MWA0	B8MZ85	332952.B8MWA0	332952.B8MZ85	0.112	0	0	0	0.195	0.567	0	0.262	0.741
B8MWA0	B8NB42	332952.B8MWA0	332952.B8NB42	0.062	0	0	0	0.234	0.567	0	0.268	0.742
B8MWA0	B8NJ15	332952.B8MWA0	332952.B8NJ15	0	0	0	0	0.104	0.716	0	0.124	0.758
B8MWA0	B8MX73	332952.B8MWA0	332952.B8MX73	0.052	0	0	0	0.29	0.497	0	0.404	0.771
B8MWA0	B8NBR1	332952.B8MWA0	332952.B8NBR1	0.075	0	0	0	0.14	0	0.524	0.474	0.774
B8MWA0	B8NV82	332952.B8MWA0	332952.B8NV82	0.112	0	0	0	0.24	0.586	0	0.316	0.783
B8MWA0	B8N4I0	332952.B8MWA0	332952.B8N4I0	0.084	0	0	0	0.309	0	0	0.687	0.785
B8MWA0	B8N4Q2	332952.B8MWA0	332952.B8N4Q2	0	0	0	0	0.193	0.581	0	0.441	0.794
B8MWA0	rps1	332952.B8MWA0	332952.B8NSD4	0	0	0	0	0.205	0.716	0	0.173	0.797
B8MWA0	B8NGN7	332952.B8MWA0	332952.B8NGN7	0.044	0	0	0	0.142	0.497	0.481	0.201	0.798
B8MWA0	B8NRH6	332952.B8MWA0	332952.B8NRH6	0.112	0	0	0	0.349	0.586	0	0.278	0.804
B8MWA0	B8N180	332952.B8MWA0	332952.B8N180	0	0	0	0	0.235	0.716	0	0.173	0.805
B8MWA0	B8N841	332952.B8MWA0	332952.B8N841	0.042	0	0	0	0.523	0	0	0.607	0.805
B8MWA0	B8NXT0	332952.B8MWA0	332952.B8NXT0	0.078	0	0	0	0.094	0.567	0.495	0.118	0.81
B8MWA0	B8N1K6	332952.B8MWA0	332952.B8N1K6	0.13	0	0	0	0.535	0	0	0.572	0.812
B8MWA0	B8N3G7	332952.B8MWA0	332952.B8N3G7	0.059	0	0	0	0	0.79	0	0.131	0.813
B8MWA0	rps0	332952.B8MWA0	332952.B8N513	0.086	0	0	0	0.498	0.567	0	0.201	0.82
B8MWA0	B8N5B0	332952.B8MWA0	332952.B8N5B0	0	0	0	0	0.118	0.486	0.474	0.378	0.832
B8MWA0	B8NQL4	332952.B8MWA0	332952.B8NQL4	0	0	0	0	0.323	0.631	0	0.496	0.863
B8MWA0	B8NB78	332952.B8MWA0	332952.B8NB78	0.461	0	0	0	0.348	0.387	0.612	0	0.905
B8MWA0	B8NPV3	332952.B8MWA0	332952.B8NPV3	0.077	0	0	0	0.1	0.896	0	0	0.906
B8MWA0	B8NUR2	332952.B8MWA0	332952.B8NUR2	0	0	0	0	0.116	0.896	0	0.128	0.913
B8MWA0	B8NBW0	332952.B8MWA0	332952.B8NBW0	0	0	0	0	0.106	0.896	0	0.173	0.916
B8MWA0	B8NQF0	332952.B8MWA0	332952.B8NQF0	0	0	0	0	0.115	0	0.9	0.166	0.92
B8MWA0	B8NUP9	332952.B8MWA0	332952.B8NUP9	0.461	0	0	0	0.393	0.783	0	0	0.923
B8MWA0	B8MZQ0	332952.B8MWA0	332952.B8MZQ0	0.112	0	0	0	0.63	0	0.514	0.59	0.926
B8MWA0	B8NC19	332952.B8MWA0	332952.B8NC19	0.06	0	0	0	0.243	0.896	0	0.131	0.927
B8MWA0	B8NRV3	332952.B8MWA0	332952.B8NRV3	0.461	0	0	0	0.522	0.716	0	0.192	0.933
B8MWA0	B8N446	332952.B8MWA0	332952.B8N446	0	0	0	0	0.229	0.896	0	0.26	0.935
B8MWA0	B8N0D5	332952.B8MWA0	332952.B8N0D5	0.461	0	0	0	0.339	0.716	0	0.452	0.937
B8MWA0	B8N2F2	332952.B8MWA0	332952.B8N2F2	0.128	0	0	0	0.112	0	0.9	0.452	0.952
B8MWA0	B8NSF1	332952.B8MWA0	332952.B8NSF1	0.461	0	0	0	0.106	0.896	0	0.172	0.953
B8MWA0	B8N7H4	332952.B8MWA0	332952.B8N7H4	0.059	0	0	0	0.288	0	0.9	0.407	0.955
B8MWA0	B8NEA6	332952.B8MWA0	332952.B8NEA6	0.461	0	0	0	0.205	0.896	0	0.141	0.957
B8MWA0	B8NBX2	332952.B8MWA0	332952.B8NBX2	0.461	0	0	0	0.095	0.897	0.481	0	0.97
B8MWA0	adh1	332952.B8MWA0	332952.P41747	0	0	0	0	0.68	0	0.864	0.567	0.98
B8MWA0	B8N2H3	332952.B8MWA0	332952.B8N2H3	0.461	0	0	0	0.498	0.347	0.9	0.15	0.982
B8MWA0	B8N6A6	332952.B8MWA0	332952.B8N6A6	0.461	0	0	0	0.431	0.896	0	0.501	0.982
B8MWA0	B8N4B6	332952.B8MWA0	332952.B8N4B6	0.059	0	0	0	0.288	0	0.985	0.407	0.993
B8MWA0	B8NIQ9	332952.B8MWA0	332952.B8NIQ9	0.461	0	0	0	0.705	0.513	0.816	0.846	0.997
B8MWA0	B8NUD9	332952.B8MWA0	332952.B8NUD9	0.112	0	0	0	0.279	0	0.995	0.262	0.997
B8MWA0	B8N3S3	332952.B8MWA0	332952.B8N3S3	0	0	0	0	0.517	0	0.994	0.467	0.998
B8MWA0	B8N1M8	332952.B8MWA0	332952.B8N1M8	0.061	0	0	0	0.583	0	0.995	0.832	0.999
B8MWA0	B8N4T2	332952.B8MWA0	332952.B8N4T2	0.081	0	0	0	0.498	0.265	0.995	0.264	0.999
B8MWE2	B8NS26	332952.B8MWE2	332952.B8NS26	0	0	0	0	0.184	0.528	0	0.418	0.756
B8MWE2	B8NKN8	332952.B8MWE2	332952.B8NKN8	0	0	0	0	0.207	0.508	0	0.72	0.881
B8MWE2	B8NLZ3	332952.B8MWE2	332952.B8NLZ3	0	0	0	0.391	0.19	0.713	0	0.862	0.884
B8MWP5	TIF6	332952.B8MWP5	332952.B8NSI6	0.058	0	0.24	0	0.291	0.504	0	0.097	0.731
B8MWP5	B8NIQ9	332952.B8MWP5	332952.B8NIQ9	0.087	0	0	0	0.482	0	0	0.552	0.77
B8MWP5	B8NJL6	332952.B8MWP5	332952.B8NJL6	0.089	0	0	0	0.112	0.58	0	0.405	0.771
B8MWP5	B8NQL4	332952.B8MWP5	332952.B8NQL4	0.06	0	0	0	0.293	0.55	0	0.342	0.777
B8MWP5	B8NGN7	332952.B8MWP5	332952.B8NGN7	0	0	0	0	0.558	0.702	0	0.211	0.887
B8MWP5	B8N054	332952.B8MWP5	332952.B8N054	0	0	0	0	0.353	0.582	0.578	0.296	0.909
B8MWP5	B8NFY6	332952.B8MWP5	332952.B8NFY6	0	0	0	0	0.403	0.634	0.601	0.126	0.914
B8MWP5	NIP1	332952.B8MWP5	332952.B8NCT8	0	0	0	0	0.307	0.699	0.601	0.204	0.925
B8MWP5	B8NYQ1	332952.B8MWP5	332952.B8NYQ1	0.112	0	0	0	0.63	0.631	0	0.553	0.939
B8MWP5	B8NR98	332952.B8MWP5	332952.B8NR98	0	0	0.2	0	0.566	0.838	0	0.415	0.963
B8MWP5	B8N204	332952.B8MWP5	332952.B8N204	0.056	0	0	0	0.729	0.838	0	0.262	0.965
B8MWP5	B8NUR2	332952.B8MWP5	332952.B8NUR2	0	0	0	0	0.759	0.838	0	0.172	0.965
B8MWP5	B8NYZ9	332952.B8MWP5	332952.B8NYZ9	0	0	0	0	0.557	0.838	0.574	0.265	0.975
B8MWP5	B8MY77	332952.B8MWP5	332952.B8MY77	0.058	0	0.359	0	0.746	0.675	0.574	0.172	0.978
B8MWP5	B8N180	332952.B8MWP5	332952.B8N180	0	0	0	0	0.571	0.838	0.574	0.388	0.979
B8MWP5	B8NC19	332952.B8MWP5	332952.B8NC19	0	0	0	0	0.761	0.838	0	0.574	0.982
B8MWP5	B8NGD4	332952.B8MWP5	332952.B8NGD4	0.054	0	0.29	0	0.732	0.845	0	0.507	0.984
B8MWP5	B8NIQ5	332952.B8MWP5	332952.B8NIQ5	0	0	0	0	0.521	0.838	0.574	0.625	0.986
B8MWP5	B8N3Q5	332952.B8MWP5	332952.B8N3Q5	0	0	0	0	0.772	0.845	0.6	0.363	0.99
B8MWP5	B8N507	332952.B8MWP5	332952.B8N507	0	0	0.377	0	0.589	0.864	0.6	0.363	0.99
B8MWP5	B8NRH6	332952.B8MWP5	332952.B8NRH6	0.054	0	0.234	0	0.734	0.838	0.574	0.425	0.991
B8MWP5	B8N6A6	332952.B8MWP5	332952.B8N6A6	0.064	0	0.216	0	0.773	0.845	0	0.728	0.992
B8MWP5	B8N3G3	332952.B8MWP5	332952.B8N3G3	0.075	0	0.243	0	0.147	0.896	0.82	0.513	0.993
B8MWP5	B8NT05	332952.B8MWP5	332952.B8NT05	0	0	0	0	0.614	0.845	0.866	0.208	0.993
B8MWP5	B8MZN8	332952.B8MWP5	332952.B8MZN8	0	0	0.25	0	0.532	0.863	0.82	0.427	0.994
B8MWP5	B8N1E9	332952.B8MWP5	332952.B8N1E9	0.059	0	0.203	0	0.77	0.845	0.82	0.349	0.996
B8MWP5	B8N3G7	332952.B8MWP5	332952.B8N3G7	0	0	0	0	0.895	0.858	0.598	0.369	0.996
B8MWP5	rps1	332952.B8MWP5	332952.B8NSD4	0.112	0	0	0	0.738	0.904	0.6	0.726	0.997
B8MWP5	B8NB78	332952.B8MWP5	332952.B8NB78	0.06	0	0.203	0	0.623	0.845	0.869	0.727	0.998
B8MWP5	B8NUP9	332952.B8MWP5	332952.B8NUP9	0	0	0	0	0.628	0.904	0.862	0.626	0.998
B8MWP5	B8NUR3	332952.B8MWP5	332952.B8NUR3	0.056	0	0.237	0	0.571	0.904	0.864	0.645	0.998
B8MWP5	B8MZ16	332952.B8MWP5	332952.B8MZ16	0	0	0	0	0.934	0.976	0.944	0.751	0.999
B8MWP5	B8MZ85	332952.B8MWP5	332952.B8MZ85	0.054	0	0.335	0	0.891	0.952	0.944	0.608	0.999
B8MWP5	B8N0D5	332952.B8MWP5	332952.B8N0D5	0.063	0	0.262	0	0.947	0.966	0.944	0.805	0.999
B8MWP5	B8N3W2	332952.B8MWP5	332952.B8N3W2	0	0	0	0	0.946	0.966	0.945	0.667	0.999
B8MWP5	B8N446	332952.B8MWP5	332952.B8N446	0.06	0	0	0	0.925	0.976	0	0.405	0.999
B8MWP5	rps0	332952.B8MWP5	332952.B8N513	0.075	0	0.24	0	0.915	0.976	0.944	0.686	0.999
B8MWP5	B8N9R3	332952.B8MWP5	332952.B8N9R3	0.053	0	0.305	0	0.908	0.976	0.774	0.764	0.999
B8MWP5	B8N9U3	332952.B8MWP5	332952.B8N9U3	0	0	0	0	0.887	0.976	0	0.747	0.999
B8MWP5	B8NAU0	332952.B8MWP5	332952.B8NAU0	0.048	0	0	0	0.945	0.966	0.955	0.852	0.999
B8MWP5	B8NB42	332952.B8MWP5	332952.B8NB42	0.06	0	0.306	0	0.914	0.966	0.944	0.769	0.999
B8MWP5	B8NBW0	332952.B8MWP5	332952.B8NBW0	0	0	0	0	0.92	0.976	0.574	0.51	0.999
B8MWP5	B8ND05	332952.B8MWP5	332952.B8ND05	0	0	0	0	0.943	0.958	0	0.476	0.999
B8MWP5	B8NEA6	332952.B8MWP5	332952.B8NEA6	0.063	0	0.332	0	0.932	0.976	0.574	0.79	0.999
B8MWP5	B8NJ15	332952.B8MWP5	332952.B8NJ15	0.09	0	0.222	0	0.914	0.976	0.944	0.791	0.999
B8MWP5	B8NKF9	332952.B8MWP5	332952.B8NKF9	0	0	0	0	0.914	0.976	0	0.548	0.999
B8MWP5	B8NLJ6	332952.B8MWP5	332952.B8NLJ6	0	0	0	0	0.937	0.976	0.945	0.363	0.999
B8MWP5	B8NPV3	332952.B8MWP5	332952.B8NPV3	0	0	0.306	0	0.913	0.976	0	0.455	0.999
B8MWP5	B8NRS4	332952.B8MWP5	332952.B8NRS4	0.064	0	0.362	0	0.946	0.971	0.944	0.83	0.999
B8MWP5	B8NRV3	332952.B8MWP5	332952.B8NRV3	0.063	0	0.295	0	0.774	0.845	0.891	0.58	0.999
B8MWP5	B8NSF1	332952.B8MWP5	332952.B8NSF1	0.06	0	0.264	0	0.916	0.966	0.574	0.59	0.999
B8MWP5	B8NV82	332952.B8MWP5	332952.B8NV82	0.055	0	0	0	0.897	0.966	0.574	0.674	0.999
B8MWP5	B8NW52	332952.B8MWP5	332952.B8NW52	0.055	0	0	0	0.815	0.845	0.891	0.721	0.999
B8MWP5	B8NXT0	332952.B8MWP5	332952.B8NXT0	0.06	0	0	0	0.947	0.966	0.944	0.884	0.999
B8MWS6	B8NKP1	332952.B8MWS6	332952.B8NKP1	0	0	0	0	0.255	0.505	0	0.262	0.704
B8MWS6	B8MX20	332952.B8MWS6	332952.B8MX20	0	0	0	0.839	0.524	0.947	0.908	0.909	0.998
B8MWT1	B8NTR8	332952.B8MWT1	332952.B8NTR8	0	0	0	0	0.176	0	0.356	0.494	0.708
B8MWT1	B8N2M1	332952.B8MWT1	332952.B8N2M1	0.063	0	0	0	0.097	0	0	0.701	0.725
B8MWT1	B8NUD9	332952.B8MWT1	332952.B8NUD9	0.089	0	0	0	0.439	0	0	0.552	0.751
B8MWT1	B8NRD5	332952.B8MWT1	332952.B8NRD5	0.059	0	0	0	0.387	0.265	0	0.584	0.8
B8MWT1	B8MX84	332952.B8MWT1	332952.B8MX84	0	0	0	0	0.403	0.505	0	0.574	0.863
B8MX20	B8MWS6	332952.B8MX20	332952.B8MWS6	0	0	0	0.839	0.524	0.947	0.908	0.909	0.998
B8MX20	B8NKP1	332952.B8MX20	332952.B8NKP1	0	0	0	0	0.354	0	0.589	0.653	0.9
B8MX73	B8MWA0	332952.B8MX73	332952.B8MWA0	0.052	0	0	0	0.29	0.497	0	0.404	0.771
B8MX73	rps0	332952.B8MX73	332952.B8N513	0	0	0	0	0.519	0.158	0	0.319	0.7
B8MX73	B8NRV3	332952.B8MX73	332952.B8NRV3	0.051	0	0	0	0.521	0.252	0	0.232	0.704
B8MX73	B8N6A6	332952.B8MX73	332952.B8N6A6	0.054	0	0	0	0.523	0.252	0	0.243	0.71
B8MX73	B8N1E9	332952.B8MX73	332952.B8N1E9	0	0	0	0	0.524	0	0	0.453	0.728
B8MX73	B8NCF1	332952.B8MX73	332952.B8NCF1	0	0	0	0	0.353	0.52	0	0.249	0.746
B8MX73	B8NLF1	332952.B8MX73	332952.B8NLF1	0	0	0	0	0.341	0.413	0	0.444	0.766
B8MX73	B8NYQ1	332952.B8MX73	332952.B8NYQ1	0.053	0	0	0	0.564	0.494	0	0.259	0.824
B8MX73	B8NGN7	332952.B8MX73	332952.B8NGN7	0	0	0	0	0.523	0	0	0.705	0.853
B8MX73	B8N054	332952.B8MX73	332952.B8N054	0	0	0	0	0.521	0.493	0	0.647	0.907
B8MX84	B8MWT1	332952.B8MX84	332952.B8MWT1	0	0	0	0	0.403	0.505	0	0.574	0.863
B8MX84	B8N4T2	332952.B8MX84	332952.B8N4T2	0.047	0	0	0	0.279	0.19	0	0.529	0.703
B8MX84	B8N9V1	332952.B8MX84	332952.B8N9V1	0.054	0	0	0	0.343	0.512	0	0.192	0.722
B8MX84	B8NRS8	332952.B8MX84	332952.B8NRS8	0	0	0	0	0.575	0.292	0	0.149	0.722
B8MX84	B8NBK0	332952.B8MX84	332952.B8NBK0	0	0	0	0	0.346	0.512	0	0.264	0.745
B8MX84	B8NB87	332952.B8MX84	332952.B8NB87	0	0	0	0	0.353	0.524	0	0.264	0.754
B8MX84	B8N6C1	332952.B8MX84	332952.B8N6C1	0	0	0	0	0.494	0.408	0	0.247	0.755
B8MX84	B8NQF0	332952.B8MX84	332952.B8NQF0	0.112	0	0	0	0.566	0.192	0	0.325	0.762
B8MX84	B8N211	332952.B8MX84	332952.B8N211	0.044	0	0	0	0.315	0.374	0	0.516	0.775
B8MX84	B8NZ05	332952.B8MX84	332952.B8NZ05	0.056	0	0	0	0.08	0.191	0	0.742	0.794
B8MX84	B8NQL8	332952.B8MX84	332952.B8NQL8	0.049	0	0	0	0.522	0.512	0	0.236	0.808
B8MX84	B8NRF2	332952.B8MX84	332952.B8NRF2	0.052	0	0	0	0.372	0.353	0.512	0.134	0.808
B8MX84	B8N1M8	332952.B8MX84	332952.B8N1M8	0	0	0	0	0	0	0	0.84	0.84
B8MX84	B8MXS8	332952.B8MX84	332952.B8MXS8	0.111	0	0	0	0.65	0.359	0	0.424	0.87
B8MX84	B8NWC9	332952.B8MX84	332952.B8NWC9	0.074	0	0	0	0.57	0.386	0	0.646	0.902
B8MX84	B8NGE1	332952.B8MX84	332952.B8NGE1	0.059	0	0	0	0.316	0	0.8	0.433	0.917
B8MX84	B8N841	332952.B8MX84	332952.B8N841	0.056	0	0	0	0.23	0	0.9	0	0.921
B8MX84	B8N2F2	332952.B8MX84	332952.B8N2F2	0.076	0	0	0	0	0	0.9	0.221	0.922
B8MX84	B8N2H3	332952.B8MX84	332952.B8N2H3	0.089	0	0	0	0.263	0.288	0.495	0.732	0.924
B8MX84	B8ND04	332952.B8MX84	332952.B8ND04	0	0	0.48	0.903	0.237	0.512	0.8	0.792	0.929
B8MX84	B8NRN4	332952.B8MX84	332952.B8NRN4	0.056	0	0	0	0.082	0.406	0.9	0.097	0.945
B8MX84	B8NSJ8	332952.B8MX84	332952.B8NSJ8	0.075	0	0	0	0.657	0.191	0.41	0.705	0.947
B8MX84	B8NTR8	332952.B8MX84	332952.B8NTR8	0.05	0	0	0	0.597	0.667	0.465	0.649	0.972
B8MX84	B8NRD5	332952.B8MX84	332952.B8NRD5	0.056	0	0	0	0.618	0.659	0.994	0.325	0.999
B8MXS8	B8MX84	332952.B8MXS8	332952.B8MX84	0.111	0	0	0	0.65	0.359	0	0.424	0.87
B8MXS8	B8NGD4	332952.B8MXS8	332952.B8NGD4	0.086	0	0	0	0.309	0	0.495	0.171	0.7
B8MXS8	B8N9R7	332952.B8MXS8	332952.B8N9R7	0	0	0	0	0.198	0	0	0.642	0.701
B8MXS8	B8N1E9	332952.B8MXS8	332952.B8N1E9	0.058	0	0	0	0.228	0.505	0	0.281	0.707
B8MXS8	B8N6C1	332952.B8MXS8	332952.B8N6C1	0.051	0	0	0	0.469	0.318	0	0.265	0.714
B8MXS8	B8MY75	332952.B8MXS8	332952.B8MY75	0	0	0	0	0.386	0	0	0.566	0.722
B8MXS8	B8NTR8	332952.B8MXS8	332952.B8NTR8	0.055	0	0	0	0.47	0	0	0.496	0.726
B8MXS8	B8NZ05	332952.B8MXS8	332952.B8NZ05	0.063	0	0	0	0.346	0.53	0	0.239	0.751
B8MXS8	B8NW52	332952.B8MXS8	332952.B8NW52	0.089	0	0	0	0.425	0.504	0	0.169	0.755
B8MXS8	B8N6A6	332952.B8MXS8	332952.B8N6A6	0.131	0	0	0	0.72	0	0	0.08	0.757
B8MXS8	B8NRF2	332952.B8MXS8	332952.B8NRF2	0.128	0	0	0	0.411	0.233	0	0.525	0.788
B8MXS8	B8NRH6	332952.B8MXS8	332952.B8NRH6	0.086	0	0	0	0.328	0.504	0	0.394	0.791
B8MXS8	B8NV82	332952.B8MXS8	332952.B8NV82	0.089	0	0	0	0.395	0.55	0	0.279	0.797
B8MXS8	B8N6U8	332952.B8MXS8	332952.B8N6U8	0.046	0	0	0	0.355	0.517	0	0.419	0.804
B8MXS8	B8NJL5	332952.B8MXS8	332952.B8NJL5	0.085	0	0	0	0.559	0.228	0	0.469	0.812
B8MXS8	B8NSF1	332952.B8MXS8	332952.B8NSF1	0.129	0	0	0	0.532	0.482	0	0.293	0.831
B8MXS8	rps0	332952.B8MXS8	332952.B8N513	0.06	0	0	0	0.332	0.504	0	0.531	0.834
B8MXS8	B8N0D5	332952.B8MXS8	332952.B8N0D5	0.129	0	0	0	0.518	0	0	0.654	0.842
B8MXS8	B8NGL6	332952.B8MXS8	332952.B8NGL6	0.118	0	0	0.328	0.39	0.222	0.6	0.326	0.848
B8MXS8	B8N211	332952.B8MXS8	332952.B8N211	0.05	0	0	0	0.276	0.261	0.677	0.26	0.856
B8MXS8	B8NB87	332952.B8MXS8	332952.B8NB87	0	0	0	0	0.235	0.353	0.599	0.362	0.856
B8MXS8	B8NYQ1	332952.B8MXS8	332952.B8NYQ1	0.129	0	0	0	0.183	0.569	0	0.586	0.856
B8MXS8	B8N4E9	332952.B8MXS8	332952.B8N4E9	0	0	0	0	0.145	0.555	0.496	0.342	0.857
B8MXS8	B8NGN7	332952.B8MXS8	332952.B8NGN7	0.054	0	0	0	0.134	0.504	0	0.697	0.86
B8MXS8	B8NB78	332952.B8MXS8	332952.B8NB78	0.129	0	0	0	0.595	0.504	0	0.348	0.871
B8MXS8	B8NRV3	332952.B8MXS8	332952.B8NRV3	0.129	0	0	0	0.711	0.243	0	0.42	0.875
B8MXS8	B8NA18	332952.B8MXS8	332952.B8NA18	0	0	0	0	0.413	0.213	0	0.771	0.885
B8MXS8	B8NEA6	332952.B8MXS8	332952.B8NEA6	0.13	0	0	0	0.466	0	0	0.798	0.898
B8MXS8	B8NSJ8	332952.B8MXS8	332952.B8NSJ8	0.085	0	0	0	0.519	0.534	0	0.572	0.9
B8MXS8	B8N5B0	332952.B8MXS8	332952.B8N5B0	0	0	0	0	0.143	0.742	0.486	0.261	0.905
B8MXS8	B8NQL8	332952.B8MXS8	332952.B8NQL8	0.046	0	0	0	0.522	0.51	0	0.648	0.911
B8MXS8	B8N691	332952.B8MXS8	332952.B8N691	0.129	0	0	0	0.262	0	0.615	0.72	0.921
B8MXS8	B8NQL4	332952.B8MXS8	332952.B8NQL4	0.085	0	0	0	0.139	0.824	0.493	0.331	0.944
B8MXS8	B8NBK0	332952.B8MXS8	332952.B8NBK0	0.048	0	0	0	0.226	0.234	0.82	0.553	0.946
B8MXS8	B8N3B7	332952.B8MXS8	332952.B8N3B7	0.126	0	0	0	0.456	0.228	0.883	0.122	0.955
B8MXS8	B8NRD5	332952.B8MXS8	332952.B8NRD5	0.05	0	0	0	0.52	0	0.804	0.595	0.959
B8MXS8	B8NA08	332952.B8MXS8	332952.B8NA08	0	0	0	0	0.696	0.574	0	0.719	0.96
B8MXS8	B8NRS8	332952.B8MXS8	332952.B8NRS8	0	0	0	0	0.829	0.532	0.596	0.526	0.983
B8MXS8	B8NQ65	332952.B8MXS8	332952.B8NQ65	0.117	0	0	0.211	0.515	0.275	0.958	0.583	0.992
B8MXS8	B8N031	332952.B8MXS8	332952.B8N031	0.079	0	0	0	0.517	0	0.96	0.879	0.998
B8MXS8	B8NWC9	332952.B8MXS8	332952.B8NWC9	0.112	0	0.478	0.321	0.894	0.998	0.989	0.975	0.999
B8MY75	B8MXS8	332952.B8MY75	332952.B8MXS8	0	0	0	0	0.386	0	0	0.566	0.722
B8MY75	B8NRR4	332952.B8MY75	332952.B8NRR4	0	0	0	0	0.505	0	0.893	0.595	0.977
B8MY77	B8MWP5	332952.B8MY77	332952.B8MWP5	0.058	0	0.359	0	0.746	0.675	0.574	0.172	0.978
B8MY77	B8NLF1	332952.B8MY77	332952.B8NLF1	0.044	0	0	0	0.338	0.42	0	0.299	0.708
B8MY77	B8NQL4	332952.B8MY77	332952.B8NQL4	0.055	0	0	0	0.191	0.504	0	0.353	0.722
B8MY77	B8NJL5	332952.B8MY77	332952.B8NJL5	0.075	0	0	0	0.381	0.47	0	0.311	0.763
B8MY77	B8NYQ1	332952.B8MY77	332952.B8NYQ1	0.112	0	0	0	0.182	0.532	0	0.405	0.771
B8MY77	B8NWC9	332952.B8MY77	332952.B8NWC9	0.043	0	0	0	0.498	0.504	0	0.217	0.788
B8MY77	B8N442	332952.B8MY77	332952.B8N442	0	0	0	0	0.502	0	0	0.644	0.815
B8MY77	B8NQI6	332952.B8MY77	332952.B8NQI6	0	0	0	0	0.109	0	0.82	0	0.833
B8MY77	B8NEZ3	332952.B8MY77	332952.B8NEZ3	0	0	0	0	0.143	0	0.82	0.13	0.854
B8MY77	B8NQF0	332952.B8MY77	332952.B8NQF0	0.062	0	0	0	0.851	0	0	0	0.854
B8MY77	B8N3G3	332952.B8MY77	332952.B8N3G3	0.059	0	0	0	0.175	0.35	0.82	0.209	0.915
B8MY77	TIF6	332952.B8MY77	332952.B8NSI6	0.112	0	0.231	0	0.096	0.523	0.82	0.491	0.967
B8MY77	B8NB78	332952.B8MY77	332952.B8NB78	0.112	0	0	0	0.392	0.938	0	0.457	0.979
B8MY77	B8NXT0	332952.B8MY77	332952.B8NXT0	0.075	0	0	0	0.403	0.943	0	0.402	0.979
B8MY77	B8NUR3	332952.B8MY77	332952.B8NUR3	0.061	0	0	0	0.114	0.979	0	0.15	0.983
B8MY77	B8NUR2	332952.B8MY77	332952.B8NUR2	0	0	0.213	0	0.392	0.943	0.602	0.356	0.992
B8MY77	B8N0D5	332952.B8MY77	332952.B8N0D5	0.112	0	0	0	0.42	0.943	0.574	0.74	0.996
B8MY77	B8N3W2	332952.B8MY77	332952.B8N3W2	0	0	0	0	0.786	0.943	0.574	0.245	0.996
B8MY77	B8NB42	332952.B8MY77	332952.B8NB42	0.075	0	0	0	0.613	0.943	0.574	0.625	0.996
B8MY77	B8NW52	332952.B8MY77	332952.B8NW52	0.075	0	0	0	0.13	0.979	0.574	0.486	0.996
B8MY77	rps1	332952.B8MY77	332952.B8NSD4	0	0	0	0	0.735	0.979	0	0.521	0.997
B8MY77	B8NUP9	332952.B8MY77	332952.B8NUP9	0	0	0	0	0.74	0.979	0	0.542	0.997
B8MY77	B8NYZ9	332952.B8MY77	332952.B8NYZ9	0.061	0	0	0	0.791	0.943	0.602	0.358	0.997
B8MY77	B8N3G7	332952.B8MY77	332952.B8N3G7	0	0	0.218	0	0.862	0.943	0.601	0.36	0.998
B8MY77	B8NIQ5	332952.B8MY77	332952.B8NIQ5	0	0	0	0	0.871	0.943	0.602	0.522	0.998
B8MY77	B8NR98	332952.B8MY77	332952.B8NR98	0.061	0	0.228	0	0.78	0.943	0.602	0.637	0.998
B8MY77	B8MZ16	332952.B8MY77	332952.B8MZ16	0	0	0	0	0.858	0.979	0.574	0.668	0.999
B8MY77	B8MZ85	332952.B8MY77	332952.B8MZ85	0.075	0	0.208	0	0.859	0.979	0	0.667	0.999
B8MY77	B8N180	332952.B8MY77	332952.B8N180	0.112	0	0	0	0.803	0.979	0.918	0.502	0.999
B8MY77	B8N1E9	332952.B8MY77	332952.B8N1E9	0.061	0	0.248	0	0.114	0.981	0.918	0.147	0.999
B8MY77	B8N204	332952.B8MY77	332952.B8N204	0.054	0	0	0	0.86	0.979	0.916	0.857	0.999
B8MY77	B8N3Q5	332952.B8MY77	332952.B8N3Q5	0	0	0	0	0.772	0.979	0.574	0.495	0.999
B8MY77	B8N446	332952.B8MY77	332952.B8N446	0.112	0	0	0	0.926	0.979	0.916	0.762	0.999
B8MY77	rps0	332952.B8MY77	332952.B8N513	0	0	0	0	0.753	0.979	0.574	0.574	0.999
B8MY77	B8N6A6	332952.B8MY77	332952.B8N6A6	0.112	0	0	0	0.776	0.979	0.916	0.756	0.999
B8MY77	B8N9R3	332952.B8MY77	332952.B8N9R3	0.075	0	0.3	0	0.79	0.979	0.916	0.634	0.999
B8MY77	B8N9U3	332952.B8MY77	332952.B8N9U3	0	0	0	0	0.793	0.979	0.914	0.799	0.999
B8MY77	B8NAU0	332952.B8MY77	332952.B8NAU0	0.075	0	0	0	0.773	0.979	0.574	0.504	0.999
B8MY77	B8NBW0	332952.B8MY77	332952.B8NBW0	0	0	0.225	0	0.904	0.979	0.918	0.839	0.999
B8MY77	B8NC19	332952.B8MY77	332952.B8NC19	0	0	0.295	0	0.839	0.979	0.916	0.562	0.999
B8MY77	B8ND05	332952.B8MY77	332952.B8ND05	0	0	0	0	0.899	0.958	0.908	0.472	0.999
B8MY77	B8NEA6	332952.B8MY77	332952.B8NEA6	0.112	0	0	0	0.909	0.979	0.916	0.837	0.999
B8MY77	B8NGD4	332952.B8MY77	332952.B8NGD4	0.075	0	0.308	0	0.173	0.979	0.944	0.867	0.999
B8MY77	B8NJ15	332952.B8MY77	332952.B8NJ15	0	0	0.275	0	0.827	0.979	0	0.695	0.999
B8MY77	B8NKF9	332952.B8MY77	332952.B8NKF9	0.045	0	0	0	0.81	0.979	0.914	0.614	0.999
B8MY77	B8NLJ6	332952.B8MY77	332952.B8NLJ6	0	0	0	0	0.936	0.979	0.574	0.359	0.999
B8MY77	B8NPV3	332952.B8MY77	332952.B8NPV3	0	0	0	0	0.844	0.979	0.601	0.446	0.999
B8MY77	B8NRH6	332952.B8MY77	332952.B8NRH6	0.075	0	0	0	0.728	0.979	0.939	0.186	0.999
B8MY77	B8NRS4	332952.B8MY77	332952.B8NRS4	0.112	0	0.338	0	0.846	0.979	0	0.441	0.999
B8MY77	B8NRV3	332952.B8MY77	332952.B8NRV3	0.112	0	0.202	0	0.844	0.979	0.574	0.45	0.999
B8MY77	B8NSF1	332952.B8MY77	332952.B8NSF1	0.112	0	0.22	0	0.77	0.979	0.944	0.761	0.999
B8MY77	B8NT05	332952.B8MY77	332952.B8NT05	0	0	0	0	0.911	0.979	0	0.365	0.999
B8MY77	B8NV82	332952.B8MY77	332952.B8NV82	0.075	0	0.223	0	0.851	0.979	0.944	0.519	0.999
B8MYF4	adh1	332952.B8MYF4	332952.P41747	0	0	0	0	0.348	0.477	0	0.263	0.727
B8MYF4	B8NNR8	332952.B8MYF4	332952.B8NNR8	0	0	0	0	0.115	0.602	0	0.327	0.742
B8MYF4	artA	332952.B8MYF4	332952.B8NLM9	0	0	0	0	0.14	0.416	0.483	0.131	0.744
B8MYF4	B8NV82	332952.B8MYF4	332952.B8NV82	0	0	0	0	0.141	0.507	0	0.448	0.746
B8MYF4	B8NIQ9	332952.B8MYF4	332952.B8NIQ9	0	0	0	0	0.308	0.26	0	0.583	0.768
B8MYF4	B8NRV1	332952.B8MYF4	332952.B8NRV1	0	0	0	0	0.345	0	0.579	0.292	0.788
B8MYF4	B8N350	332952.B8MYF4	332952.B8N350	0	0	0	0	0.142	0.405	0.557	0.33	0.828
B8MYF4	B8N4Q2	332952.B8MYF4	332952.B8N4Q2	0	0	0	0	0	0.497	0	0.693	0.839
B8MYF4	B8NQL4	332952.B8MYF4	332952.B8NQL4	0	0	0	0	0.135	0.528	0	0.645	0.842
B8MYF4	B8ND52	332952.B8MYF4	332952.B8ND52	0	0	0	0	0.229	0.567	0.495	0.534	0.911
B8MYF4	B8NKB7	332952.B8MYF4	332952.B8NKB7	0	0	0	0	0.229	0.567	0.495	0.534	0.911
B8MYF4	B8NJQ2	332952.B8MYF4	332952.B8NJQ2	0	0	0	0.79	0.434	0.565	0.941	0.23	0.985
B8MYF4	B8NSZ1	332952.B8MYF4	332952.B8NSZ1	0	0	0	0.834	0.434	0.565	0.941	0.23	0.985
B8MYG2	B8N1M8	332952.B8MYG2	332952.B8N1M8	0	0	0	0	0	0.603	0	0.276	0.7
B8MYG2	B8MZN8	332952.B8MYG2	332952.B8MZN8	0	0	0.397	0	0.245	0.169	0	0.341	0.717
B8MYG2	B8N3G3	332952.B8MYG2	332952.B8N3G3	0.06	0	0.353	0	0.26	0.386	0	0.151	0.723
B8MYG2	B8N0D5	332952.B8MYG2	332952.B8N0D5	0.081	0	0.208	0	0.252	0.434	0	0.266	0.733
B8MYG2	B8NEA6	332952.B8MYG2	332952.B8NEA6	0.081	0	0.277	0	0.31	0.434	0	0.135	0.735
B8MYG2	B8NB78	332952.B8MYG2	332952.B8NB78	0.081	0	0.26	0	0.316	0.434	0	0.24	0.763
B8MYG2	B8NSF1	332952.B8MYG2	332952.B8NSF1	0.081	0	0.272	0	0.315	0.434	0	0.229	0.764
B8MYG2	B8NRV3	332952.B8MYG2	332952.B8NRV3	0.081	0	0.265	0	0.314	0.434	0	0.266	0.772
B8MYG2	B8N6A6	332952.B8MYG2	332952.B8N6A6	0.081	0	0.257	0	0.378	0.434	0	0.266	0.791
B8MZ16	B8MWP5	332952.B8MZ16	332952.B8MWP5	0	0	0	0	0.934	0.976	0.944	0.751	0.999
B8MZ16	B8MY77	332952.B8MZ16	332952.B8MY77	0	0	0	0	0.858	0.979	0.574	0.668	0.999
B8MZ16	B8NLF1	332952.B8MZ16	332952.B8NLF1	0	0	0	0	0.353	0.511	0	0.317	0.765
B8MZ16	B8NFY6	332952.B8MZ16	332952.B8NFY6	0	0	0	0	0.184	0.634	0.889	0.203	0.97
B8MZ16	B8NBW0	332952.B8MZ16	332952.B8NBW0	0	0	0	0	0.543	0.833	0.574	0.277	0.973
B8MZ16	B8N054	332952.B8MZ16	332952.B8N054	0	0	0	0	0.387	0.582	0.881	0.326	0.977
B8MZ16	B8N3G3	332952.B8MZ16	332952.B8N3G3	0	0	0	0	0.145	0.838	0.804	0.506	0.985
B8MZ16	B8ND05	332952.B8MZ16	332952.B8ND05	0	0	0	0	0.525	0.958	0	0.488	0.989
B8MZ16	NIP1	332952.B8MZ16	332952.B8NCT8	0	0	0	0	0.438	0.875	0.914	0.331	0.995
B8MZ16	B8NGN7	332952.B8MZ16	332952.B8NGN7	0	0	0	0	0.708	0.979	0	0.467	0.996
B8MZ16	B8NLJ6	332952.B8MZ16	332952.B8NLJ6	0	0	0	0	0.769	0.833	0.908	0.421	0.998
B8MZ16	B8NPV3	332952.B8MZ16	332952.B8NPV3	0	0	0	0	0.853	0.983	0	0.264	0.998
B8MZ16	B8MZ85	332952.B8MZ16	332952.B8MZ85	0	0	0	0	0.874	0.982	0.953	0.667	0.999
B8MZ16	B8N0D5	332952.B8MZ16	332952.B8N0D5	0	0	0	0	0.915	0.983	0.933	0.61	0.999
B8MZ16	B8N180	332952.B8MZ16	332952.B8N180	0	0	0	0	0.915	0.983	0.793	0.454	0.999
B8MZ16	B8N1E9	332952.B8MZ16	332952.B8N1E9	0	0	0	0	0.943	0.975	0.786	0.507	0.999
B8MZ16	B8N204	332952.B8MZ16	332952.B8N204	0	0	0	0	0.939	0.983	0.535	0.693	0.999
B8MZ16	B8N3G7	332952.B8MZ16	332952.B8N3G7	0	0	0	0	0.902	0.902	0.598	0.688	0.999
B8MZ16	B8N3Q5	332952.B8MZ16	332952.B8N3Q5	0	0	0	0	0.775	0.976	0.941	0.749	0.999
B8MZ16	B8N3W2	332952.B8MZ16	332952.B8N3W2	0	0	0	0	0.938	0.983	0.946	0.622	0.999
B8MZ16	B8N446	332952.B8MZ16	332952.B8N446	0	0	0	0	0.862	0.983	0.519	0.639	0.999
B8MZ16	rps0	332952.B8MZ16	332952.B8N513	0	0	0	0	0.914	0.983	0.956	0.782	0.999
B8MZ16	B8N6A6	332952.B8MZ16	332952.B8N6A6	0	0	0	0	0.934	0.975	0.535	0.82	0.999
B8MZ16	B8N9R3	332952.B8MZ16	332952.B8N9R3	0	0	0	0	0.846	0.983	0.762	0.668	0.999
B8MZ16	B8N9U3	332952.B8MZ16	332952.B8N9U3	0	0	0	0	0.849	0.983	0	0.661	0.999
B8MZ16	B8NAU0	332952.B8MZ16	332952.B8NAU0	0	0	0	0	0.946	0.976	0.944	0.817	0.999
B8MZ16	B8NB42	332952.B8MZ16	332952.B8NB42	0	0	0	0	0.933	0.983	0.933	0.86	0.999
B8MZ16	B8NB78	332952.B8MZ16	332952.B8NB78	0	0	0	0	0.914	0.975	0.941	0.801	0.999
B8MZ16	B8NC19	332952.B8MZ16	332952.B8NC19	0	0	0	0	0.913	0.983	0	0.508	0.999
B8MZ16	B8NEA6	332952.B8MZ16	332952.B8NEA6	0	0	0	0	0.908	0.983	0.533	0.847	0.999
B8MZ16	B8NGD4	332952.B8MZ16	332952.B8NGD4	0	0	0	0	0.915	0.975	0.535	0.564	0.999
B8MZ16	B8NIQ5	332952.B8MZ16	332952.B8NIQ5	0	0	0	0	0.952	0.983	0.574	0.754	0.999
B8MZ16	B8NJ15	332952.B8MZ16	332952.B8NJ15	0	0	0	0	0.894	0.983	0.937	0.868	0.999
B8MZ16	B8NKF9	332952.B8MZ16	332952.B8NKF9	0	0	0	0	0.914	0.983	0	0.609	0.999
B8MZ16	B8NR98	332952.B8MZ16	332952.B8NR98	0	0	0	0	0.924	0.983	0.535	0.61	0.999
B8MZ16	B8NRH6	332952.B8MZ16	332952.B8NRH6	0	0	0	0	0.915	0.983	0.517	0.626	0.999
B8MZ16	B8NRS4	332952.B8MZ16	332952.B8NRS4	0	0	0	0	0.911	0.983	0.937	0.781	0.999
B8MZ16	B8NRV3	332952.B8MZ16	332952.B8NRV3	0	0	0	0	0.921	0.976	0.944	0.806	0.999
B8MZ16	rps1	332952.B8MZ16	332952.B8NSD4	0	0	0	0	0.913	0.983	0.944	0.52	0.999
B8MZ16	B8NSF1	332952.B8MZ16	332952.B8NSF1	0	0	0	0	0.88	0.976	0.793	0.604	0.999
B8MZ16	B8NT05	332952.B8MZ16	332952.B8NT05	0	0	0	0	0.949	0.976	0.945	0.737	0.999
B8MZ16	B8NUP9	332952.B8MZ16	332952.B8NUP9	0	0	0	0	0.914	0.983	0.926	0.595	0.999
B8MZ16	B8NUR2	332952.B8MZ16	332952.B8NUR2	0	0	0	0	0.922	0.983	0	0.586	0.999
B8MZ16	B8NUR3	332952.B8MZ16	332952.B8NUR3	0	0	0	0	0.928	0.983	0.926	0.67	0.999
B8MZ16	B8NV82	332952.B8MZ16	332952.B8NV82	0	0	0	0	0.939	0.976	0.786	0.433	0.999
B8MZ16	B8NW52	332952.B8MZ16	332952.B8NW52	0	0	0	0	0.947	0.976	0.944	0.779	0.999
B8MZ16	B8NXT0	332952.B8MZ16	332952.B8NXT0	0	0	0	0	0.932	0.983	0.933	0.487	0.999
B8MZ16	B8NYZ9	332952.B8MZ16	332952.B8NYZ9	0	0	0	0	0.939	0.983	0.517	0.349	0.999
B8MZ55	B8N3G7	332952.B8MZ55	332952.B8N3G7	0	0	0	0	0	0.635	0.599	0.198	0.872
B8MZ55	B8N3Q5	332952.B8MZ55	332952.B8N3Q5	0	0	0	0	0.136	0.662	0.599	0.131	0.885
B8MZ85	B8MWA0	332952.B8MZ85	332952.B8MWA0	0.112	0	0	0	0.195	0.567	0	0.262	0.741
B8MZ85	B8MWP5	332952.B8MZ85	332952.B8MWP5	0.054	0	0.335	0	0.891	0.952	0.944	0.608	0.999
B8MZ85	B8MY77	332952.B8MZ85	332952.B8MY77	0.075	0	0.208	0	0.859	0.979	0	0.667	0.999
B8MZ85	B8MZ16	332952.B8MZ85	332952.B8MZ16	0	0	0	0	0.874	0.982	0.953	0.667	0.999
B8MZ85	B8N350	332952.B8MZ85	332952.B8N350	0	0	0.442	0	0.51	0	0	0	0.715
B8MZ85	B8NJL5	332952.B8MZ85	332952.B8NJL5	0.075	0	0	0	0.365	0.47	0	0.296	0.752
B8MZ85	B8NBX2	332952.B8MZ85	332952.B8NBX2	0.112	0	0.429	0	0	0	0.515	0.127	0.757
B8MZ85	B8NRS8	332952.B8MZ85	332952.B8NRS8	0	0	0	0	0.489	0.502	0	0.12	0.757
B8MZ85	B8NQF0	332952.B8MZ85	332952.B8NQF0	0.079	0	0	0	0.511	0	0.495	0.098	0.767
B8MZ85	B8NYQ1	332952.B8MZ85	332952.B8NYQ1	0.064	0	0	0	0.195	0.581	0	0.405	0.787
B8MZ85	B8NLF1	332952.B8MZ85	332952.B8NLF1	0	0	0.383	0	0.339	0.526	0	0.11	0.805
B8MZ85	B8NJL6	332952.B8MZ85	332952.B8NJL6	0.054	0	0	0	0.299	0.578	0	0.405	0.811
B8MZ85	TIF6	332952.B8MZ85	332952.B8NSI6	0	0	0.415	0	0.169	0.783	0	0	0.885
B8MZ85	B8NKF9	332952.B8MZ85	332952.B8NKF9	0	0	0	0	0.523	0.822	0	0.262	0.932
B8MZ85	B8N3G3	332952.B8MZ85	332952.B8N3G3	0.052	0	0.33	0	0.158	0.357	0.804	0.209	0.934
B8MZ85	B8N054	332952.B8MZ85	332952.B8N054	0	0	0	0	0.517	0.582	0.875	0	0.973
B8MZ85	B8N507	332952.B8MZ85	332952.B8N507	0.06	0	0.379	0	0.113	0.893	0.6	0.238	0.979
B8MZ85	B8NV82	332952.B8MZ85	332952.B8NV82	0.075	0	0	0	0.566	0.825	0.499	0.499	0.979
B8MZ85	B8NSF1	332952.B8MZ85	332952.B8NSF1	0.112	0	0.299	0	0.569	0.825	0.515	0.271	0.98
B8MZ85	B8MZN8	332952.B8MZ85	332952.B8MZN8	0.06	0	0.363	0	0.237	0.918	0.601	0	0.982
B8MZ85	B8N3G7	332952.B8MZ85	332952.B8N3G7	0.046	0	0	0	0.848	0.757	0.598	0.276	0.988
B8MZ85	B8NFY6	332952.B8MZ85	332952.B8NFY6	0	0	0	0	0.67	0.634	0.893	0.343	0.99
B8MZ85	B8NJ15	332952.B8MZ85	332952.B8NJ15	0	0	0	0	0.524	0.822	0.839	0.422	0.991
B8MZ85	NIP1	332952.B8MZ85	332952.B8NCT8	0	0	0	0	0.542	0.877	0.916	0.435	0.997
B8MZ85	B8ND05	332952.B8MZ85	332952.B8ND05	0	0	0	0	0.908	0.958	0	0.474	0.998
B8MZ85	B8NUR2	332952.B8MZ85	332952.B8NUR2	0	0	0	0	0.865	0.982	0	0.357	0.998
B8MZ85	B8N0D5	332952.B8MZ85	332952.B8N0D5	0.112	0	0.271	0	0.867	0.953	0.941	0.293	0.999
B8MZ85	B8N180	332952.B8MZ85	332952.B8N180	0	0	0	0	0.885	0.982	0.626	0.5	0.999
B8MZ85	B8N1E9	332952.B8MZ85	332952.B8N1E9	0.061	0	0.256	0	0.922	0.974	0.499	0.15	0.999
B8MZ85	B8N204	332952.B8MZ85	332952.B8N204	0.055	0	0	0	0.915	0.982	0.515	0.62	0.999
B8MZ85	B8N3Q5	332952.B8MZ85	332952.B8N3Q5	0	0	0	0	0.855	0.974	0.943	0.556	0.999
B8MZ85	B8N3W2	332952.B8MZ85	332952.B8N3W2	0	0	0	0	0.933	0.953	0.946	0.764	0.999
B8MZ85	B8N446	332952.B8MZ85	332952.B8N446	0	0	0	0	0.907	0.982	0.499	0.788	0.999
B8MZ85	rps0	332952.B8MZ85	332952.B8N513	0.068	0	0.395	0	0.921	0.974	0.973	0.624	0.999
B8MZ85	B8N6A6	332952.B8MZ85	332952.B8N6A6	0.112	0	0.298	0	0.861	0.974	0.515	0.268	0.999
B8MZ85	B8N9R3	332952.B8MZ85	332952.B8N9R3	0.075	0	0.248	0	0.901	0.982	0.774	0.642	0.999
B8MZ85	B8N9U3	332952.B8MZ85	332952.B8N9U3	0	0	0	0	0.902	0.982	0	0.675	0.999
B8MZ85	B8NAU0	332952.B8MZ85	332952.B8NAU0	0.075	0	0	0	0.874	0.974	0.944	0.483	0.999
B8MZ85	B8NB42	332952.B8MZ85	332952.B8NB42	0.075	0	0.406	0	0.904	0.953	0.941	0.665	0.999
B8MZ85	B8NB78	332952.B8MZ85	332952.B8NB78	0.112	0	0.309	0	0.861	0.974	0.943	0.757	0.999
B8MZ85	B8NBW0	332952.B8MZ85	332952.B8NBW0	0	0	0.238	0	0.904	0.982	0	0.676	0.999
B8MZ85	B8NC19	332952.B8MZ85	332952.B8NC19	0.049	0	0	0	0.9	0.982	0	0.801	0.999
B8MZ85	B8NEA6	332952.B8MZ85	332952.B8NEA6	0.112	0	0.333	0	0.907	0.982	0.621	0.661	0.999
B8MZ85	B8NGD4	332952.B8MZ85	332952.B8NGD4	0.075	0	0.424	0	0.951	0.974	0.515	0.654	0.999
B8MZ85	B8NIQ5	332952.B8MZ85	332952.B8NIQ5	0.061	0	0	0	0.945	0.982	0	0.698	0.999
B8MZ85	B8NLJ6	332952.B8MZ85	332952.B8NLJ6	0	0	0	0	0.907	0.982	0.946	0.586	0.999
B8MZ85	B8NPV3	332952.B8MZ85	332952.B8NPV3	0.053	0	0	0	0.904	0.982	0	0.253	0.999
B8MZ85	B8NR98	332952.B8MZ85	332952.B8NR98	0.061	0	0.308	0	0.902	0.982	0.515	0.607	0.999
B8MZ85	B8NRH6	332952.B8MZ85	332952.B8NRH6	0.075	0	0.383	0	0.921	0.982	0.499	0.656	0.999
B8MZ85	B8NRS4	332952.B8MZ85	332952.B8NRS4	0	0	0.333	0	0.904	0.953	0.933	0.711	0.999
B8MZ85	B8NRV3	332952.B8MZ85	332952.B8NRV3	0.112	0	0.357	0	0.915	0.974	0.944	0.789	0.999
B8MZ85	rps1	332952.B8MZ85	332952.B8NSD4	0	0	0.273	0	0.891	0.953	0.96	0.596	0.999
B8MZ85	B8NT05	332952.B8MZ85	332952.B8NT05	0	0	0	0	0.934	0.974	0.96	0.601	0.999
B8MZ85	B8NUP9	332952.B8MZ85	332952.B8NUP9	0.112	0	0.298	0	0.852	0.953	0.929	0.65	0.999
B8MZ85	B8NUR3	332952.B8MZ85	332952.B8NUR3	0.061	0	0.371	0	0.899	0.953	0.933	0.139	0.999
B8MZ85	B8NW52	332952.B8MZ85	332952.B8NW52	0.075	0	0.297	0	0.15	0.964	0.944	0.675	0.999
B8MZ85	B8NXT0	332952.B8MZ85	332952.B8NXT0	0.075	0	0	0	0.908	0.953	0.941	0.606	0.999
B8MZ85	B8NYZ9	332952.B8MZ85	332952.B8NYZ9	0	0	0	0	0.942	0.982	0.499	0.393	0.999
B8MZN8	B8MWP5	332952.B8MZN8	332952.B8MWP5	0	0	0.25	0	0.532	0.863	0.82	0.427	0.994
B8MZN8	B8MYG2	332952.B8MZN8	332952.B8MYG2	0	0	0.397	0	0.245	0.169	0	0.341	0.717
B8MZN8	B8MZ85	332952.B8MZN8	332952.B8MZ85	0.06	0	0.363	0	0.237	0.918	0.601	0	0.982
B8MZN8	B8NRS8	332952.B8MZN8	332952.B8NRS8	0	0	0	0	0.271	0.609	0	0	0.703
B8MZN8	B8NBW0	332952.B8MZN8	332952.B8NBW0	0	0	0.309	0	0.468	0	0	0.268	0.707
B8MZN8	B8NR98	332952.B8MZN8	332952.B8NR98	0	0	0.34	0	0.41	0.287	0	0.098	0.716
B8MZN8	TIF6	332952.B8MZN8	332952.B8NSI6	0	0	0.429	0	0.43	0	0	0.261	0.738
B8MZN8	B8N6A6	332952.B8MZN8	332952.B8N6A6	0.079	0	0.257	0	0.42	0.288	0	0.262	0.753
B8MZN8	B8NT05	332952.B8MZN8	332952.B8NT05	0	0	0	0	0.415	0.504	0	0.217	0.753
B8MZN8	B8NPV3	332952.B8MZN8	332952.B8NPV3	0	0	0.204	0	0.396	0.542	0	0	0.761
B8MZN8	B8NIQ5	332952.B8MZN8	332952.B8NIQ5	0	0	0	0	0.544	0.383	0	0.246	0.769
B8MZN8	B8NV82	332952.B8MZN8	332952.B8NV82	0.06	0	0.358	0	0.411	0.294	0	0.236	0.773
B8MZN8	B8NGD4	332952.B8MZN8	332952.B8NGD4	0.058	0	0.397	0	0.475	0.16	0	0.257	0.78
B8MZN8	B8NQL4	332952.B8MZN8	332952.B8NQL4	0	0	0	0	0.191	0.503	0	0.521	0.791
B8MZN8	B8NEA6	332952.B8MZN8	332952.B8NEA6	0.079	0	0.322	0	0.513	0.192	0	0.31	0.8
B8MZN8	B8N204	332952.B8MZN8	332952.B8N204	0	0	0.26	0	0.646	0.308	0	0.138	0.823
B8MZN8	B8N3Q5	332952.B8MZN8	332952.B8N3Q5	0	0	0	0	0.466	0.699	0	0	0.832
B8MZN8	B8NC19	332952.B8MZN8	332952.B8NC19	0	0	0	0	0.601	0.386	0	0.377	0.834
B8MZN8	B8NQI6	332952.B8MZN8	332952.B8NQI6	0	0	0	0	0.621	0.53	0	0.173	0.84
B8MZN8	B8N9R3	332952.B8MZN8	332952.B8N9R3	0.06	0	0	0	0.53	0.528	0	0.362	0.849
B8MZN8	B8NYZ9	332952.B8MZN8	332952.B8NYZ9	0	0	0	0	0.665	0	0	0.572	0.85
B8MZN8	B8NSF1	332952.B8MZN8	332952.B8NSF1	0.076	0	0.349	0	0.494	0.213	0	0.475	0.851
B8MZN8	B8N3W2	332952.B8MZN8	332952.B8N3W2	0	0	0	0	0.195	0.549	0.601	0.173	0.864
B8MZN8	B8NW52	332952.B8MZN8	332952.B8NW52	0.06	0	0.222	0	0.145	0.447	0.6	0.239	0.87
B8MZN8	rps0	332952.B8MZN8	332952.B8N513	0	0	0.314	0	0.136	0.156	0.804	0.102	0.896
B8MZN8	B8N1E9	332952.B8MZN8	332952.B8N1E9	0	0	0	0	0.355	0.213	0.82	0.099	0.907
B8MZN8	B8N350	332952.B8MZN8	332952.B8N350	0	0	0.361	0	0.618	0	0.574	0.266	0.913
B8MZN8	B8NXT0	332952.B8MZN8	332952.B8NXT0	0	0	0	0	0.5	0.862	0	0	0.928
B8MZN8	B8NGQ2	332952.B8MZN8	332952.B8NGQ2	0	0	0	0	0.857	0.529	0	0.17	0.939
B8MZN8	B8NRS4	332952.B8MZN8	332952.B8NRS4	0.054	0	0.268	0	0.585	0.862	0	0.315	0.968
B8MZN8	B8NRV3	332952.B8MZN8	332952.B8NRV3	0.076	0	0.279	0	0.651	0.283	0.82	0.317	0.975
B8MZN8	B8NJ15	332952.B8MZN8	332952.B8NJ15	0	0	0	0	0.593	0.812	0.6	0.638	0.987
B8MZN8	B8NUR3	332952.B8MZN8	332952.B8NUR3	0	0	0.427	0	0.418	0.862	0.841	0.173	0.993
B8MZN8	B8NUP9	332952.B8MZN8	332952.B8NUP9	0.079	0	0.304	0	0.423	0.896	0.804	0.319	0.994
B8MZN8	B8NB42	332952.B8MZN8	332952.B8NB42	0	0	0.301	0	0.31	0.885	0.918	0.409	0.997
B8MZN8	B8N0D5	332952.B8MZN8	332952.B8N0D5	0.079	0	0.216	0	0.422	0.931	0.919	0.432	0.998
B8MZN8	rps1	332952.B8MZN8	332952.B8NSD4	0.047	0	0.365	0	0.569	0.885	0.919	0.441	0.998
B8MZN8	B8N507	332952.B8MZN8	332952.B8N507	0	0	0	0.706	0.867	0.998	0.6	0.961	0.999
B8MZQ0	B8MWA0	332952.B8MZQ0	332952.B8MWA0	0.112	0	0	0	0.63	0	0.514	0.59	0.926
B8MZQ0	B8NTX6	332952.B8MZQ0	332952.B8NTX6	0.061	0	0	0	0	0	0.634	0.225	0.71
B8MZQ0	B8N2F2	332952.B8MZQ0	332952.B8N2F2	0.063	0	0	0	0	0	0.478	0.49	0.729
B8MZQ0	B8NT05	332952.B8MZQ0	332952.B8NT05	0	0	0	0	0.196	0.504	0	0.38	0.731
B8MZQ0	B8NRH9	332952.B8MZQ0	332952.B8NRH9	0	0	0	0	0.191	0.654	0	0.242	0.769
B8MZQ0	B8NIT1	332952.B8MZQ0	332952.B8NIT1	0.055	0	0	0	0.191	0.665	0	0.242	0.78
B8MZQ0	B8N2Y6	332952.B8MZQ0	332952.B8N2Y6	0.061	0	0	0	0.235	0	0.634	0.294	0.79
B8MZQ0	B8NAL4	332952.B8MZQ0	332952.B8NAL4	0.061	0	0	0	0.235	0	0.634	0.294	0.79
B8MZQ0	B8N1M8	332952.B8MZQ0	332952.B8N1M8	0	0	0	0	0.253	0	0.995	0.099	0.996
B8MZQ0	B8N4T2	332952.B8MZQ0	332952.B8N4T2	0.055	0	0	0	0.142	0	0.995	0.329	0.997
B8MZQ0	B8NUD9	332952.B8MZQ0	332952.B8NUD9	0.048	0	0	0	0.171	0	0.995	0.32	0.997
B8MZQ0	B8N2H3	332952.B8MZQ0	332952.B8N2H3	0.112	0	0	0	0.458	0.449	0.994	0.837	0.999
B8MZQ0	B8NIQ9	332952.B8MZQ0	332952.B8NIQ9	0.112	0	0	0	0.518	0	0.994	0.653	0.999
B8MZV1	B8NHN5	332952.B8MZV1	332952.B8NHN5	0	0	0	0	0.502	0.536	0	0.088	0.771
B8MZV1	B8N9R7	332952.B8MZV1	332952.B8N9R7	0	0	0	0	0.529	0	0	0.753	0.879
B8N031	B8MXS8	332952.B8N031	332952.B8MXS8	0.079	0	0	0	0.517	0	0.96	0.879	0.998
B8N031	B8N350	332952.B8N031	332952.B8N350	0	0	0	0	0.193	0	0	0.647	0.703
B8N031	B8N6A6	332952.B8N031	332952.B8N6A6	0.06	0	0	0	0.403	0	0	0.541	0.72
B8N031	B8NQF0	332952.B8N031	332952.B8NQF0	0.127	0	0	0	0.342	0	0.471	0.206	0.726
B8N031	B8N1K6	332952.B8N031	332952.B8N1K6	0.13	0	0	0	0.171	0	0	0.69	0.757
B8N031	B8NEA6	332952.B8N031	332952.B8NEA6	0	0	0	0	0.14	0	0	0.739	0.766
B8N031	B8NUL4	332952.B8N031	332952.B8NUL4	0	0	0	0	0	0	0.663	0.421	0.797
B8N031	B8NWC9	332952.B8N031	332952.B8NWC9	0.047	0	0	0	0.285	0.16	0.65	0.407	0.86
B8N031	B8NK50	332952.B8N031	332952.B8NK50	0	0	0	0	0.143	0	0.82	0.268	0.877
B8N031	B8NBJ8	332952.B8N031	332952.B8NBJ8	0	0	0	0	0	0	0.952	0	0.952
B8N031	B8NQ65	332952.B8N031	332952.B8NQ65	0	0	0	0	0.139	0	0.952	0.339	0.97
B8N031	B8NTT0	332952.B8N031	332952.B8NTT0	0	0	0	0	0	0	0.971	0	0.971
B8N031	B8N3B7	332952.B8N031	332952.B8N3B7	0.082	0	0	0	0	0	0.96	0.365	0.975
B8N031	B8NGL6	332952.B8N031	332952.B8NGL6	0	0	0	0	0.418	0	0.96	0.157	0.979
B8N054	B8MWP5	332952.B8N054	332952.B8MWP5	0	0	0	0	0.353	0.582	0.578	0.296	0.909
B8N054	B8MX73	332952.B8N054	332952.B8MX73	0	0	0	0	0.521	0.493	0	0.647	0.907
B8N054	B8MZ16	332952.B8N054	332952.B8MZ16	0	0	0	0	0.387	0.582	0.881	0.326	0.977
B8N054	B8MZ85	332952.B8N054	332952.B8MZ85	0	0	0	0	0.517	0.582	0.875	0	0.973
B8N054	B8N5B0	332952.B8N054	332952.B8N5B0	0	0	0	0	0.158	0.304	0	0.534	0.703
B8N054	B8N204	332952.B8N054	332952.B8N204	0	0	0	0	0.673	0	0	0.171	0.717
B8N054	B8NEA6	332952.B8N054	332952.B8NEA6	0	0	0	0	0.547	0.165	0	0.319	0.72
B8N054	B8NSF1	332952.B8N054	332952.B8NSF1	0	0	0	0	0.605	0	0	0.334	0.726
B8N054	B8NB87	332952.B8N054	332952.B8NB87	0	0	0	0	0.384	0.492	0	0.269	0.751
B8N054	B8NR98	332952.B8N054	332952.B8NR98	0	0	0	0	0.695	0	0	0.253	0.762
B8N054	B8NYZ9	332952.B8N054	332952.B8NYZ9	0	0	0	0	0.696	0	0	0.315	0.783
B8N054	B8N1E9	332952.B8N054	332952.B8N1E9	0	0	0	0	0.518	0	0	0.584	0.791
B8N054	B8N3G3	332952.B8N054	332952.B8N3G3	0	0	0	0	0.142	0	0	0.776	0.8
B8N054	B8NQL4	332952.B8N054	332952.B8NQL4	0	0	0	0	0.273	0.353	0	0.639	0.815
B8N054	B8NYQ1	332952.B8N054	332952.B8NYQ1	0	0	0	0	0.552	0.497	0	0.345	0.84
B8N054	B8NGN7	332952.B8N054	332952.B8NGN7	0	0	0	0	0.525	0.502	0	0.527	0.878
B8N054	B8NT05	332952.B8N054	332952.B8NT05	0	0	0	0	0.517	0.582	0	0.457	0.881
B8N054	B8NW52	332952.B8N054	332952.B8NW52	0	0	0	0	0.398	0.582	0.584	0.171	0.902
B8N054	rps0	332952.B8N054	332952.B8N513	0	0	0	0	0.392	0.57	0.585	0.262	0.909
B8N054	B8NIQ5	332952.B8N054	332952.B8NIQ5	0	0	0	0	0.699	0.487	0	0.474	0.912
B8N054	B8NUR3	332952.B8N054	332952.B8NUR3	0	0	0	0	0.355	0.582	0.724	0.131	0.927
B8N054	NIP1	332952.B8N054	332952.B8NCT8	0	0	0	0	0.201	0.617	0.567	0.534	0.93
B8N054	B8NB42	332952.B8N054	332952.B8NB42	0	0	0	0	0.516	0.636	0.567	0.305	0.94
B8N054	B8N3Q5	332952.B8N054	332952.B8N3Q5	0	0	0	0	0.449	0.632	0.567	0.463	0.947
B8N054	B8N3W2	332952.B8N054	332952.B8N3W2	0	0	0	0	0.233	0.582	0.585	0.654	0.948
B8N054	B8NFY6	332952.B8N054	332952.B8NFY6	0	0	0	0	0.563	0.634	0.585	0.424	0.957
B8N054	B8NRS4	332952.B8N054	332952.B8NRS4	0	0	0	0	0.439	0.582	0.874	0.169	0.972
B8N054	B8NJ15	332952.B8N054	332952.B8NJ15	0	0	0	0	0.534	0.582	0.875	0.123	0.976
B8N054	B8NLJ6	332952.B8N054	332952.B8NLJ6	0	0	0	0	0.546	0.582	0.873	0.117	0.976
B8N054	B8NAU0	332952.B8N054	332952.B8NAU0	0	0	0	0	0.687	0.582	0.734	0.466	0.979
B8N054	B8NUP9	332952.B8N054	332952.B8NUP9	0	0	0	0	0.519	0.582	0.88	0.283	0.98
B8N054	B8NXT0	332952.B8N054	332952.B8NXT0	0	0	0	0	0.455	0.582	0.881	0.334	0.98
B8N054	B8NB78	332952.B8N054	332952.B8NB78	0	0	0	0	0.523	0.582	0.885	0.343	0.983
B8N054	B8N0D5	332952.B8N054	332952.B8N0D5	0	0	0	0	0.523	0.582	0.881	0.463	0.986
B8N054	B8NRV3	332952.B8N054	332952.B8NRV3	0	0	0	0	0.7	0	0.88	0.641	0.986
B8N054	rps1	332952.B8N054	332952.B8NSD4	0	0	0	0	0.635	0.582	0.881	0.314	0.986
B8N0D5	B8MWA0	332952.B8N0D5	332952.B8MWA0	0.461	0	0	0	0.339	0.716	0	0.452	0.937
B8N0D5	B8MWP5	332952.B8N0D5	332952.B8MWP5	0.063	0	0.262	0	0.947	0.966	0.944	0.805	0.999
B8N0D5	B8MXS8	332952.B8N0D5	332952.B8MXS8	0.129	0	0	0	0.518	0	0	0.654	0.842
B8N0D5	B8MY77	332952.B8N0D5	332952.B8MY77	0.112	0	0	0	0.42	0.943	0.574	0.74	0.996
B8N0D5	B8MYG2	332952.B8N0D5	332952.B8MYG2	0.081	0	0.208	0	0.252	0.434	0	0.266	0.733
B8N0D5	B8MZ16	332952.B8N0D5	332952.B8MZ16	0	0	0	0	0.915	0.983	0.933	0.61	0.999
B8N0D5	B8MZ85	332952.B8N0D5	332952.B8MZ85	0.112	0	0.271	0	0.867	0.953	0.941	0.293	0.999
B8N0D5	B8MZN8	332952.B8N0D5	332952.B8MZN8	0.079	0	0.216	0	0.422	0.931	0.919	0.432	0.998
B8N0D5	B8N054	332952.B8N0D5	332952.B8N054	0	0	0	0	0.523	0.582	0.881	0.463	0.986
B8N0D5	B8N350	332952.B8N0D5	332952.B8N350	0	0	0.297	0	0.565	0	0	0.138	0.713
B8N0D5	B8NIQ9	332952.B8N0D5	332952.B8NIQ9	0.074	0	0	0	0.181	0	0	0.676	0.733
B8N0D5	B8NQL4	332952.B8N0D5	332952.B8NQL4	0.086	0	0	0	0.214	0.549	0	0.342	0.758
B8N0D5	B8NWC9	332952.B8N0D5	332952.B8NWC9	0.064	0	0	0	0.675	0.504	0	0.364	0.891
B8N0D5	B8NJL5	332952.B8N0D5	332952.B8NJL5	0.112	0	0	0	0.561	0.649	0	0.405	0.908
B8N0D5	B8NJL6	332952.B8N0D5	332952.B8NJL6	0.071	0	0	0	0.337	0.769	0	0.667	0.946
B8N0D5	B8NYQ1	332952.B8N0D5	332952.B8NYQ1	0.116	0	0	0	0.26	0.815	0	0.64	0.951
B8N0D5	B8N3G3	332952.B8N0D5	332952.B8N3G3	0.06	0	0.253	0	0.25	0.57	0.804	0.405	0.967
B8N0D5	B8NIQ5	332952.B8N0D5	332952.B8NIQ5	0.081	0	0	0	0.525	0.834	0.574	0.257	0.973
B8N0D5	B8NXT0	332952.B8N0D5	332952.B8NXT0	0.112	0	0	0	0.771	0.662	0.601	0.418	0.981
B8N0D5	B8N3G7	332952.B8N0D5	332952.B8N3G7	0.059	0	0	0	0.528	0.902	0.598	0.173	0.983
B8N0D5	B8NGN7	332952.B8N0D5	332952.B8NGN7	0.061	0	0	0	0.112	0.979	0	0.13	0.983
B8N0D5	B8NFY6	332952.B8N0D5	332952.B8NFY6	0	0	0	0	0.566	0.655	0.893	0.104	0.984
B8N0D5	B8NYZ9	332952.B8N0D5	332952.B8NYZ9	0	0	0	0	0.772	0.833	0.574	0.691	0.994
B8N0D5	NIP1	332952.B8N0D5	332952.B8NCT8	0	0	0	0	0.544	0.876	0.916	0.137	0.995
B8N0D5	B8N507	332952.B8N0D5	332952.B8N507	0.079	0	0.268	0	0.107	0.912	0.918	0.362	0.997
B8N0D5	B8ND05	332952.B8N0D5	332952.B8ND05	0	0	0	0	0.875	0.958	0	0.528	0.997
B8N0D5	B8NUR2	332952.B8N0D5	332952.B8NUR2	0	0	0	0	0.775	0.983	0	0.344	0.997
B8N0D5	B8N180	332952.B8N0D5	332952.B8N180	0	0	0	0	0.74	0.983	0.574	0.264	0.998
B8N0D5	B8N6A6	332952.B8N0D5	332952.B8N6A6	0.461	0	0.229	0	0.772	0.975	0	0.452	0.998
B8N0D5	B8N1E9	332952.B8N0D5	332952.B8N1E9	0.081	0	0	0	0.946	0.975	0.913	0.266	0.999
B8N0D5	B8N204	332952.B8N0D5	332952.B8N204	0.074	0	0	0	0.921	0.983	0	0.716	0.999
B8N0D5	B8N3Q5	332952.B8N0D5	332952.B8N3Q5	0	0	0	0	0.906	0.976	0.943	0.462	0.999
B8N0D5	B8N3W2	332952.B8N0D5	332952.B8N3W2	0	0	0	0	0.88	0.955	0.941	0.539	0.999
B8N0D5	B8N446	332952.B8N0D5	332952.B8N446	0	0	0	0	0.923	0.983	0	0.735	0.999
B8N0D5	rps0	332952.B8N0D5	332952.B8N513	0.089	0	0	0	0.881	0.976	0.933	0.77	0.999
B8N0D5	B8N9R3	332952.B8N0D5	332952.B8N9R3	0.112	0	0	0	0.768	0.983	0.774	0.622	0.999
B8N0D5	B8N9U3	332952.B8N0D5	332952.B8N9U3	0	0	0	0	0.932	0.983	0	0.755	0.999
B8N0D5	B8NAU0	332952.B8N0D5	332952.B8NAU0	0.112	0	0	0	0.854	0.976	0.944	0.697	0.999
B8N0D5	B8NB42	332952.B8N0D5	332952.B8NB42	0.112	0	0	0	0.803	0.955	0.941	0.747	0.999
B8N0D5	B8NB78	332952.B8N0D5	332952.B8NB78	0.461	0	0	0	0.558	0.838	0.864	0.774	0.999
B8N0D5	B8NBW0	332952.B8N0D5	332952.B8NBW0	0	0	0	0	0.906	0.983	0.574	0.599	0.999
B8N0D5	B8NC19	332952.B8N0D5	332952.B8NC19	0.06	0	0	0	0.854	0.983	0	0.819	0.999
B8N0D5	B8NEA6	332952.B8N0D5	332952.B8NEA6	0.461	0	0	0	0.837	0.983	0.574	0.825	0.999
B8N0D5	B8NGD4	332952.B8N0D5	332952.B8NGD4	0.112	0	0.31	0	0.851	0.976	0	0.677	0.999
B8N0D5	B8NJ15	332952.B8N0D5	332952.B8NJ15	0	0	0	0	0.918	0.983	0.933	0.851	0.999
B8N0D5	B8NKF9	332952.B8N0D5	332952.B8NKF9	0	0	0	0	0.859	0.983	0	0.521	0.999
B8N0D5	B8NLJ6	332952.B8N0D5	332952.B8NLJ6	0	0	0	0	0.882	0.983	0.926	0.672	0.999
B8N0D5	B8NPV3	332952.B8N0D5	332952.B8NPV3	0.063	0	0	0	0.888	0.983	0	0.665	0.999
B8N0D5	B8NR98	332952.B8N0D5	332952.B8NR98	0.081	0	0.207	0	0.846	0.983	0	0.587	0.999
B8N0D5	B8NRH6	332952.B8N0D5	332952.B8NRH6	0.112	0	0	0	0.74	0.983	0.574	0.698	0.999
B8N0D5	B8NRS4	332952.B8N0D5	332952.B8NRS4	0	0	0	0	0.857	0.966	0.933	0.724	0.999
B8N0D5	B8NRV3	332952.B8N0D5	332952.B8NRV3	0.461	0	0.26	0	0.857	0.975	0.944	0.808	0.999
B8N0D5	rps1	332952.B8N0D5	332952.B8NSD4	0	0	0	0	0.751	0.96	0.933	0.699	0.999
B8N0D5	B8NSF1	332952.B8N0D5	332952.B8NSF1	0.461	0	0	0	0.917	0.976	0.574	0.705	0.999
B8N0D5	B8NT05	332952.B8N0D5	332952.B8NT05	0	0	0	0	0.921	0.973	0.932	0.449	0.999
B8N0D5	B8NUP9	332952.B8N0D5	332952.B8NUP9	0.461	0	0	0	0.837	0.955	0.929	0.55	0.999
B8N0D5	B8NUR3	332952.B8N0D5	332952.B8NUR3	0.081	0	0	0	0.824	0.955	0.933	0.234	0.999
B8N0D5	B8NV82	332952.B8N0D5	332952.B8NV82	0.112	0	0	0	0.857	0.975	0.574	0.638	0.999
B8N0D5	B8NW52	332952.B8N0D5	332952.B8NW52	0.112	0	0	0	0.859	0.975	0.944	0.775	0.999
B8N180	B8MWA0	332952.B8N180	332952.B8MWA0	0	0	0	0	0.235	0.716	0	0.173	0.805
B8N180	B8MWP5	332952.B8N180	332952.B8MWP5	0	0	0	0	0.571	0.838	0.574	0.388	0.979
B8N180	B8MY77	332952.B8N180	332952.B8MY77	0.112	0	0	0	0.803	0.979	0.918	0.502	0.999
B8N180	B8MZ16	332952.B8N180	332952.B8MZ16	0	0	0	0	0.915	0.983	0.793	0.454	0.999
B8N180	B8MZ85	332952.B8N180	332952.B8MZ85	0	0	0	0	0.885	0.982	0.626	0.5	0.999
B8N180	B8N0D5	332952.B8N180	332952.B8N0D5	0	0	0	0	0.74	0.983	0.574	0.264	0.998
B8N180	B8NQI6	332952.B8N180	332952.B8NQI6	0	0	0	0	0.123	0.675	0	0	0.703
B8N180	B8NLF1	332952.B8N180	332952.B8NLF1	0	0	0	0	0.473	0.428	0	0.167	0.727
B8N180	B8N507	332952.B8N180	332952.B8N507	0	0	0	0	0.4	0.501	0	0.176	0.732
B8N180	B8NFY6	332952.B8N180	332952.B8NFY6	0	0	0	0	0.666	0	0	0.334	0.768
B8N180	B8NQF0	332952.B8N180	332952.B8NQF0	0.062	0	0	0	0.773	0	0	0.086	0.788
B8N180	TIF6	332952.B8N180	332952.B8NSI6	0.461	0	0	0	0.105	0.523	0	0.3	0.817
B8N180	B8NYQ1	332952.B8N180	332952.B8NYQ1	0	0	0	0	0.551	0.495	0	0.331	0.835
B8N180	B8N3G3	332952.B8N180	332952.B8N3G3	0.054	0	0	0	0.145	0.923	0	0.247	0.947
B8N180	B8NUP9	332952.B8N180	332952.B8NUP9	0	0	0	0	0.565	0.834	0	0.358	0.95
B8N180	B8NUR3	332952.B8N180	332952.B8NUR3	0	0	0	0	0.523	0.833	0.535	0.256	0.969
B8N180	B8NT05	332952.B8N180	332952.B8NT05	0	0	0	0	0.565	0.839	0.535	0.188	0.97
B8N180	B8NRV3	332952.B8N180	332952.B8NRV3	0	0	0	0	0.574	0.838	0.533	0.212	0.971
B8N180	rps1	332952.B8N180	332952.B8NSD4	0	0	0	0	0.634	0.833	0.551	0.173	0.974
B8N180	B8NGD4	332952.B8N180	332952.B8NGD4	0	0	0	0	0.558	0.838	0.798	0.174	0.986
B8N180	B8N6A6	332952.B8N180	332952.B8N6A6	0	0	0	0	0.562	0.838	0.798	0.269	0.988
B8N180	B8N1E9	332952.B8N180	332952.B8N1E9	0.081	0	0	0	0.57	0.838	0.802	0.263	0.989
B8N180	B8NRH6	332952.B8N180	332952.B8NRH6	0	0	0	0	0.523	0.834	0.798	0.432	0.99
B8N180	B8N204	332952.B8N180	332952.B8N204	0	0	0	0	0.562	0.833	0.798	0.449	0.991
B8N180	B8N3W2	332952.B8N180	332952.B8N3W2	0	0	0	0	0.532	0.902	0.793	0.261	0.992
B8N180	B8N3G7	332952.B8N180	332952.B8N3G7	0	0	0	0	0.911	0.902	0.645	0.422	0.998
B8N180	B8NB78	332952.B8N180	332952.B8NB78	0	0	0	0	0.726	0.976	0.508	0.493	0.998
B8N180	B8NXT0	332952.B8N180	332952.B8NXT0	0	0	0	0	0.849	0.983	0	0.422	0.998
B8N180	B8N3Q5	332952.B8N180	332952.B8N3Q5	0	0	0	0	0.907	0.976	0.574	0.264	0.999
B8N180	B8N446	332952.B8N180	332952.B8N446	0.461	0	0	0	0.94	0.983	0.916	0.712	0.999
B8N180	rps0	332952.B8N180	332952.B8N513	0	0	0	0	0.871	0.983	0.574	0.521	0.999
B8N180	B8N9R3	332952.B8N180	332952.B8N9R3	0	0	0	0	0.709	0.983	0.916	0.553	0.999
B8N180	B8N9U3	332952.B8N180	332952.B8N9U3	0	0	0	0	0.929	0.982	0.914	0.513	0.999
B8N180	B8NAU0	332952.B8N180	332952.B8NAU0	0	0	0	0	0.847	0.976	0.835	0.309	0.999
B8N180	B8NB42	332952.B8N180	332952.B8NB42	0	0	0	0	0.842	0.983	0.574	0.31	0.999
B8N180	B8NBW0	332952.B8N180	332952.B8NBW0	0	0	0	0	0.907	0.983	0.918	0.539	0.999
B8N180	B8NC19	332952.B8N180	332952.B8NC19	0	0	0	0	0.749	0.983	0.916	0.521	0.999
B8N180	B8ND05	332952.B8N180	332952.B8ND05	0	0	0	0	0.901	0.958	0.908	0.343	0.999
B8N180	B8NEA6	332952.B8N180	332952.B8NEA6	0	0	0	0	0.836	0.983	0.916	0.456	0.999
B8N180	B8NGN7	332952.B8N180	332952.B8NGN7	0	0	0	0	0.94	0.979	0.596	0.407	0.999
B8N180	B8NIQ5	332952.B8N180	332952.B8NIQ5	0	0	0	0	0.905	0.983	0.916	0.651	0.999
B8N180	B8NJ15	332952.B8N180	332952.B8NJ15	0	0	0	0	0.914	0.983	0.631	0.344	0.999
B8N180	B8NKF9	332952.B8N180	332952.B8NKF9	0.05	0	0	0	0.849	0.983	0.914	0.605	0.999
B8N180	B8NLJ6	332952.B8N180	332952.B8NLJ6	0	0	0	0	0.883	0.983	0.6	0.237	0.999
B8N180	B8NPV3	332952.B8N180	332952.B8NPV3	0.131	0	0	0	0.858	0.983	0.601	0.674	0.999
B8N180	B8NR98	332952.B8N180	332952.B8NR98	0	0	0	0	0.821	0.983	0.914	0.583	0.999
B8N180	B8NRS4	332952.B8N180	332952.B8NRS4	0.461	0	0	0	0.863	0.983	0.635	0.445	0.999
B8N180	B8NSF1	332952.B8N180	332952.B8NSF1	0	0	0	0	0.906	0.976	0.916	0.592	0.999
B8N180	B8NUR2	332952.B8N180	332952.B8NUR2	0.131	0	0	0	0.858	0.983	0.914	0.616	0.999
B8N180	B8NV82	332952.B8N180	332952.B8NV82	0	0	0	0	0.844	0.976	0.916	0.583	0.999
B8N180	B8NW52	332952.B8N180	332952.B8NW52	0	0	0	0	0.861	0.976	0.506	0.603	0.999
B8N180	B8NYZ9	332952.B8N180	332952.B8NYZ9	0	0	0	0	0.893	0.983	0.916	0.517	0.999
B8N1E9	B8MWP5	332952.B8N1E9	332952.B8MWP5	0.059	0	0.203	0	0.77	0.845	0.82	0.349	0.996
B8N1E9	B8MX73	332952.B8N1E9	332952.B8MX73	0	0	0	0	0.524	0	0	0.453	0.728
B8N1E9	B8MXS8	332952.B8N1E9	332952.B8MXS8	0.058	0	0	0	0.228	0.505	0	0.281	0.707
B8N1E9	B8MY77	332952.B8N1E9	332952.B8MY77	0.061	0	0.248	0	0.114	0.981	0.918	0.147	0.999
B8N1E9	B8MZ16	332952.B8N1E9	332952.B8MZ16	0	0	0	0	0.943	0.975	0.786	0.507	0.999
B8N1E9	B8MZ85	332952.B8N1E9	332952.B8MZ85	0.061	0	0.256	0	0.922	0.974	0.499	0.15	0.999
B8N1E9	B8MZN8	332952.B8N1E9	332952.B8MZN8	0	0	0	0	0.355	0.213	0.82	0.099	0.907
B8N1E9	B8N054	332952.B8N1E9	332952.B8N054	0	0	0	0	0.518	0	0	0.584	0.791
B8N1E9	B8N0D5	332952.B8N1E9	332952.B8N0D5	0.081	0	0	0	0.946	0.975	0.913	0.266	0.999
B8N1E9	B8N180	332952.B8N1E9	332952.B8N180	0.081	0	0	0	0.57	0.838	0.802	0.263	0.989
B8N1E9	B8NIQ9	332952.B8N1E9	332952.B8NIQ9	0.056	0	0	0	0.436	0	0	0.505	0.713
B8N1E9	B8N2Y6	332952.B8N1E9	332952.B8N2Y6	0	0	0	0	0.284	0.414	0	0.407	0.729
B8N1E9	B8NAL4	332952.B8N1E9	332952.B8NAL4	0	0	0	0	0.284	0.414	0	0.407	0.729
B8N1E9	B8N1M8	332952.B8N1E9	332952.B8N1M8	0	0	0	0	0.354	0.512	0	0.247	0.742
B8N1E9	B8N5B0	332952.B8N1E9	332952.B8N5B0	0	0	0	0	0.351	0.393	0	0.45	0.764
B8N1E9	B8NRH9	332952.B8N1E9	332952.B8NRH9	0	0	0	0	0.312	0	0	0.68	0.77
B8N1E9	B8NBK0	332952.B8N1E9	332952.B8NBK0	0	0	0	0	0.354	0	0.563	0.278	0.778
B8N1E9	B8NQL4	332952.B8N1E9	332952.B8NQL4	0	0	0	0	0.195	0.593	0	0.417	0.792
B8N1E9	B8NRS8	332952.B8N1E9	332952.B8NRS8	0	0	0	0	0.572	0.495	0	0.205	0.813
B8N1E9	B8NYQ1	332952.B8N1E9	332952.B8NYQ1	0.06	0	0	0	0.752	0.154	0	0.229	0.828
B8N1E9	B8NLF1	332952.B8N1E9	332952.B8NLF1	0	0	0	0	0.527	0.528	0	0.359	0.844
B8N1E9	B8NFY6	332952.B8N1E9	332952.B8NFY6	0	0	0	0	0.827	0	0	0.206	0.857
B8N1E9	B8NWC9	332952.B8N1E9	332952.B8NWC9	0.046	0	0	0	0.738	0.504	0	0.266	0.897
B8N1E9	TIF6	332952.B8N1E9	332952.B8NSI6	0.081	0	0.255	0	0.21	0.777	0	0.631	0.947
B8N1E9	B8N507	332952.B8N1E9	332952.B8N507	0	0	0	0	0.507	0.504	0.82	0.251	0.963
B8N1E9	B8N3Q5	332952.B8N1E9	332952.B8N3Q5	0	0	0	0	0.753	0.788	0.574	0.34	0.983
B8N1E9	B8NC19	332952.B8N1E9	332952.B8NC19	0	0	0	0	0.736	0.858	0.601	0.199	0.986
B8N1E9	B8NUR2	332952.B8N1E9	332952.B8NUR2	0.054	0	0	0	0.753	0.858	0.601	0.21	0.988
B8N1E9	B8N3G7	332952.B8N1E9	332952.B8N3G7	0	0	0	0	0.889	0.788	0.626	0.25	0.993
B8N1E9	B8NT05	332952.B8N1E9	332952.B8NT05	0	0	0	0	0.776	0.845	0.519	0.606	0.993
B8N1E9	B8N204	332952.B8N1E9	332952.B8N204	0.049	0	0	0	0.803	0.858	0.601	0.682	0.996
B8N1E9	B8NUR3	332952.B8N1E9	332952.B8NUR3	0.054	0	0.282	0	0.565	0.838	0.889	0.317	0.996
B8N1E9	B8N3W2	332952.B8N1E9	332952.B8N3W2	0	0	0	0	0.812	0.858	0.758	0.647	0.997
B8N1E9	rps0	332952.B8N1E9	332952.B8N513	0	0	0.2	0	0.761	0.85	0.804	0.516	0.997
B8N1E9	rps1	332952.B8N1E9	332952.B8NSD4	0.062	0	0.32	0	0.801	0.858	0.804	0.259	0.997
B8N1E9	B8NW52	332952.B8N1E9	332952.B8NW52	0.061	0	0	0	0.88	0.788	0.774	0.578	0.997
B8N1E9	B8NGN7	332952.B8N1E9	332952.B8NGN7	0.042	0	0	0	0.841	0.942	0	0.773	0.998
B8N1E9	B8NXT0	332952.B8N1E9	332952.B8NXT0	0.061	0	0	0	0.915	0.975	0	0.148	0.998
B8N1E9	B8N446	332952.B8N1E9	332952.B8N446	0.081	0	0	0	0.953	0.976	0.943	0.412	0.999
B8N1E9	B8N6A6	332952.B8N1E9	332952.B8N6A6	0.081	0	0.216	0	0.88	0.845	0.864	0.729	0.999
B8N1E9	B8N9R3	332952.B8N1E9	332952.B8N9R3	0.061	0	0	0	0.907	0.976	0.916	0.57	0.999
B8N1E9	B8N9U3	332952.B8N1E9	332952.B8N9U3	0	0	0	0	0.892	0.975	0.923	0.547	0.999
B8N1E9	B8NAU0	332952.B8N1E9	332952.B8NAU0	0.061	0	0	0	0.895	0.966	0.781	0.173	0.999
B8N1E9	B8NB42	332952.B8N1E9	332952.B8NB42	0.061	0	0	0	0.907	0.976	0.913	0.492	0.999
B8N1E9	B8NB78	332952.B8N1E9	332952.B8NB78	0.081	0	0	0	0.919	0.966	0.493	0.266	0.999
B8N1E9	B8NBW0	332952.B8N1E9	332952.B8NBW0	0.054	0	0	0	0.904	0.976	0.927	0.556	0.999
B8N1E9	B8ND05	332952.B8N1E9	332952.B8ND05	0	0	0	0	0.946	0.958	0.916	0.268	0.999
B8N1E9	B8NEA6	332952.B8N1E9	332952.B8NEA6	0.081	0	0	0	0.918	0.976	0.926	0.508	0.999
B8N1E9	B8NGD4	332952.B8N1E9	332952.B8NGD4	0.061	0	0.345	0	0.907	0.963	0.926	0.147	0.999
B8N1E9	B8NIQ5	332952.B8N1E9	332952.B8NIQ5	0	0	0	0	0.92	0.976	0.943	0.629	0.999
B8N1E9	B8NJ15	332952.B8N1E9	332952.B8NJ15	0	0	0	0	0.906	0.975	0.535	0.593	0.999
B8N1E9	B8NKF9	332952.B8N1E9	332952.B8NKF9	0	0	0	0	0.927	0.964	0.923	0.544	0.999
B8N1E9	B8NLJ6	332952.B8N1E9	332952.B8NLJ6	0	0	0	0	0.906	0.975	0.793	0.596	0.999
B8N1E9	B8NPV3	332952.B8N1E9	332952.B8NPV3	0	0	0	0	0.936	0.976	0.601	0.44	0.999
B8N1E9	B8NR98	332952.B8N1E9	332952.B8NR98	0.054	0	0	0	0.802	0.976	0.914	0.606	0.999
B8N1E9	B8NRH6	332952.B8N1E9	332952.B8NRH6	0.061	0	0	0	0.925	0.966	0.916	0.675	0.999
B8N1E9	B8NRS4	332952.B8N1E9	332952.B8NRS4	0.081	0	0	0	0.915	0.976	0.519	0.362	0.999
B8N1E9	B8NRV3	332952.B8N1E9	332952.B8NRV3	0.081	0	0.332	0	0.928	0.966	0.959	0.81	0.999
B8N1E9	B8NSF1	332952.B8N1E9	332952.B8NSF1	0.081	0	0.281	0	0.915	0.966	0.943	0.677	0.999
B8N1E9	B8NUP9	332952.B8N1E9	332952.B8NUP9	0	0	0.202	0	0.89	0.976	0.804	0.324	0.999
B8N1E9	B8NV82	332952.B8N1E9	332952.B8NV82	0.061	0	0	0	0.942	0.966	0.926	0.523	0.999
B8N1E9	B8NYZ9	332952.B8N1E9	332952.B8NYZ9	0	0	0	0	0.922	0.975	0.943	0.365	0.999
B8N1K6	B8MWA0	332952.B8N1K6	332952.B8MWA0	0.13	0	0	0	0.535	0	0	0.572	0.812
B8N1K6	B8N031	332952.B8N1K6	332952.B8N031	0.13	0	0	0	0.171	0	0	0.69	0.757
B8N1K6	B8N5B0	332952.B8N1K6	332952.B8N5B0	0	0	0	0	0.469	0	0	0.493	0.719
B8N1K6	B8NQF0	332952.B8N1K6	332952.B8NQF0	0	0	0	0	0.31	0.654	0	0.17	0.785
B8N1K6	B8N1M8	332952.B8N1K6	332952.B8N1M8	0.042	0	0	0	0.238	0	0.6	0.47	0.825
B8N1K6	B8N2Y6	332952.B8N1K6	332952.B8N2Y6	0.078	0	0	0	0.258	0.269	0.709	0.118	0.848
B8N1K6	B8NAL4	332952.B8N1K6	332952.B8NAL4	0.078	0	0	0	0.258	0.269	0.709	0.118	0.848
B8N1K6	B8NIQ9	332952.B8N1K6	332952.B8NIQ9	0.054	0	0	0	0.636	0	0	0.668	0.876
B8N1K6	B8NJ18	332952.B8N1K6	332952.B8NJ18	0	0	0	0	0.095	0	0.859	0.34	0.908
B8N1K6	B8NUD9	332952.B8N1K6	332952.B8NUD9	0.112	0	0	0	0.517	0.207	0.8	0.103	0.928
B8N1K6	B8NK50	332952.B8N1K6	332952.B8NK50	0	0	0	0	0.145	0	0.9	0.363	0.941
B8N1K6	B8N2H3	332952.B8N1K6	332952.B8N2H3	0.089	0	0	0	0.799	0.544	0	0.469	0.95
B8N1K6	B8NFW5	332952.B8N1K6	332952.B8NFW5	0	0	0	0	0	0	0.994	0.268	0.995
B8N1K6	B8N691	332952.B8N1K6	332952.B8N691	0.461	0	0.293	0	0.804	0.17	0.9	0.474	0.996
B8N1K6	B8N4T2	332952.B8N1K6	332952.B8N4T2	0.081	0	0	0	0.458	0	0.994	0.246	0.997
B8N1M8	B8MWA0	332952.B8N1M8	332952.B8MWA0	0.061	0	0	0	0.583	0	0.995	0.832	0.999
B8N1M8	B8MX84	332952.B8N1M8	332952.B8MX84	0	0	0	0	0	0	0	0.84	0.84
B8N1M8	B8MYG2	332952.B8N1M8	332952.B8MYG2	0	0	0	0	0	0.603	0	0.276	0.7
B8N1M8	B8MZQ0	332952.B8N1M8	332952.B8MZQ0	0	0	0	0	0.253	0	0.995	0.099	0.996
B8N1M8	B8N1E9	332952.B8N1M8	332952.B8N1E9	0	0	0	0	0.354	0.512	0	0.247	0.742
B8N1M8	B8N1K6	332952.B8N1M8	332952.B8N1K6	0.042	0	0	0	0.238	0	0.6	0.47	0.825
B8N1M8	B8NGN7	332952.B8N1M8	332952.B8NGN7	0	0	0	0	0.408	0	0	0.533	0.712
B8N1M8	B8NRV1	332952.B8N1M8	332952.B8NRV1	0	0	0	0	0.197	0.697	0	0	0.746
B8N1M8	B8NYQ1	332952.B8N1M8	332952.B8NYQ1	0.054	0	0	0	0.516	0.504	0	0.087	0.765
B8N1M8	B8N7H4	332952.B8N1M8	332952.B8N7H4	0	0	0	0	0.197	0	0.6	0.396	0.789
B8N1M8	B8NAL4	332952.B8N1M8	332952.B8NAL4	0.042	0	0	0	0.421	0.227	0.65	0.42	0.897
B8N1M8	B8N4B6	332952.B8N1M8	332952.B8N4B6	0	0	0	0	0.197	0	0.934	0.396	0.965
B8N1M8	adh1	332952.B8N1M8	332952.P41747	0	0	0	0	0.524	0.152	0.801	0.646	0.968
B8N1M8	B8NUD9	332952.B8N1M8	332952.B8NUD9	0.05	0	0	0	0.206	0	0.9	0.795	0.982
B8N1M8	B8NIQ9	332952.B8N1M8	332952.B8NIQ9	0.061	0	0	0	0.657	0.523	0.402	0.908	0.99
B8N1M8	B8N2H3	332952.B8N1M8	332952.B8N2H3	0.057	0	0	0	0.539	0.165	0.8	0.903	0.992
B8N1M8	B8N3S3	332952.B8N1M8	332952.B8N3S3	0	0	0	0	0.516	0	0.976	0.653	0.996
B8N1M8	B8N4T2	332952.B8N1M8	332952.B8N4T2	0.042	0	0	0	0.222	0	0.994	0.67	0.998
B8N1M8	B8N2Y6	332952.B8N1M8	332952.B8N2Y6	0.042	0	0	0	0.421	0.227	0.995	0.594	0.999
B8N204	B8MWP5	332952.B8N204	332952.B8MWP5	0.056	0	0	0	0.729	0.838	0	0.262	0.965
B8N204	B8MY77	332952.B8N204	332952.B8MY77	0.054	0	0	0	0.86	0.979	0.916	0.857	0.999
B8N204	B8MZ16	332952.B8N204	332952.B8MZ16	0	0	0	0	0.939	0.983	0.535	0.693	0.999
B8N204	B8MZ85	332952.B8N204	332952.B8MZ85	0.055	0	0	0	0.915	0.982	0.515	0.62	0.999
B8N204	B8MZN8	332952.B8N204	332952.B8MZN8	0	0	0.26	0	0.646	0.308	0	0.138	0.823
B8N204	B8N054	332952.B8N204	332952.B8N054	0	0	0	0	0.673	0	0	0.171	0.717
B8N204	B8N0D5	332952.B8N204	332952.B8N0D5	0.074	0	0	0	0.921	0.983	0	0.716	0.999
B8N204	B8N180	332952.B8N204	332952.B8N180	0	0	0	0	0.562	0.833	0.798	0.449	0.991
B8N204	B8N1E9	332952.B8N204	332952.B8N1E9	0.049	0	0	0	0.803	0.858	0.601	0.682	0.996
B8N204	B8NLF1	332952.B8N204	332952.B8NLF1	0	0	0	0	0.495	0.423	0	0.129	0.724
B8N204	B8NRS8	332952.B8N204	332952.B8NRS8	0	0	0	0	0.463	0.485	0	0.117	0.734
B8N204	B8NBK0	332952.B8N204	332952.B8NBK0	0	0	0	0	0.344	0	0.581	0.136	0.742
B8N204	TIF6	332952.B8N204	332952.B8NSI6	0	0	0	0	0.215	0.654	0	0.173	0.756
B8N204	B8N4S4	332952.B8N204	332952.B8N4S4	0	0	0.297	0.312	0.404	0	0.493	0.134	0.76
B8N204	B8NQI6	332952.B8N204	332952.B8NQI6	0	0	0	0	0.119	0.699	0	0.175	0.762
B8N204	B8NCF1	332952.B8N204	332952.B8NCF1	0	0	0	0	0.582	0.507	0	0	0.785
B8N204	B8NYQ1	332952.B8N204	332952.B8NYQ1	0.075	0	0	0	0.553	0.495	0	0.263	0.826
B8N204	B8N3G3	332952.B8N204	332952.B8N3G3	0.056	0	0	0	0.343	0.922	0	0.25	0.959
B8N204	B8NUR3	332952.B8N204	332952.B8NUR3	0.049	0	0	0	0.523	0.833	0.535	0.26	0.969
B8N204	B8NUP9	332952.B8N204	332952.B8NUP9	0	0	0	0	0.725	0.833	0	0.477	0.974
B8N204	B8NT05	332952.B8N204	332952.B8NT05	0	0	0	0	0.734	0.838	0.535	0.169	0.981
B8N204	B8NW52	332952.B8N204	332952.B8NW52	0.054	0	0	0	0.753	0.788	0.508	0.42	0.983
B8N204	B8NRV3	332952.B8N204	332952.B8NRV3	0.074	0	0	0	0.748	0.838	0.535	0.455	0.989
B8N204	rps1	332952.B8N204	332952.B8NSD4	0	0	0.271	0	0.613	0.902	0.551	0.344	0.99
B8N204	B8N3W2	332952.B8N204	332952.B8N3W2	0	0	0	0	0.797	0.902	0.535	0.418	0.994
B8N204	B8N3Q5	332952.B8N204	332952.B8N3Q5	0	0	0	0	0.335	0.976	0	0.691	0.995
B8N204	B8N6A6	332952.B8N204	332952.B8N6A6	0.063	0	0	0	0.749	0.838	0.815	0.443	0.995
B8N204	B8NUR2	332952.B8N204	332952.B8NUR2	0	0	0	0	0.811	0.902	0.61	0.389	0.995
B8N204	B8N3G7	332952.B8N204	332952.B8N3G7	0.059	0	0	0	0.912	0.902	0.601	0.264	0.997
B8N204	B8NGD4	332952.B8N204	332952.B8NGD4	0.056	0	0.314	0	0.759	0.838	0.793	0.696	0.998
B8N204	B8NXT0	332952.B8N204	332952.B8NXT0	0.056	0	0	0	0.858	0.983	0	0.288	0.998
B8N204	B8N446	332952.B8N204	332952.B8N446	0	0	0	0	0.946	0.983	0.925	0.632	0.999
B8N204	rps0	332952.B8N204	332952.B8N513	0.056	0	0	0	0.915	0.983	0.551	0.633	0.999
B8N204	B8N9R3	332952.B8N204	332952.B8N9R3	0.056	0	0	0	0.932	0.983	0.916	0.49	0.999
B8N204	B8N9U3	332952.B8N204	332952.B8N9U3	0	0	0	0	0.904	0.983	0.922	0.587	0.999
B8N204	B8NAU0	332952.B8N204	332952.B8NAU0	0.056	0	0	0	0.909	0.976	0.523	0.525	0.999
B8N204	B8NB42	332952.B8N204	332952.B8NB42	0.056	0	0	0	0.927	0.983	0.535	0.506	0.999
B8N204	B8NB78	332952.B8N204	332952.B8NB78	0.075	0	0	0	0.904	0.976	0.508	0.433	0.999
B8N204	B8NBW0	332952.B8N204	332952.B8NBW0	0	0	0.353	0	0.904	0.983	0.926	0.63	0.999
B8N204	B8NC19	332952.B8N204	332952.B8NC19	0.064	0	0	0	0.838	0.983	0.923	0.639	0.999
B8N204	B8ND05	332952.B8N204	332952.B8ND05	0	0	0	0	0.915	0.958	0.916	0.304	0.999
B8N204	B8NEA6	332952.B8N204	332952.B8NEA6	0.073	0	0	0	0.912	0.983	0.925	0.736	0.999
B8N204	B8NGN7	332952.B8N204	332952.B8NGN7	0	0	0	0	0.9	0.979	0.596	0.253	0.999
B8N204	B8NIQ5	332952.B8N204	332952.B8NIQ5	0.046	0	0	0	0.953	0.983	0.925	0.819	0.999
B8N204	B8NJ15	332952.B8N204	332952.B8NJ15	0.059	0	0	0	0.916	0.983	0.551	0.72	0.999
B8N204	B8NKF9	332952.B8N204	332952.B8NKF9	0.056	0	0	0	0.919	0.983	0.914	0.718	0.999
B8N204	B8NLJ6	332952.B8N204	332952.B8NLJ6	0	0	0	0	0.947	0.983	0.597	0.265	0.999
B8N204	B8NPV3	332952.B8N204	332952.B8NPV3	0.048	0	0	0	0.933	0.983	0.6	0.581	0.999
B8N204	B8NR98	332952.B8N204	332952.B8NR98	0.05	0	0	0	0.914	0.983	0.912	0.81	0.999
B8N204	B8NRH6	332952.B8N204	332952.B8NRH6	0.056	0	0	0	0.85	0.983	0.916	0.633	0.999
B8N204	B8NRS4	332952.B8N204	332952.B8NRS4	0.043	0	0	0	0.915	0.983	0.535	0.679	0.999
B8N204	B8NSF1	332952.B8N204	332952.B8NSF1	0.075	0	0	0	0.909	0.976	0.923	0.491	0.999
B8N204	B8NV82	332952.B8N204	332952.B8NV82	0.054	0	0.327	0	0.915	0.976	0.914	0.483	0.999
B8N204	B8NYZ9	332952.B8N204	332952.B8NYZ9	0	0	0	0	0.905	0.983	0.925	0.486	0.999
B8N211	B8MX84	332952.B8N211	332952.B8MX84	0.044	0	0	0	0.315	0.374	0	0.516	0.775
B8N211	B8MXS8	332952.B8N211	332952.B8MXS8	0.05	0	0	0	0.276	0.261	0.677	0.26	0.856
B8N211	B8NB87	332952.B8N211	332952.B8NB87	0	0	0	0	0.136	0.213	0.485	0.325	0.732
B8N211	B8NRN4	332952.B8N211	332952.B8NRN4	0	0	0	0	0	0.292	0.642	0.133	0.761
B8N211	B8NBK0	332952.B8N211	332952.B8NBK0	0	0	0	0	0.137	0	0.677	0.251	0.773
B8N211	B8NRS8	332952.B8N211	332952.B8NRS8	0	0	0	0	0.386	0.257	0.476	0.248	0.796
B8N211	B8NWC9	332952.B8N211	332952.B8NWC9	0	0	0	0	0.39	0	0.827	0.363	0.927
B8N211	B8NRD5	332952.B8N211	332952.B8NRD5	0	0	0	0	0.411	0.374	0.884	0.254	0.964
B8N211	B8N841	332952.B8N211	332952.B8N841	0	0	0	0	0	0	0.967	0.173	0.972
B8N211	B8N6C1	332952.B8N211	332952.B8N6C1	0	0	0	0	0.339	0.226	0.963	0.314	0.985
B8N2F2	B8MWA0	332952.B8N2F2	332952.B8MWA0	0.128	0	0	0	0.112	0	0.9	0.452	0.952
B8N2F2	B8MX84	332952.B8N2F2	332952.B8MX84	0.076	0	0	0	0	0	0.9	0.221	0.922
B8N2F2	B8MZQ0	332952.B8N2F2	332952.B8MZQ0	0.063	0	0	0	0	0	0.478	0.49	0.729
B8N2F2	B8N4I0	332952.B8N2F2	332952.B8N4I0	0.045	0	0	0	0.186	0.482	0	0.396	0.724
B8N2F2	B8NTR8	332952.B8N2F2	332952.B8NTR8	0.054	0	0	0	0.24	0	0.595	0.264	0.757
B8N2F2	B8NSJ8	332952.B8N2F2	332952.B8NSJ8	0.063	0	0	0	0.181	0	0.524	0.555	0.816
B8N2F2	B8N4B6	332952.B8N2F2	332952.B8N4B6	0	0	0	0	0	0	0.819	0.262	0.861
B8N2F2	B8NIQ9	332952.B8N2F2	332952.B8NIQ9	0.128	0	0	0	0.203	0	0	0.835	0.875
B8N2F2	B8N841	332952.B8N2F2	332952.B8N841	0.042	0	0	0	0.092	0	0.994	0.235	0.995
B8N2F2	B8N7H4	332952.B8N2F2	332952.B8N7H4	0	0	0	0	0	0	0.995	0.262	0.996
B8N2F2	B8NGE1	332952.B8N2F2	332952.B8NGE1	0	0	0	0	0.199	0	0.995	0.11	0.996
B8N2F2	B8NRD5	332952.B8N2F2	332952.B8NRD5	0.063	0	0	0	0	0	0.994	0.545	0.997
B8N2F2	B8N2H3	332952.B8N2F2	332952.B8N2H3	0.076	0	0	0	0.179	0	0.994	0.86	0.999
B8N2F2	B8ND04	332952.B8N2F2	332952.B8ND04	0.076	0	0	0	0.516	0	0.994	0.713	0.999
B8N2F2	B8NRN4	332952.B8N2F2	332952.B8NRN4	0.128	0	0	0	0.525	0	0.995	0.409	0.999
B8N2H3	B8MWA0	332952.B8N2H3	332952.B8MWA0	0.461	0	0	0	0.498	0.347	0.9	0.15	0.982
B8N2H3	B8MX84	332952.B8N2H3	332952.B8MX84	0.089	0	0	0	0.263	0.288	0.495	0.732	0.924
B8N2H3	B8MZQ0	332952.B8N2H3	332952.B8MZQ0	0.112	0	0	0	0.458	0.449	0.994	0.837	0.999
B8N2H3	B8N1K6	332952.B8N2H3	332952.B8N1K6	0.089	0	0	0	0.799	0.544	0	0.469	0.95
B8N2H3	B8N1M8	332952.B8N2H3	332952.B8N1M8	0.057	0	0	0	0.539	0.165	0.8	0.903	0.992
B8N2H3	B8N2F2	332952.B8N2H3	332952.B8N2F2	0.076	0	0	0	0.179	0	0.994	0.86	0.999
B8N2H3	B8NK50	332952.B8N2H3	332952.B8NK50	0	0	0	0	0.396	0.296	0	0.365	0.706
B8N2H3	B8N2M1	332952.B8N2H3	332952.B8N2M1	0.085	0	0	0	0.103	0	0.507	0.368	0.71
B8N2H3	B8N4I0	332952.B8N2H3	332952.B8N4I0	0.051	0	0	0	0.195	0.178	0	0.601	0.716
B8N2H3	B8NJL5	332952.B8N2H3	332952.B8NJL5	0.079	0	0.269	0	0.14	0	0	0.568	0.716
B8N2H3	B8NIT1	332952.B8N2H3	332952.B8NIT1	0.129	0	0	0	0.142	0.601	0	0.266	0.752
B8N2H3	adh1	332952.B8N2H3	332952.P41747	0	0	0	0	0.524	0.15	0	0.446	0.756
B8N2H3	B8NWC9	332952.B8N2H3	332952.B8NWC9	0.088	0	0	0	0.393	0.204	0	0.527	0.764
B8N2H3	B8NFW5	332952.B8N2H3	332952.B8NFW5	0.131	0	0	0	0	0	0	0.748	0.772
B8N2H3	B8N5B0	332952.B8N2H3	332952.B8N5B0	0	0	0	0	0.315	0.34	0	0.549	0.778
B8N2H3	B8N3S3	332952.B8N2H3	332952.B8N3S3	0.056	0	0	0	0.518	0	0	0.57	0.787
B8N2H3	B8ND04	332952.B8N2H3	332952.B8ND04	0.089	0	0	0	0.263	0.288	0.495	0.261	0.789
B8N2H3	B8NB78	332952.B8N2H3	332952.B8NB78	0.132	0	0	0	0.283	0	0.612	0.264	0.798
B8N2H3	rps0	332952.B8N2H3	332952.B8N513	0.112	0	0	0	0.533	0	0.495	0.236	0.819
B8N2H3	B8NPX8	332952.B8N2H3	332952.B8NPX8	0.119	0	0	0	0	0.789	0	0.129	0.824
B8N2H3	B8NQF0	332952.B8N2H3	332952.B8NQF0	0.128	0	0	0	0.381	0.597	0	0.316	0.831
B8N2H3	B8NLF1	332952.B8N2H3	332952.B8NLF1	0	0	0.295	0	0.246	0.282	0.452	0.323	0.833
B8N2H3	B8NRH9	332952.B8N2H3	332952.B8NRH9	0.063	0	0	0	0.14	0.654	0	0.558	0.86
B8N2H3	B8NB87	332952.B8N2H3	332952.B8NB87	0	0	0	0	0.144	0.751	0	0.428	0.867
B8N2H3	B8NAL4	332952.B8N2H3	332952.B8NAL4	0.081	0	0	0	0.475	0.543	0.436	0.402	0.912
B8N2H3	B8N2Y6	332952.B8N2H3	332952.B8N2Y6	0.081	0	0	0	0.475	0.543	0.436	0.541	0.933
B8N2H3	B8NYQ1	332952.B8N2H3	332952.B8NYQ1	0.132	0	0	0	0.378	0.483	0	0.836	0.948
B8N2H3	B8N691	332952.B8N2H3	332952.B8N691	0.129	0	0	0	0.802	0.522	0	0.594	0.962
B8N2H3	B8NUD9	332952.B8N2H3	332952.B8NUD9	0.063	0	0	0	0.391	0.266	0.995	0.264	0.998
B8N2H3	B8N4T2	332952.B8N2H3	332952.B8N4T2	0.063	0	0	0	0.493	0.621	0.995	0.277	0.999
B8N2H3	B8NIQ9	332952.B8N2H3	332952.B8NIQ9	0.461	0	0.286	0	0.768	0.63	0.816	0.843	0.999
B8N2K3	B8N9R7	332952.B8N2K3	332952.B8N9R7	0	0	0	0	0	0	0.802	0.203	0.835
B8N2K3	B8N5B0	332952.B8N2K3	332952.B8N5B0	0	0	0	0	0.193	0.159	0.789	0	0.844
B8N2K3	B8N5W7	332952.B8N2K3	332952.B8N5W7	0	0	0	0	0.235	0.52	0	0.691	0.877
B8N2K3	B8ND52	332952.B8N2K3	332952.B8ND52	0	0	0	0	0.213	0.455	0.557	0.451	0.882
B8N2K3	B8NKB7	332952.B8N2K3	332952.B8NKB7	0	0	0	0	0.213	0.455	0.557	0.451	0.882
B8N2K3	B8NV28	332952.B8N2K3	332952.B8NV28	0	0	0	0	0	0.504	0.802	0.241	0.919
B8N2K3	B8N4V0	332952.B8N2K3	332952.B8N4V0	0	0	0	0	0.597	0.993	0.972	0.949	0.999
B8N2M1	B8MWT1	332952.B8N2M1	332952.B8MWT1	0.063	0	0	0	0.097	0	0	0.701	0.725
B8N2M1	B8N2H3	332952.B8N2M1	332952.B8N2H3	0.085	0	0	0	0.103	0	0.507	0.368	0.71
B8N2M1	B8NJ18	332952.B8N2M1	332952.B8NJ18	0	0	0	0	0.314	0.209	0	0.919	0.952
B8N2Y6	B8MWA0	332952.B8N2Y6	332952.B8MWA0	0.081	0	0	0	0.28	0.261	0.436	0.125	0.715
B8N2Y6	B8MZQ0	332952.B8N2Y6	332952.B8MZQ0	0.061	0	0	0	0.235	0	0.634	0.294	0.79
B8N2Y6	B8N1E9	332952.B8N2Y6	332952.B8N1E9	0	0	0	0	0.284	0.414	0	0.407	0.729
B8N2Y6	B8N1K6	332952.B8N2Y6	332952.B8N1K6	0.078	0	0	0	0.258	0.269	0.709	0.118	0.848
B8N2Y6	B8N1M8	332952.B8N2Y6	332952.B8N1M8	0.042	0	0	0	0.421	0.227	0.995	0.594	0.999
B8N2Y6	B8N2H3	332952.B8N2Y6	332952.B8N2H3	0.081	0	0	0	0.475	0.543	0.436	0.541	0.933
B8N2Y6	B8NAL4	332952.B8N2Y6	332952.B8NAL4	0	0	0.48	0.943	0	0	0.8	0	0.805
B8N2Y6	B8N5B0	332952.B8N2Y6	332952.B8N5B0	0	0	0	0	0.19	0.451	0.489	0.275	0.813
B8N2Y6	B8NTX6	332952.B8N2Y6	332952.B8NTX6	0	0	0.478	0.842	0	0	0.8	0	0.814
B8N2Y6	B8NUD9	332952.B8N2Y6	332952.B8NUD9	0.06	0	0	0	0.142	0	0.995	0.389	0.997
B8N2Y6	B8N4T2	332952.B8N2Y6	332952.B8N4T2	0.054	0	0	0	0.244	0.331	0.995	0.266	0.998
B8N2Y6	B8NIQ9	332952.B8N2Y6	332952.B8NIQ9	0.081	0	0.247	0	0.526	0.446	0.994	0.571	0.999
B8N350	B8MYF4	332952.B8N350	332952.B8MYF4	0	0	0	0	0.142	0.405	0.557	0.33	0.828
B8N350	B8MZ85	332952.B8N350	332952.B8MZ85	0	0	0.442	0	0.51	0	0	0	0.715
B8N350	B8MZN8	332952.B8N350	332952.B8MZN8	0	0	0.361	0	0.618	0	0.574	0.266	0.913
B8N350	B8N031	332952.B8N350	332952.B8N031	0	0	0	0	0.193	0	0	0.647	0.703
B8N350	B8N0D5	332952.B8N350	332952.B8N0D5	0	0	0.297	0	0.565	0	0	0.138	0.713
B8N350	B8NYQ1	332952.B8N350	332952.B8NYQ1	0	0	0	0	0.401	0.154	0	0.458	0.701
B8N350	B8NLF1	332952.B8N350	332952.B8NLF1	0	0	0.312	0	0.186	0	0.398	0.235	0.708
B8N350	B8NB87	332952.B8N350	332952.B8NB87	0	0	0	0	0.688	0	0	0.138	0.72
B8N350	B8NFY6	332952.B8N350	332952.B8NFY6	0	0	0	0	0.564	0	0	0.386	0.721
B8N350	rps1	332952.B8N350	332952.B8NSD4	0	0	0	0	0.752	0	0	0	0.752
B8N350	B8NRV3	332952.B8N350	332952.B8NRV3	0	0	0.317	0	0.589	0	0	0.208	0.758
B8N350	B8N446	332952.B8N350	332952.B8N446	0	0	0	0	0.766	0	0	0	0.766
B8N350	B8NGD4	332952.B8N350	332952.B8NGD4	0	0	0.391	0	0.614	0	0	0.09	0.767
B8N350	B8NR98	332952.B8N350	332952.B8NR98	0	0	0.321	0	0.638	0	0	0.131	0.768
B8N350	B8NUP9	332952.B8N350	332952.B8NUP9	0	0	0.221	0	0.722	0	0	0	0.774
B8N350	B8NT05	332952.B8N350	332952.B8NT05	0	0	0	0	0.749	0	0	0.317	0.821
B8N350	B8NW52	332952.B8N350	332952.B8NW52	0	0	0.234	0	0.767	0	0	0.131	0.831
B8N350	B8NAU0	332952.B8N350	332952.B8NAU0	0	0	0	0	0.809	0	0	0.168	0.834
B8N350	B8NGN7	332952.B8N350	332952.B8NGN7	0	0	0.278	0	0.595	0	0.485	0.167	0.858
B8N350	B8ND52	332952.B8N350	332952.B8ND52	0	0	0	0	0.103	0.602	0.474	0.381	0.868
B8N350	B8NKB7	332952.B8N350	332952.B8NKB7	0	0	0	0	0.103	0.602	0.474	0.381	0.868
B8N350	B8N5B0	332952.B8N350	332952.B8N5B0	0	0	0	0	0.246	0.179	0.597	0.542	0.87
B8N350	B8N9G4	332952.B8N350	332952.B8N9G4	0	0	0	0	0	0	0.869	0.107	0.878
B8N350	B8NJQ2	332952.B8N350	332952.B8NJQ2	0	0	0	0	0.091	0.207	0.817	0.312	0.897
B8N350	B8NSZ1	332952.B8N350	332952.B8NSZ1	0	0	0	0	0.091	0.207	0.817	0.312	0.897
B8N350	B8N691	332952.B8N350	332952.B8N691	0	0	0	0	0	0	0.9	0	0.9
B8N350	B8NQL4	332952.B8N350	332952.B8NQL4	0	0	0	0	0.467	0.153	0.596	0.588	0.915
B8N350	B8N4V0	332952.B8N350	332952.B8N4V0	0	0	0	0	0.283	0.65	0.715	0.352	0.947
B8N3B7	B8MXS8	332952.B8N3B7	332952.B8MXS8	0.126	0	0	0	0.456	0.228	0.883	0.122	0.955
B8N3B7	B8N031	332952.B8N3B7	332952.B8N031	0.082	0	0	0	0	0	0.96	0.365	0.975
B8N3B7	B8NFX0	332952.B8N3B7	332952.B8NFX0	0	0	0	0	0.141	0	0.595	0.24	0.713
B8N3B7	B8NKP1	332952.B8N3B7	332952.B8NKP1	0	0	0	0	0.206	0	0.713	0.085	0.773
B8N3B7	B8NWC9	332952.B8N3B7	332952.B8NWC9	0.063	0	0	0	0.198	0	0.6	0.431	0.806
B8N3B7	B8N9B4	332952.B8N3B7	332952.B8N9B4	0	0	0	0	0.24	0.165	0.74	0.097	0.831
B8N3B7	B8NGL6	332952.B8N3B7	332952.B8NGL6	0.461	0	0	0	0.259	0.85	0.94	0.614	0.998
B8N3B7	B8NQ65	332952.B8N3B7	332952.B8NQ65	0.461	0	0	0	0.669	0.948	0.988	0.866	0.999
B8N3G3	B8MWP5	332952.B8N3G3	332952.B8MWP5	0.075	0	0.243	0	0.147	0.896	0.82	0.513	0.993
B8N3G3	B8MY77	332952.B8N3G3	332952.B8MY77	0.059	0	0	0	0.175	0.35	0.82	0.209	0.915
B8N3G3	B8MYG2	332952.B8N3G3	332952.B8MYG2	0.06	0	0.353	0	0.26	0.386	0	0.151	0.723
B8N3G3	B8MZ16	332952.B8N3G3	332952.B8MZ16	0	0	0	0	0.145	0.838	0.804	0.506	0.985
B8N3G3	B8MZ85	332952.B8N3G3	332952.B8MZ85	0.052	0	0.33	0	0.158	0.357	0.804	0.209	0.934
B8N3G3	B8N054	332952.B8N3G3	332952.B8N054	0	0	0	0	0.142	0	0	0.776	0.8
B8N3G3	B8N0D5	332952.B8N3G3	332952.B8N0D5	0.06	0	0.253	0	0.25	0.57	0.804	0.405	0.967
B8N3G3	B8N180	332952.B8N3G3	332952.B8N180	0.054	0	0	0	0.145	0.923	0	0.247	0.947
B8N3G3	B8N204	332952.B8N3G3	332952.B8N204	0.056	0	0	0	0.343	0.922	0	0.25	0.959
B8N3G3	B8NNR8	332952.B8N3G3	332952.B8NNR8	0	0	0	0	0.632	0.213	0	0.085	0.712
B8N3G3	B8NJL6	332952.B8N3G3	332952.B8NJL6	0.086	0	0	0	0.08	0.585	0	0.303	0.724
B8N3G3	B8NHN5	332952.B8N3G3	332952.B8NHN5	0	0	0	0	0.234	0	0.627	0.205	0.753
B8N3G3	B8N507	332952.B8N3G3	332952.B8N507	0	0	0.254	0	0.486	0.54	0	0.097	0.819
B8N3G3	B8NEZ3	332952.B8N3G3	332952.B8NEZ3	0	0	0	0	0	0	0.82	0	0.82
B8N3G3	B8NQI6	332952.B8N3G3	332952.B8NQI6	0	0	0	0	0	0	0.82	0	0.82
B8N3G3	B8NC19	332952.B8N3G3	332952.B8NC19	0	0	0	0	0.143	0.838	0	0.168	0.874
B8N3G3	B8NUR2	332952.B8N3G3	332952.B8NUR2	0	0	0	0.288	0.145	0.923	0	0	0.931
B8N3G3	B8N6A6	332952.B8N3G3	332952.B8N6A6	0.062	0	0.267	0	0.331	0.845	0	0.262	0.938
B8N3G3	B8N446	332952.B8N3G3	332952.B8N446	0.054	0	0	0	0.158	0.923	0	0.129	0.939
B8N3G3	B8N3W2	332952.B8N3G3	332952.B8N3W2	0	0	0	0	0.205	0.54	0.804	0.272	0.941
B8N3G3	B8NPV3	332952.B8N3G3	332952.B8NPV3	0	0	0	0	0	0.923	0	0.261	0.941
B8N3G3	B8N9U3	332952.B8N3G3	332952.B8N9U3	0	0	0	0	0.321	0.922	0	0.136	0.95
B8N3G3	B8NIQ5	332952.B8N3G3	332952.B8NIQ5	0	0	0	0	0.363	0.913	0	0.177	0.95
B8N3G3	B8NBW0	332952.B8N3G3	332952.B8NBW0	0	0	0	0	0.487	0.913	0	0	0.953
B8N3G3	B8NKF9	332952.B8N3G3	332952.B8NKF9	0.075	0	0	0	0.205	0.923	0	0.289	0.954
B8N3G3	B8NFY6	332952.B8N3G3	332952.B8NFY6	0	0	0	0	0.373	0	0.872	0.505	0.957
B8N3G3	B8NR98	332952.B8N3G3	332952.B8NR98	0.044	0	0	0	0.307	0.923	0	0.257	0.957
B8N3G3	rps0	332952.B8N3G3	332952.B8N513	0.075	0	0.27	0	0.144	0.54	0.804	0.397	0.961
B8N3G3	B8N9R3	332952.B8N3G3	332952.B8N9R3	0.048	0	0	0	0.391	0.886	0	0.494	0.962
B8N3G3	B8NEA6	332952.B8N3G3	332952.B8NEA6	0.06	0	0.254	0	0.144	0.923	0	0.303	0.962
B8N3G3	B8NYZ9	332952.B8N3G3	332952.B8NYZ9	0	0	0	0	0.371	0.922	0	0.301	0.963
B8N3G3	B8N3Q5	332952.B8N3G3	332952.B8N3Q5	0	0	0	0	0	0.845	0.82	0.173	0.975
B8N3G3	B8NUR3	332952.B8N3G3	332952.B8NUR3	0.054	0	0	0	0.199	0.838	0.804	0.172	0.976
B8N3G3	B8NLJ6	332952.B8N3G3	332952.B8NLJ6	0	0	0	0	0.286	0.838	0.804	0.262	0.981
B8N3G3	B8NT05	332952.B8N3G3	332952.B8NT05	0	0	0	0	0.248	0.845	0.82	0.194	0.981
B8N3G3	TIF6	332952.B8N3G3	332952.B8NSI6	0.054	0	0.251	0	0.18	0	0.82	0.851	0.982
B8N3G3	B8NRH6	332952.B8N3G3	332952.B8NRH6	0.048	0	0.345	0	0.114	0.852	0.804	0.287	0.986
B8N3G3	B8NUP9	332952.B8N3G3	332952.B8NUP9	0	0	0.318	0	0.318	0.838	0.804	0.187	0.986
B8N3G3	B8NRS4	332952.B8N3G3	332952.B8NRS4	0.079	0	0	0	0.183	0.923	0.804	0.139	0.988
B8N3G3	B8NJ15	332952.B8N3G3	332952.B8NJ15	0.088	0	0	0	0.318	0.923	0.804	0	0.989
B8N3G3	B8NV82	332952.B8N3G3	332952.B8NV82	0.052	0	0	0	0.145	0.92	0.82	0.182	0.989
B8N3G3	B8NGD4	332952.B8N3G3	332952.B8NGD4	0.052	0	0.377	0	0.313	0.845	0.82	0.379	0.991
B8N3G3	B8NRV3	332952.B8N3G3	332952.B8NRV3	0.06	0	0.239	0	0.222	0.845	0.82	0.526	0.991
B8N3G3	B8NXT0	332952.B8N3G3	332952.B8NXT0	0.054	0	0	0	0.305	0.923	0.804	0.208	0.991
B8N3G3	B8NSF1	332952.B8N3G3	332952.B8NSF1	0.06	0	0.273	0	0.143	0.92	0.82	0.26	0.992
B8N3G3	B8NAU0	332952.B8N3G3	332952.B8NAU0	0.048	0	0	0	0.145	0.92	0.82	0.486	0.993
B8N3G3	B8NB42	332952.B8N3G3	332952.B8NB42	0.057	0	0.427	0	0.144	0.913	0.804	0.331	0.993
B8N3G3	B8NW52	332952.B8N3G3	332952.B8NW52	0.054	0	0.251	0	0.143	0.896	0.82	0.473	0.993
B8N3G3	rps1	332952.B8N3G3	332952.B8NSD4	0.063	0	0.266	0	0.319	0.923	0.804	0.302	0.994
B8N3G3	B8NB78	332952.B8N3G3	332952.B8NB78	0.06	0	0.226	0	0.308	0.92	0.82	0.404	0.995
B8N3G3	NIP1	332952.B8N3G3	332952.B8NCT8	0	0	0	0	0.57	0.92	0.456	0.78	0.995
B8N3G7	B8MWA0	332952.B8N3G7	332952.B8MWA0	0.059	0	0	0	0	0.79	0	0.131	0.813
B8N3G7	B8MWP5	332952.B8N3G7	332952.B8MWP5	0	0	0	0	0.895	0.858	0.598	0.369	0.996
B8N3G7	B8MY77	332952.B8N3G7	332952.B8MY77	0	0	0.218	0	0.862	0.943	0.601	0.36	0.998
B8N3G7	B8MZ16	332952.B8N3G7	332952.B8MZ16	0	0	0	0	0.902	0.902	0.598	0.688	0.999
B8N3G7	B8MZ55	332952.B8N3G7	332952.B8MZ55	0	0	0	0	0	0.635	0.599	0.198	0.872
B8N3G7	B8MZ85	332952.B8N3G7	332952.B8MZ85	0.046	0	0	0	0.848	0.757	0.598	0.276	0.988
B8N3G7	B8N0D5	332952.B8N3G7	332952.B8N0D5	0.059	0	0	0	0.528	0.902	0.598	0.173	0.983
B8N3G7	B8N180	332952.B8N3G7	332952.B8N180	0	0	0	0	0.911	0.902	0.645	0.422	0.998
B8N3G7	B8N1E9	332952.B8N3G7	332952.B8N1E9	0	0	0	0	0.889	0.788	0.626	0.25	0.993
B8N3G7	B8N204	332952.B8N3G7	332952.B8N204	0.059	0	0	0	0.912	0.902	0.601	0.264	0.997
B8N3G7	B8NA08	332952.B8N3G7	332952.B8NA08	0	0	0	0	0.1	0.269	0.6	0	0.714
B8N3G7	TIF6	332952.B8N3G7	332952.B8NSI6	0	0	0	0	0.176	0.605	0	0.211	0.721
B8N3G7	B8NFY6	332952.B8N3G7	332952.B8NFY6	0	0	0	0	0.389	0	0.533	0.198	0.751
B8N3G7	B8NQL4	332952.B8N3G7	332952.B8NQL4	0	0	0	0	0.096	0.269	0.599	0.187	0.756
B8N3G7	B8N4Q2	332952.B8N3G7	332952.B8N4Q2	0	0	0	0	0	0.614	0.589	0.133	0.85
B8N3G7	B8NB78	332952.B8N3G7	332952.B8NB78	0.059	0	0	0	0.42	0.858	0.598	0.354	0.976
B8N3G7	B8N3Q5	332952.B8N3G7	332952.B8N3Q5	0	0	0.379	0.862	0.882	0	0.8	0.748	0.979
B8N3G7	B8NYZ9	332952.B8N3G7	332952.B8NYZ9	0	0	0	0	0.441	0.902	0.645	0.233	0.983
B8N3G7	B8NGN7	332952.B8N3G7	332952.B8NGN7	0	0	0	0	0.812	0.943	0	0.132	0.99
B8N3G7	B8NV82	332952.B8N3G7	332952.B8NV82	0.046	0	0	0	0.8	0.858	0.601	0.27	0.991
B8N3G7	B8N9R3	332952.B8N3G7	332952.B8N9R3	0.046	0	0	0	0.825	0.902	0.606	0.268	0.994
B8N3G7	B8NAU0	332952.B8N3G7	332952.B8NAU0	0	0	0	0	0.865	0.858	0.598	0.341	0.994
B8N3G7	B8NLJ6	332952.B8N3G7	332952.B8NLJ6	0	0	0	0	0.859	0.902	0.598	0.263	0.995
B8N3G7	B8NSF1	332952.B8N3G7	332952.B8NSF1	0.059	0	0	0	0.885	0.858	0.626	0.305	0.995
B8N3G7	B8NKF9	332952.B8N3G7	332952.B8NKF9	0.063	0	0	0	0.802	0.902	0.645	0.505	0.996
B8N3G7	B8NRV3	332952.B8N3G7	332952.B8NRV3	0.059	0	0	0	0.898	0.85	0.598	0.354	0.996
B8N3G7	rps1	332952.B8N3G7	332952.B8NSD4	0.063	0	0	0	0.9	0.899	0.598	0.133	0.996
B8N3G7	B8NW52	332952.B8N3G7	332952.B8NW52	0.046	0	0	0	0.896	0.858	0.598	0.383	0.996
B8N3G7	rps0	332952.B8N3G7	332952.B8N513	0.078	0	0	0	0.885	0.902	0.598	0.305	0.997
B8N3G7	B8N6A6	332952.B8N3G7	332952.B8N6A6	0.059	0	0	0	0.899	0.858	0.645	0.475	0.997
B8N3G7	B8NB42	332952.B8N3G7	332952.B8NB42	0.054	0	0	0	0.855	0.902	0.597	0.486	0.997
B8N3G7	B8NEA6	332952.B8N3G7	332952.B8NEA6	0.059	0	0	0	0.87	0.902	0.606	0.528	0.997
B8N3G7	B8NIQ5	332952.B8N3G7	332952.B8NIQ5	0	0	0	0	0.813	0.902	0.626	0.67	0.997
B8N3G7	B8NR98	332952.B8N3G7	332952.B8NR98	0.054	0	0	0	0.9	0.902	0.601	0.383	0.997
B8N3G7	B8NT05	332952.B8N3G7	332952.B8NT05	0	0	0	0	0.933	0.858	0.598	0.324	0.997
B8N3G7	B8NUR3	332952.B8N3G7	332952.B8NUR3	0.047	0	0	0	0.906	0.902	0.598	0.202	0.997
B8N3G7	B8NXT0	332952.B8N3G7	332952.B8NXT0	0.054	0	0	0	0.909	0.902	0.598	0.344	0.997
B8N3G7	B8N3W2	332952.B8N3G7	332952.B8N3W2	0	0	0	0	0.935	0.902	0.598	0.371	0.998
B8N3G7	B8N9U3	332952.B8N3G7	332952.B8N9U3	0	0	0	0	0.896	0.902	0.645	0.616	0.998
B8N3G7	B8NBW0	332952.B8N3G7	332952.B8NBW0	0	0	0	0	0.81	0.902	0.601	0.799	0.998
B8N3G7	B8NC19	332952.B8N3G7	332952.B8NC19	0.079	0	0	0	0.908	0.902	0.606	0.402	0.998
B8N3G7	B8NGD4	332952.B8N3G7	332952.B8NGD4	0.046	0	0	0	0.928	0.858	0.601	0.573	0.998
B8N3G7	B8NPV3	332952.B8N3G7	332952.B8NPV3	0	0	0	0	0.81	0.902	0.6	0.795	0.998
B8N3G7	B8NRH6	332952.B8N3G7	332952.B8NRH6	0.046	0	0	0	0.91	0.899	0.645	0.354	0.998
B8N3G7	B8NRS4	332952.B8N3G7	332952.B8NRS4	0	0	0	0	0.828	0.902	0.598	0.796	0.998
B8N3G7	B8NUR2	332952.B8N3G7	332952.B8NUR2	0	0	0	0	0.856	0.902	0.626	0.741	0.998
B8N3G7	B8N446	332952.B8N3G7	332952.B8N446	0	0	0	0	0.91	0.902	0.645	0.814	0.999
B8N3G7	B8ND05	332952.B8N3G7	332952.B8ND05	0	0	0	0	0.918	0.958	0.601	0.484	0.999
B8N3G7	B8NJ15	332952.B8N3G7	332952.B8NJ15	0.136	0	0.279	0	0.81	0.902	0.597	0.862	0.999
B8N3G7	B8NUP9	332952.B8N3G7	332952.B8NUP9	0.059	0	0	0	0.904	0.867	0.598	0.826	0.999
B8N3Q5	B8MWP5	332952.B8N3Q5	332952.B8MWP5	0	0	0	0	0.772	0.845	0.6	0.363	0.99
B8N3Q5	B8MY77	332952.B8N3Q5	332952.B8MY77	0	0	0	0	0.772	0.979	0.574	0.495	0.999
B8N3Q5	B8MZ16	332952.B8N3Q5	332952.B8MZ16	0	0	0	0	0.775	0.976	0.941	0.749	0.999
B8N3Q5	B8MZ55	332952.B8N3Q5	332952.B8MZ55	0	0	0	0	0.136	0.662	0.599	0.131	0.885
B8N3Q5	B8MZ85	332952.B8N3Q5	332952.B8MZ85	0	0	0	0	0.855	0.974	0.943	0.556	0.999
B8N3Q5	B8MZN8	332952.B8N3Q5	332952.B8MZN8	0	0	0	0	0.466	0.699	0	0	0.832
B8N3Q5	B8N054	332952.B8N3Q5	332952.B8N054	0	0	0	0	0.449	0.632	0.567	0.463	0.947
B8N3Q5	B8N0D5	332952.B8N3Q5	332952.B8N0D5	0	0	0	0	0.906	0.976	0.943	0.462	0.999
B8N3Q5	B8N180	332952.B8N3Q5	332952.B8N180	0	0	0	0	0.907	0.976	0.574	0.264	0.999
B8N3Q5	B8N1E9	332952.B8N3Q5	332952.B8N1E9	0	0	0	0	0.753	0.788	0.574	0.34	0.983
B8N3Q5	B8N204	332952.B8N3Q5	332952.B8N204	0	0	0	0	0.335	0.976	0	0.691	0.995
B8N3Q5	B8N3G3	332952.B8N3Q5	332952.B8N3G3	0	0	0	0	0	0.845	0.82	0.173	0.975
B8N3Q5	B8N3G7	332952.B8N3Q5	332952.B8N3G7	0	0	0.379	0.862	0.882	0	0.8	0.748	0.979
B8N3Q5	B8NYQ1	332952.B8N3Q5	332952.B8NYQ1	0	0	0	0	0.564	0.154	0	0.263	0.704
B8N3Q5	B8NLF1	332952.B8N3Q5	332952.B8NLF1	0	0	0	0	0.444	0.411	0	0.195	0.713
B8N3Q5	B8N9R7	332952.B8N3Q5	332952.B8N9R7	0	0	0	0	0.108	0	0.598	0.319	0.734
B8N3Q5	B8N442	332952.B8N3Q5	332952.B8N442	0	0	0	0	0.515	0	0	0.559	0.777
B8N3Q5	B8NIQ9	332952.B8N3Q5	332952.B8NIQ9	0	0	0	0	0.372	0.5	0	0.347	0.777
B8N3Q5	B8N5B0	332952.B8N3Q5	332952.B8N5B0	0	0	0	0	0.219	0.413	0.6	0.122	0.817
B8N3Q5	B8N4Q2	332952.B8N3Q5	332952.B8N4Q2	0	0	0	0	0.142	0.512	0.589	0.146	0.833
B8N3Q5	B8N507	332952.B8N3Q5	332952.B8N507	0	0	0	0	0.36	0.699	0	0.32	0.858
B8N3Q5	B8NQL4	332952.B8N3Q5	332952.B8NQL4	0	0	0	0	0.33	0.442	0.598	0.172	0.859
B8N3Q5	B8NFY6	332952.B8N3Q5	332952.B8NFY6	0	0	0	0	0.274	0.634	0.599	0	0.884
B8N3Q5	NIP1	332952.B8N3Q5	332952.B8NCT8	0	0	0	0	0.203	0.63	0.597	0.264	0.901
B8N3Q5	B8NW52	332952.B8N3Q5	332952.B8NW52	0	0	0	0	0.392	0.788	0.6	0.458	0.968
B8N3Q5	B8NRH6	332952.B8N3Q5	332952.B8NRH6	0	0	0	0	0.524	0.838	0.574	0.448	0.979
B8N3Q5	B8NC19	332952.B8N3Q5	332952.B8NC19	0	0	0	0	0.807	0.858	0	0.392	0.982
B8N3Q5	B8N6A6	332952.B8N3Q5	332952.B8N6A6	0	0	0	0	0.854	0.845	0	0.432	0.986
B8N3Q5	B8NT05	332952.B8N3Q5	332952.B8NT05	0	0	0	0	0.555	0.845	0.865	0.131	0.991
B8N3Q5	B8NUR3	332952.B8N3Q5	332952.B8NUR3	0	0	0	0	0.523	0.838	0.859	0.256	0.991
B8N3Q5	B8NGN7	332952.B8N3Q5	332952.B8NGN7	0	0	0	0	0.511	0.979	0	0.398	0.993
B8N3Q5	B8N3W2	332952.B8N3Q5	332952.B8N3W2	0	0	0	0	0.873	0.858	0.6	0.318	0.994
B8N3Q5	B8ND05	332952.B8N3Q5	332952.B8ND05	0	0	0	0	0.934	0.958	0	0.118	0.997
B8N3Q5	B8NGD4	332952.B8N3Q5	332952.B8NGD4	0	0	0	0	0.859	0.966	0	0.509	0.997
B8N3Q5	rps0	332952.B8N3Q5	332952.B8N513	0	0	0	0	0.854	0.858	0.866	0.406	0.998
B8N3Q5	B8NPV3	332952.B8N3Q5	332952.B8NPV3	0	0	0	0	0.853	0.976	0	0.468	0.998
B8N3Q5	B8N446	332952.B8N3Q5	332952.B8N446	0	0	0	0	0.903	0.976	0	0.556	0.999
B8N3Q5	B8N9R3	332952.B8N3Q5	332952.B8N9R3	0	0	0	0	0.905	0.976	0.762	0.468	0.999
B8N3Q5	B8N9U3	332952.B8N3Q5	332952.B8N9U3	0	0	0	0	0.841	0.976	0	0.667	0.999
B8N3Q5	B8NAU0	332952.B8N3Q5	332952.B8NAU0	0	0	0	0	0.89	0.966	0.945	0.546	0.999
B8N3Q5	B8NB42	332952.B8N3Q5	332952.B8NB42	0	0	0	0	0.908	0.976	0.943	0.556	0.999
B8N3Q5	B8NB78	332952.B8N3Q5	332952.B8NB78	0	0	0	0	0.866	0.966	0.945	0.716	0.999
B8N3Q5	B8NBW0	332952.B8N3Q5	332952.B8NBW0	0	0	0	0	0.891	0.976	0.574	0.556	0.999
B8N3Q5	B8NEA6	332952.B8N3Q5	332952.B8NEA6	0	0	0	0	0.911	0.976	0.574	0.475	0.999
B8N3Q5	B8NIQ5	332952.B8N3Q5	332952.B8NIQ5	0	0	0	0	0.927	0.976	0.574	0.467	0.999
B8N3Q5	B8NJ15	332952.B8N3Q5	332952.B8NJ15	0	0	0	0	0.851	0.976	0.941	0.701	0.999
B8N3Q5	B8NKF9	332952.B8N3Q5	332952.B8NKF9	0	0	0	0	0.911	0.976	0	0.421	0.999
B8N3Q5	B8NLJ6	332952.B8N3Q5	332952.B8NLJ6	0	0	0	0	0.913	0.976	0.928	0.514	0.999
B8N3Q5	B8NR98	332952.B8N3Q5	332952.B8NR98	0	0	0	0	0.907	0.976	0	0.496	0.999
B8N3Q5	B8NRS4	332952.B8N3Q5	332952.B8NRS4	0	0	0	0	0.9	0.976	0.941	0.61	0.999
B8N3Q5	B8NRV3	332952.B8N3Q5	332952.B8NRV3	0	0	0	0	0.858	0.966	0.945	0.595	0.999
B8N3Q5	rps1	332952.B8N3Q5	332952.B8NSD4	0	0	0	0	0.856	0.976	0.944	0.361	0.999
B8N3Q5	B8NSF1	332952.B8N3Q5	332952.B8NSF1	0	0	0	0	0.852	0.966	0.574	0.513	0.999
B8N3Q5	B8NUP9	332952.B8N3Q5	332952.B8NUP9	0	0	0	0	0.91	0.976	0.939	0.489	0.999
B8N3Q5	B8NUR2	332952.B8N3Q5	332952.B8NUR2	0	0	0	0	0.919	0.976	0	0.335	0.999
B8N3Q5	B8NV82	332952.B8N3Q5	332952.B8NV82	0	0	0	0	0.896	0.966	0.574	0.696	0.999
B8N3Q5	B8NXT0	332952.B8N3Q5	332952.B8NXT0	0	0	0	0	0.863	0.976	0.943	0.298	0.999
B8N3Q5	B8NYZ9	332952.B8N3Q5	332952.B8NYZ9	0	0	0	0	0.932	0.976	0.574	0.375	0.999
B8N3S3	B8MWA0	332952.B8N3S3	332952.B8MWA0	0	0	0	0	0.517	0	0.994	0.467	0.998
B8N3S3	B8N1M8	332952.B8N3S3	332952.B8N1M8	0	0	0	0	0.516	0	0.976	0.653	0.996
B8N3S3	B8N2H3	332952.B8N3S3	332952.B8N2H3	0.056	0	0	0	0.518	0	0	0.57	0.787
B8N3S3	B8N7H4	332952.B8N3S3	332952.B8N7H4	0	0	0	0	0	0	0.8	0.319	0.858
B8N3S3	B8N4T2	332952.B8N3S3	332952.B8N4T2	0	0	0	0	0.188	0	0.8	0.26	0.869
B8N3S3	adh1	332952.B8N3S3	332952.P41747	0	0	0	0	0.355	0.15	0.65	0.457	0.882
B8N3S3	B8NUD9	332952.B8N3S3	332952.B8NUD9	0	0	0	0	0.189	0	0.8	0.477	0.908
B8N3S3	B8N4B6	332952.B8N3S3	332952.B8N4B6	0	0	0	0	0	0	0.963	0.319	0.974
B8N3U4	B8NW52	332952.B8N3U4	332952.B8NW52	0	0	0	0	0.709	0	0	0	0.709
B8N3U4	B8NRH6	332952.B8N3U4	332952.B8NRH6	0	0	0	0	0.752	0	0	0	0.752
B8N3U7	B8N691	332952.B8N3U7	332952.B8N691	0	0	0	0	0	0	0.595	0.374	0.736
B8N3U7	B8NIU4	332952.B8N3U7	332952.B8NIU4	0	0	0	0	0.198	0.513	0.82	0.248	0.94
B8N3U7	B8NHN5	332952.B8N3U7	332952.B8NHN5	0	0	0	0	0.492	0.45	0.774	0.841	0.989
B8N3U7	B8NNR8	332952.B8N3U7	332952.B8NNR8	0	0	0	0	0.45	0.998	0	0.6	0.999
B8N3W2	B8MWP5	332952.B8N3W2	332952.B8MWP5	0	0	0	0	0.946	0.966	0.945	0.667	0.999
B8N3W2	B8MY77	332952.B8N3W2	332952.B8MY77	0	0	0	0	0.786	0.943	0.574	0.245	0.996
B8N3W2	B8MZ16	332952.B8N3W2	332952.B8MZ16	0	0	0	0	0.938	0.983	0.946	0.622	0.999
B8N3W2	B8MZ85	332952.B8N3W2	332952.B8MZ85	0	0	0	0	0.933	0.953	0.946	0.764	0.999
B8N3W2	B8MZN8	332952.B8N3W2	332952.B8MZN8	0	0	0	0	0.195	0.549	0.601	0.173	0.864
B8N3W2	B8N054	332952.B8N3W2	332952.B8N054	0	0	0	0	0.233	0.582	0.585	0.654	0.948
B8N3W2	B8N0D5	332952.B8N3W2	332952.B8N0D5	0	0	0	0	0.88	0.955	0.941	0.539	0.999
B8N3W2	B8N180	332952.B8N3W2	332952.B8N180	0	0	0	0	0.532	0.902	0.793	0.261	0.992
B8N3W2	B8N1E9	332952.B8N3W2	332952.B8N1E9	0	0	0	0	0.812	0.858	0.758	0.647	0.997
B8N3W2	B8N204	332952.B8N3W2	332952.B8N204	0	0	0	0	0.797	0.902	0.535	0.418	0.994
B8N3W2	B8N3G3	332952.B8N3W2	332952.B8N3G3	0	0	0	0	0.205	0.54	0.804	0.272	0.941
B8N3W2	B8N3G7	332952.B8N3W2	332952.B8N3G7	0	0	0	0	0.935	0.902	0.598	0.371	0.998
B8N3W2	B8N3Q5	332952.B8N3W2	332952.B8N3Q5	0	0	0	0	0.873	0.858	0.6	0.318	0.994
B8N3W2	B8NBK0	332952.B8N3W2	332952.B8NBK0	0	0	0	0	0.341	0	0.563	0.097	0.717
B8N3W2	B8NGN7	332952.B8N3W2	332952.B8NGN7	0	0	0	0	0.249	0.653	0	0.423	0.837
B8N3W2	B8NFY6	332952.B8N3W2	332952.B8NFY6	0	0	0	0	0.197	0.634	0.601	0.126	0.884
B8N3W2	NIP1	332952.B8N3W2	332952.B8NCT8	0	0	0	0	0.281	0.675	0.601	0.397	0.936
B8N3W2	B8N507	332952.B8N3W2	332952.B8N507	0	0	0	0	0.459	0.863	0.6	0.174	0.972
B8N3W2	B8NC19	332952.B8N3W2	332952.B8NC19	0	0	0	0	0.77	0.833	0	0.397	0.975
B8N3W2	B8N6A6	332952.B8N3W2	332952.B8N6A6	0	0	0	0	0.57	0.838	0.535	0.417	0.979
B8N3W2	B8NR98	332952.B8N3W2	332952.B8NR98	0	0	0	0	0.567	0.833	0.535	0.439	0.979
B8N3W2	B8NGD4	332952.B8N3W2	332952.B8NGD4	0	0	0	0	0.744	0.838	0.535	0.318	0.985
B8N3W2	B8NRH6	332952.B8N3W2	332952.B8NRH6	0	0	0	0	0.592	0.833	0.786	0.396	0.99
B8N3W2	rps1	332952.B8N3W2	332952.B8NSD4	0	0	0	0	0.703	0.871	0.6	0.427	0.99
B8N3W2	B8NT05	332952.B8N3W2	332952.B8NT05	0	0	0	0	0.725	0.838	0.868	0.432	0.996
B8N3W2	B8NUP9	332952.B8N3W2	332952.B8NUP9	0	0	0	0	0.732	0.871	0.829	0.461	0.996
B8N3W2	B8NUR3	332952.B8N3W2	332952.B8NUR3	0	0	0	0	0.521	0.871	0.839	0.724	0.997
B8N3W2	B8NW52	332952.B8N3W2	332952.B8NW52	0	0	0	0	0.746	0.838	0.869	0.542	0.997
B8N3W2	B8ND05	332952.B8N3W2	332952.B8ND05	0	0	0	0	0.947	0.958	0	0.293	0.998
B8N3W2	B8NRV3	332952.B8N3W2	332952.B8NRV3	0	0	0	0	0.841	0.838	0.869	0.454	0.998
B8N3W2	B8N446	332952.B8N3W2	332952.B8N446	0	0	0	0	0.94	0.983	0.519	0.652	0.999
B8N3W2	rps0	332952.B8N3W2	332952.B8N513	0	0	0	0	0.943	0.983	0.946	0.478	0.999
B8N3W2	B8N9R3	332952.B8N3W2	332952.B8N9R3	0	0	0	0	0.907	0.983	0.774	0.425	0.999
B8N3W2	B8N9U3	332952.B8N3W2	332952.B8N9U3	0	0	0	0	0.951	0.983	0	0.446	0.999
B8N3W2	B8NAU0	332952.B8N3W2	332952.B8NAU0	0	0	0	0	0.925	0.976	0.945	0.622	0.999
B8N3W2	B8NB42	332952.B8N3W2	332952.B8NB42	0	0	0	0	0.911	0.955	0.941	0.818	0.999
B8N3W2	B8NB78	332952.B8N3W2	332952.B8NB78	0	0	0	0	0.911	0.976	0.943	0.601	0.999
B8N3W2	B8NBW0	332952.B8N3W2	332952.B8NBW0	0	0	0	0	0.952	0.983	0.574	0.357	0.999
B8N3W2	B8NEA6	332952.B8N3W2	332952.B8NEA6	0	0	0	0	0.906	0.983	0.793	0.718	0.999
B8N3W2	B8NIQ5	332952.B8N3W2	332952.B8NIQ5	0	0	0	0	0.922	0.983	0.574	0.755	0.999
B8N3W2	B8NJ15	332952.B8N3W2	332952.B8NJ15	0	0	0	0	0.915	0.983	0.943	0.788	0.999
B8N3W2	B8NKF9	332952.B8N3W2	332952.B8NKF9	0	0	0	0	0.924	0.983	0	0.496	0.999
B8N3W2	B8NLJ6	332952.B8N3W2	332952.B8NLJ6	0	0	0	0	0.944	0.983	0.953	0.501	0.999
B8N3W2	B8NPV3	332952.B8N3W2	332952.B8NPV3	0	0	0	0	0.945	0.983	0	0.126	0.999
B8N3W2	B8NRS4	332952.B8N3W2	332952.B8NRS4	0	0	0	0	0.944	0.955	0.943	0.769	0.999
B8N3W2	B8NSF1	332952.B8N3W2	332952.B8NSF1	0	0	0	0	0.907	0.976	0.574	0.496	0.999
B8N3W2	B8NUR2	332952.B8N3W2	332952.B8NUR2	0	0	0	0	0.924	0.983	0	0.494	0.999
B8N3W2	B8NV82	332952.B8N3W2	332952.B8NV82	0	0	0	0	0.915	0.976	0.574	0.558	0.999
B8N3W2	B8NXT0	332952.B8N3W2	332952.B8NXT0	0	0	0	0	0.911	0.955	0.941	0.492	0.999
B8N3W2	B8NYZ9	332952.B8N3W2	332952.B8NYZ9	0	0	0	0	0.885	0.983	0.574	0.593	0.999
B8N3W9	B8NCF1	332952.B8N3W9	332952.B8NCF1	0	0	0	0	0	0	0.709	0	0.709
B8N3W9	B8NRV3	332952.B8N3W9	332952.B8NRV3	0.05	0	0	0	0	0	0.711	0	0.714
B8N3W9	B8N841	332952.B8N3W9	332952.B8N841	0	0	0	0	0.236	0	0.8	0	0.841
B8N3W9	B8NSJ8	332952.B8N3W9	332952.B8NSJ8	0	0	0	0	0.246	0	0.8	0.098	0.852
B8N3W9	B8NVA6	332952.B8N3W9	332952.B8NVA6	0	0	0	0	0	0	0.941	0.115	0.946
B8N3W9	B8NRD5	332952.B8N3W9	332952.B8NRD5	0	0	0	0	0	0	0.995	0.324	0.996
B8N3W9	B8NZ05	332952.B8N3W9	332952.B8NZ05	0	0	0	0	0.276	0	0.995	0.097	0.996
B8N439	TIF6	332952.B8N439	332952.B8NSI6	0	0	0	0	0	0	0	0.855	0.855
B8N442	B8MY77	332952.B8N442	332952.B8MY77	0	0	0	0	0.502	0	0	0.644	0.815
B8N442	B8N3Q5	332952.B8N442	332952.B8N3Q5	0	0	0	0	0.515	0	0	0.559	0.777
B8N442	B8NAU0	332952.B8N442	332952.B8NAU0	0	0	0	0	0.691	0	0	0.09	0.707
B8N442	rps0	332952.B8N442	332952.B8N513	0	0	0	0	0.392	0	0	0.562	0.722
B8N442	B8NT05	332952.B8N442	332952.B8NT05	0	0	0	0	0.618	0	0	0.342	0.738
B8N442	B8NW52	332952.B8N442	332952.B8NW52	0	0	0	0	0.619	0	0	0.352	0.743
B8N442	B8N4Q3	332952.B8N442	332952.B8N4Q3	0	0	0	0	0.103	0.233	0.682	0	0.762
B8N442	B8NHQ0	332952.B8N442	332952.B8NHQ0	0	0	0	0	0.103	0.233	0.682	0	0.762
B8N442	B8NYQ1	332952.B8N442	332952.B8NYQ1	0	0	0	0	0.503	0.497	0	0.154	0.77
B8N442	B8N4Q2	332952.B8N442	332952.B8N4Q2	0	0	0	0	0.19	0.259	0.897	0.128	0.939
B8N442	B8NLF1	332952.B8N442	332952.B8NLF1	0	0	0	0	0.182	0	0.941	0.172	0.957
B8N446	B8MWA0	332952.B8N446	332952.B8MWA0	0	0	0	0	0.229	0.896	0	0.26	0.935
B8N446	B8MWP5	332952.B8N446	332952.B8MWP5	0.06	0	0	0	0.925	0.976	0	0.405	0.999
B8N446	B8MY77	332952.B8N446	332952.B8MY77	0.112	0	0	0	0.926	0.979	0.916	0.762	0.999
B8N446	B8MZ16	332952.B8N446	332952.B8MZ16	0	0	0	0	0.862	0.983	0.519	0.639	0.999
B8N446	B8MZ85	332952.B8N446	332952.B8MZ85	0	0	0	0	0.907	0.982	0.499	0.788	0.999
B8N446	B8N0D5	332952.B8N446	332952.B8N0D5	0	0	0	0	0.923	0.983	0	0.735	0.999
B8N446	B8N180	332952.B8N446	332952.B8N180	0.461	0	0	0	0.94	0.983	0.916	0.712	0.999
B8N446	B8N1E9	332952.B8N446	332952.B8N1E9	0.081	0	0	0	0.953	0.976	0.943	0.412	0.999
B8N446	B8N204	332952.B8N446	332952.B8N204	0	0	0	0	0.946	0.983	0.925	0.632	0.999
B8N446	B8N350	332952.B8N446	332952.B8N350	0	0	0	0	0.766	0	0	0	0.766
B8N446	B8N3G3	332952.B8N446	332952.B8N3G3	0.054	0	0	0	0.158	0.923	0	0.129	0.939
B8N446	B8N3G7	332952.B8N446	332952.B8N3G7	0	0	0	0	0.91	0.902	0.645	0.814	0.999
B8N446	B8N3Q5	332952.B8N446	332952.B8N3Q5	0	0	0	0	0.903	0.976	0	0.556	0.999
B8N446	B8N3W2	332952.B8N446	332952.B8N3W2	0	0	0	0	0.94	0.983	0.519	0.652	0.999
B8N446	B8NBK0	332952.B8N446	332952.B8NBK0	0	0	0	0	0.287	0	0.563	0.128	0.705
B8N446	TIF6	332952.B8N446	332952.B8NSI6	0.461	0	0	0	0.184	0.523	0	0.378	0.852
B8N446	B8NRS8	332952.B8N446	332952.B8NRS8	0	0	0	0	0.525	0.724	0	0	0.863
B8N446	B8NCF1	332952.B8N446	332952.B8NCF1	0	0	0	0	0.488	0.537	0	0.735	0.932
B8N446	B8NAU0	332952.B8N446	332952.B8NAU0	0	0	0	0	0.524	0.838	0.508	0.236	0.967
B8N446	B8NJ15	332952.B8N446	332952.B8NJ15	0	0	0	0	0.526	0.835	0.535	0.402	0.975
B8N446	B8NEA6	332952.B8N446	332952.B8NEA6	0	0	0	0	0.743	0.833	0.819	0.43	0.995
B8N446	B8NBW0	332952.B8N446	332952.B8NBW0	0	0	0	0	0.773	0.833	0.821	0.713	0.998
B8N446	B8NXT0	332952.B8N446	332952.B8NXT0	0	0	0	0	0.911	0.976	0	0.311	0.998
B8N446	rps0	332952.B8N446	332952.B8N513	0	0	0	0	0.947	0.983	0.535	0.42	0.999
B8N446	B8N6A6	332952.B8N446	332952.B8N6A6	0	0	0	0	0.942	0.976	0.937	0.801	0.999
B8N446	B8N9R3	332952.B8N446	332952.B8N9R3	0	0	0	0	0.917	0.983	0.916	0.732	0.999
B8N446	B8N9U3	332952.B8N446	332952.B8N9U3	0	0	0	0	0.853	0.983	0.922	0.603	0.999
B8N446	B8NB42	332952.B8N446	332952.B8NB42	0	0	0	0	0.951	0.983	0.519	0.727	0.999
B8N446	B8NB78	332952.B8N446	332952.B8NB78	0	0	0	0	0.94	0.976	0.493	0.849	0.999
B8N446	B8NC19	332952.B8N446	332952.B8NC19	0	0	0.207	0	0.933	0.983	0.923	0.812	0.999
B8N446	B8ND05	332952.B8N446	332952.B8ND05	0	0	0	0	0.915	0.958	0.916	0.576	0.999
B8N446	B8NGD4	332952.B8N446	332952.B8NGD4	0	0	0.204	0	0.953	0.976	0.923	0.634	0.999
B8N446	B8NGN7	332952.B8N446	332952.B8NGN7	0	0	0	0	0.867	0.979	0.596	0.113	0.999
B8N446	B8NIQ5	332952.B8N446	332952.B8NIQ5	0	0	0	0	0.953	0.983	0.941	0.568	0.999
B8N446	B8NKF9	332952.B8N446	332952.B8NKF9	0.052	0	0	0	0.919	0.983	0.92	0.741	0.999
B8N446	B8NLJ6	332952.B8N446	332952.B8NLJ6	0	0	0	0	0.945	0.983	0.6	0.596	0.999
B8N446	B8NPV3	332952.B8N446	332952.B8NPV3	0	0	0	0	0.906	0.983	0.601	0.557	0.999
B8N446	B8NR98	332952.B8N446	332952.B8NR98	0	0	0	0	0.931	0.983	0.914	0.755	0.999
B8N446	B8NRH6	332952.B8N446	332952.B8NRH6	0	0	0	0	0.915	0.983	0.916	0.586	0.999
B8N446	B8NRS4	332952.B8N446	332952.B8NRS4	0.461	0	0	0	0.938	0.983	0.519	0.819	0.999
B8N446	B8NRV3	332952.B8N446	332952.B8NRV3	0	0	0	0	0.916	0.976	0.519	0.588	0.999
B8N446	rps1	332952.B8N446	332952.B8NSD4	0	0	0.215	0	0.908	0.983	0.535	0.515	0.999
B8N446	B8NSF1	332952.B8N446	332952.B8NSF1	0	0	0	0	0.901	0.976	0.937	0.668	0.999
B8N446	B8NT05	332952.B8N446	332952.B8NT05	0	0	0	0	0.95	0.976	0.519	0.264	0.999
B8N446	B8NUP9	332952.B8N446	332952.B8NUP9	0	0	0	0	0.934	0.983	0	0.816	0.999
B8N446	B8NUR2	332952.B8N446	332952.B8NUR2	0.131	0	0.236	0	0.944	0.983	0.92	0.628	0.999
B8N446	B8NUR3	332952.B8N446	332952.B8NUR3	0	0	0	0	0.921	0.983	0.519	0.509	0.999
B8N446	B8NV82	332952.B8N446	332952.B8NV82	0	0	0	0	0.947	0.976	0.923	0.442	0.999
B8N446	B8NW52	332952.B8N446	332952.B8NW52	0	0	0	0	0.926	0.976	0.493	0.435	0.999
B8N446	B8NYZ9	332952.B8N446	332952.B8NYZ9	0	0	0	0	0.929	0.983	0.941	0.337	0.999
B8N4B6	B8MWA0	332952.B8N4B6	332952.B8MWA0	0.059	0	0	0	0.288	0	0.985	0.407	0.993
B8N4B6	B8N1M8	332952.B8N4B6	332952.B8N1M8	0	0	0	0	0.197	0	0.934	0.396	0.965
B8N4B6	B8N2F2	332952.B8N4B6	332952.B8N2F2	0	0	0	0	0	0	0.819	0.262	0.861
B8N4B6	B8N3S3	332952.B8N4B6	332952.B8N3S3	0	0	0	0	0	0	0.963	0.319	0.974
B8N4B6	B8NVA6	332952.B8N4B6	332952.B8NVA6	0	0	0.303	0	0.135	0	0.469	0.256	0.73
B8N4B6	B8NZ05	332952.B8N4B6	332952.B8NZ05	0	0	0	0	0.422	0.39	0	0.328	0.742
B8N4B6	B8NSJ8	332952.B8N4B6	332952.B8NSJ8	0	0	0	0	0.457	0.404	0	0.375	0.78
B8N4B6	B8NRD5	332952.B8N4B6	332952.B8NRD5	0	0	0	0	0.284	0.404	0.36	0.377	0.807
B8N4B6	B8N4T2	332952.B8N4B6	332952.B8N4T2	0.042	0	0	0.15	0.115	0	0.8	0.362	0.868
B8N4B6	adh1	332952.B8N4B6	332952.P41747	0	0	0	0	0.181	0	0.82	0.26	0.881
B8N4B6	B8NUD9	332952.B8N4B6	332952.B8NUD9	0	0	0	0	0.265	0	0.8	0.281	0.885
B8N4B6	B8N7H4	332952.B8N4B6	332952.B8N7H4	0	0	0.48	0.93	0	0	0.9	0	0.903
B8N4E9	B8MXS8	332952.B8N4E9	332952.B8MXS8	0	0	0	0	0.145	0.555	0.496	0.342	0.857
B8N4E9	B8N4Q2	332952.B8N4E9	332952.B8N4Q2	0	0	0	0	0.14	0.402	0	0.482	0.71
B8N4E9	B8NB87	332952.B8N4E9	332952.B8NB87	0	0	0	0.836	0.145	0.212	0.6	0.75	0.742
B8N4E9	B8NCF1	332952.B8N4E9	332952.B8NCF1	0	0	0	0	0.099	0.276	0.599	0.206	0.765
B8N4E9	B8NQ65	332952.B8N4E9	332952.B8NQ65	0	0	0	0	0.443	0.482	0	0.328	0.789
B8N4E9	B8NIQ9	332952.B8N4E9	332952.B8NIQ9	0	0	0	0	0.196	0.154	0	0.716	0.79
B8N4E9	cpyA	332952.B8N4E9	332952.B8NXS9	0	0	0	0	0	0.432	0	0.786	0.873
B8N4E9	B8N5B0	332952.B8N4E9	332952.B8N5B0	0	0	0	0.917	0.519	0.609	0.789	0.457	0.958
B8N4E9	B8NBK0	332952.B8N4E9	332952.B8NBK0	0	0	0.238	0	0.83	0.583	0.581	0.846	0.996
B8N4E9	B8NQL4	332952.B8N4E9	332952.B8NQL4	0	0	0	0	0.658	0.547	0.501	0.953	0.996
B8N4I0	B8MWA0	332952.B8N4I0	332952.B8MWA0	0.084	0	0	0	0.309	0	0	0.687	0.785
B8N4I0	B8N2F2	332952.B8N4I0	332952.B8N2F2	0.045	0	0	0	0.186	0.482	0	0.396	0.724
B8N4I0	B8N2H3	332952.B8N4I0	332952.B8N2H3	0.051	0	0	0	0.195	0.178	0	0.601	0.716
B8N4I0	B8NIQ9	332952.B8N4I0	332952.B8NIQ9	0.063	0	0	0	0.322	0.672	0	0.3	0.835
B8N4I0	B8NUD9	332952.B8N4I0	332952.B8NUD9	0.074	0	0	0	0.734	0.634	0	0.892	0.989
B8N4I0	B8N4T2	332952.B8N4I0	332952.B8N4T2	0.061	0	0	0	0.691	0.782	0	0.874	0.991
B8N4I0	B8NFW5	332952.B8N4I0	332952.B8NFW5	0.112	0	0	0	0	0	0.994	0.265	0.996
B8N4M7	B8NS26	332952.B8N4M7	332952.B8NS26	0	0	0	0	0	0.523	0.365	0.532	0.846
B8N4M7	B8NKP1	332952.B8N4M7	332952.B8NKP1	0	0	0	0	0	0.227	0.837	0.44	0.923
B8N4Q2	B8MWA0	332952.B8N4Q2	332952.B8MWA0	0	0	0	0	0.193	0.581	0	0.441	0.794
B8N4Q2	B8MYF4	332952.B8N4Q2	332952.B8MYF4	0	0	0	0	0	0.497	0	0.693	0.839
B8N4Q2	B8N3G7	332952.B8N4Q2	332952.B8N3G7	0	0	0	0	0	0.614	0.589	0.133	0.85
B8N4Q2	B8N3Q5	332952.B8N4Q2	332952.B8N3Q5	0	0	0	0	0.142	0.512	0.589	0.146	0.833
B8N4Q2	B8N442	332952.B8N4Q2	332952.B8N442	0	0	0	0	0.19	0.259	0.897	0.128	0.939
B8N4Q2	B8N4E9	332952.B8N4Q2	332952.B8N4E9	0	0	0	0	0.14	0.402	0	0.482	0.71
B8N4Q2	adh1	332952.B8N4Q2	332952.P41747	0	0	0	0	0.181	0.489	0	0.35	0.704
B8N4Q2	B8ND52	332952.B8N4Q2	332952.B8ND52	0	0	0	0	0	0.521	0	0.513	0.757
B8N4Q2	B8NKB7	332952.B8N4Q2	332952.B8NKB7	0	0	0	0	0	0.521	0	0.513	0.757
B8N4Q2	B8NQL4	332952.B8N4Q2	332952.B8NQL4	0	0	0	0	0	0.421	0	0.611	0.765
B8N4Q2	B8NHN5	332952.B8N4Q2	332952.B8NHN5	0	0	0	0	0	0.649	0.597	0.33	0.897
B8N4Q2	B8N4Q3	332952.B8N4Q2	332952.B8N4Q3	0	0	0	0	0.35	0.743	0.852	0.8	0.994
B8N4Q2	B8NHQ0	332952.B8N4Q2	332952.B8NHQ0	0	0	0	0	0.35	0.743	0.852	0.809	0.995
B8N4Q3	B8N442	332952.B8N4Q3	332952.B8N442	0	0	0	0	0.103	0.233	0.682	0	0.762
B8N4Q3	B8N4Q2	332952.B8N4Q3	332952.B8N4Q2	0	0	0	0	0.35	0.743	0.852	0.8	0.994
B8N4Q3	B8ND63	332952.B8N4Q3	332952.B8ND63	0	0	0	0	0.192	0.5	0	0.54	0.798
B8N4S4	B8N204	332952.B8N4S4	332952.B8N204	0	0	0.297	0.312	0.404	0	0.493	0.134	0.76
B8N4T2	B8MWA0	332952.B8N4T2	332952.B8MWA0	0.081	0	0	0	0.498	0.265	0.995	0.264	0.999
B8N4T2	B8MX84	332952.B8N4T2	332952.B8MX84	0.047	0	0	0	0.279	0.19	0	0.529	0.703
B8N4T2	B8MZQ0	332952.B8N4T2	332952.B8MZQ0	0.055	0	0	0	0.142	0	0.995	0.329	0.997
B8N4T2	B8N1K6	332952.B8N4T2	332952.B8N1K6	0.081	0	0	0	0.458	0	0.994	0.246	0.997
B8N4T2	B8N1M8	332952.B8N4T2	332952.B8N1M8	0.042	0	0	0	0.222	0	0.994	0.67	0.998
B8N4T2	B8N2H3	332952.B8N4T2	332952.B8N2H3	0.063	0	0	0	0.493	0.621	0.995	0.277	0.999
B8N4T2	B8N2Y6	332952.B8N4T2	332952.B8N2Y6	0.054	0	0	0	0.244	0.331	0.995	0.266	0.998
B8N4T2	B8N3S3	332952.B8N4T2	332952.B8N3S3	0	0	0	0	0.188	0	0.8	0.26	0.869
B8N4T2	B8N4B6	332952.B8N4T2	332952.B8N4B6	0.042	0	0	0.15	0.115	0	0.8	0.362	0.868
B8N4T2	B8N4I0	332952.B8N4T2	332952.B8N4I0	0.061	0	0	0	0.691	0.782	0	0.874	0.991
B8N4T2	B8NQF0	332952.B8N4T2	332952.B8NQF0	0.074	0	0	0	0.142	0.555	0	0.282	0.712
B8N4T2	B8N691	332952.B8N4T2	332952.B8N691	0.076	0	0	0	0.343	0.288	0	0.423	0.717
B8N4T2	B8NYQ1	332952.B8N4T2	332952.B8NYQ1	0.054	0	0	0	0.354	0.495	0	0.324	0.763
B8N4T2	B8N9V1	332952.B8N4T2	332952.B8N9V1	0	0	0	0	0.338	0.534	0	0.399	0.798
B8N4T2	B8NTX6	332952.B8N4T2	332952.B8NTX6	0.054	0	0	0	0	0.188	0.8	0	0.833
B8N4T2	B8N7H4	332952.B8N4T2	332952.B8N7H4	0.042	0	0	0	0.115	0	0.8	0.362	0.877
B8N4T2	B8NIQ9	332952.B8N4T2	332952.B8NIQ9	0.081	0	0	0	0.227	0.265	0.449	0.638	0.877
B8N4T2	adh1	332952.B8N4T2	332952.P41747	0	0	0	0	0	0.15	0.815	0.4	0.897
B8N4T2	B8NAL4	332952.B8N4T2	332952.B8NAL4	0.054	0	0	0	0.244	0.331	0.8	0.318	0.923
B8N4T2	B8NFW5	332952.B8N4T2	332952.B8NFW5	0.081	0	0	0	0	0	0.994	0.486	0.997
B8N4T2	B8NUD9	332952.B8N4T2	332952.B8NUD9	0.061	0	0	0	0.441	0.656	0.9	0.868	0.997
B8N4T6	B8NRS8	332952.B8N4T6	332952.B8NRS8	0	0	0	0	0.354	0.507	0	0.335	0.77
B8N4T6	B8N6U8	332952.B8N4T6	332952.B8N6U8	0	0	0	0	0.237	0	0.824	0	0.86
B8N4T6	B8NJI9	332952.B8N4T6	332952.B8NJI9	0	0	0	0	0	0.824	0	0.404	0.891
B8N4T6	B8NTR8	332952.B8N4T6	332952.B8NTR8	0	0	0	0	0.281	0	0.87	0.319	0.931
B8N4T6	B8NQL8	332952.B8N4T6	332952.B8NQL8	0	0	0	0	0.521	0.862	0.8	0.863	0.998
B8N4T6	B8NA18	332952.B8N4T6	332952.B8NA18	0	0	0	0	0.61	0.699	0.8	0.958	0.999
B8N4V0	B8N2K3	332952.B8N4V0	332952.B8N2K3	0	0	0	0	0.597	0.993	0.972	0.949	0.999
B8N4V0	B8N350	332952.B8N4V0	332952.B8N350	0	0	0	0	0.283	0.65	0.715	0.352	0.947
B8N4V0	B8NS26	332952.B8N4V0	332952.B8NS26	0	0	0	0	0	0.496	0.115	0.397	0.708
B8N4V0	B8N9G4	332952.B8N4V0	332952.B8N9G4	0	0	0	0	0	0	0.788	0	0.788
B8N4V0	B8N5B0	332952.B8N4V0	332952.B8N5B0	0	0	0	0	0	0.202	0.765	0.104	0.817
B8N4V0	B8NJQ2	332952.B8N4V0	332952.B8NJQ2	0	0	0	0	0.247	0	0.666	0.331	0.817
B8N4V0	B8NSZ1	332952.B8N4V0	332952.B8NSZ1	0	0	0	0	0.247	0	0.666	0.331	0.817
B8N4V0	B8NKP1	332952.B8N4V0	332952.B8NKP1	0	0	0	0	0.272	0.255	0	0.703	0.825
B8N4V0	B8N691	332952.B8N4V0	332952.B8N691	0	0	0	0	0.143	0	0.817	0	0.836
B8N4V0	B8ND52	332952.B8N4V0	332952.B8ND52	0	0	0	0.862	0.245	0.72	0.557	0.411	0.904
B8N4V0	B8NKB7	332952.B8N4V0	332952.B8NKB7	0	0	0	0.862	0.245	0.72	0.557	0.411	0.904
B8N4V0	B8N9R7	332952.B8N4V0	332952.B8N9R7	0	0	0	0	0.313	0	0.802	0.55	0.933
B8N4V0	B8NWC7	332952.B8N4V0	332952.B8NWC7	0	0	0	0	0.273	0.162	0	0.943	0.962
B8N4V0	B8N5W7	332952.B8N4V0	332952.B8N5W7	0	0	0	0	0.138	0.518	0	0.92	0.964
B8N4V0	B8NV28	332952.B8N4V0	332952.B8NV28	0	0	0	0	0.188	0.827	0.802	0.874	0.996
B8N507	B8MWP5	332952.B8N507	332952.B8MWP5	0	0	0.377	0	0.589	0.864	0.6	0.363	0.99
B8N507	B8MZ85	332952.B8N507	332952.B8MZ85	0.06	0	0.379	0	0.113	0.893	0.6	0.238	0.979
B8N507	B8MZN8	332952.B8N507	332952.B8MZN8	0	0	0	0.706	0.867	0.998	0.6	0.961	0.999
B8N507	B8N0D5	332952.B8N507	332952.B8N0D5	0.079	0	0.268	0	0.107	0.912	0.918	0.362	0.997
B8N507	B8N180	332952.B8N507	332952.B8N180	0	0	0	0	0.4	0.501	0	0.176	0.732
B8N507	B8N1E9	332952.B8N507	332952.B8N1E9	0	0	0	0	0.507	0.504	0.82	0.251	0.963
B8N507	B8N3G3	332952.B8N507	332952.B8N3G3	0	0	0.254	0	0.486	0.54	0	0.097	0.819
B8N507	B8N3Q5	332952.B8N507	332952.B8N3Q5	0	0	0	0	0.36	0.699	0	0.32	0.858
B8N507	B8N3W2	332952.B8N507	332952.B8N3W2	0	0	0	0	0.459	0.863	0.6	0.174	0.972
B8N507	B8NCF1	332952.B8N507	332952.B8NCF1	0	0	0	0	0.701	0	0	0	0.701
B8N507	B8N9R3	332952.B8N507	332952.B8N9R3	0.06	0	0	0	0.455	0.283	0	0.324	0.718
B8N507	B8NRH6	332952.B8N507	332952.B8NRH6	0.058	0	0.352	0	0.418	0	0	0.309	0.722
B8N507	B8NEA6	332952.B8N507	332952.B8NEA6	0.079	0	0.36	0	0.452	0	0	0.3	0.744
B8N507	B8NW52	332952.B8N507	332952.B8NW52	0.06	0	0.257	0	0.144	0	0.6	0.097	0.745
B8N507	B8NR98	332952.B8N507	332952.B8NR98	0	0	0.366	0	0.26	0.264	0	0.353	0.747
B8N507	B8NPV3	332952.B8N507	332952.B8NPV3	0	0	0.308	0	0.413	0.357	0	0.172	0.755
B8N507	B8NQI6	332952.B8N507	332952.B8NQI6	0	0	0	0	0.565	0.562	0	0	0.801
B8N507	rps1	332952.B8N507	332952.B8NSD4	0.047	0	0.28	0	0.145	0.263	0.6	0.131	0.815
B8N507	B8NT05	332952.B8N507	332952.B8NT05	0	0	0	0	0.689	0	0	0.588	0.866
B8N507	rps0	332952.B8N507	332952.B8N513	0	0	0.263	0	0.143	0	0.804	0.128	0.878
B8N507	B8NB42	332952.B8N507	332952.B8NB42	0	0	0.34	0	0.137	0.523	0.598	0.139	0.889
B8N507	TIF6	332952.B8N507	332952.B8NSI6	0	0	0.435	0	0.547	0.519	0	0.288	0.901
B8N507	B8NRV3	332952.B8N507	332952.B8NRV3	0.076	0	0.34	0	0.267	0	0.82	0.135	0.918
B8N507	B8NUP9	332952.B8N507	332952.B8NUP9	0.079	0	0.328	0	0.14	0.259	0.804	0.206	0.924
B8N507	B8NGD4	332952.B8N507	332952.B8NGD4	0.058	0	0.409	0	0.611	0.512	0	0.399	0.925
B8N507	B8NXT0	332952.B8N507	332952.B8NXT0	0	0	0	0	0.349	0.862	0	0.241	0.926
B8N507	B8N6A6	332952.B8N507	332952.B8N6A6	0.079	0	0.353	0	0.578	0.625	0	0.453	0.939
B8N507	B8NJ15	332952.B8N507	332952.B8NJ15	0	0	0	0	0.452	0.751	0.599	0.097	0.944
B8N507	B8NGQ2	332952.B8N507	332952.B8NGQ2	0	0	0	0	0.856	0.533	0	0.252	0.945
B8N507	B8NRS4	332952.B8N507	332952.B8NRS4	0.054	0	0.282	0	0.432	0.862	0	0.283	0.955
B8N507	B8NUR3	332952.B8N507	332952.B8NUR3	0	0	0.405	0	0.489	0.862	0.934	0.367	0.998
B8N562	B8NW18	332952.B8N562	332952.B8NW18	0.06	0	0	0	0.076	0	0.708	0	0.724
B8N5B0	B8MWA0	332952.B8N5B0	332952.B8MWA0	0	0	0	0	0.118	0.486	0.474	0.378	0.832
B8N5B0	B8MXS8	332952.B8N5B0	332952.B8MXS8	0	0	0	0	0.143	0.742	0.486	0.261	0.905
B8N5B0	B8N054	332952.B8N5B0	332952.B8N054	0	0	0	0	0.158	0.304	0	0.534	0.703
B8N5B0	B8N1E9	332952.B8N5B0	332952.B8N1E9	0	0	0	0	0.351	0.393	0	0.45	0.764
B8N5B0	B8N1K6	332952.B8N5B0	332952.B8N1K6	0	0	0	0	0.469	0	0	0.493	0.719
B8N5B0	B8N2H3	332952.B8N5B0	332952.B8N2H3	0	0	0	0	0.315	0.34	0	0.549	0.778
B8N5B0	B8N2K3	332952.B8N5B0	332952.B8N2K3	0	0	0	0	0.193	0.159	0.789	0	0.844
B8N5B0	B8N2Y6	332952.B8N5B0	332952.B8N2Y6	0	0	0	0	0.19	0.451	0.489	0.275	0.813
B8N5B0	B8N350	332952.B8N5B0	332952.B8N350	0	0	0	0	0.246	0.179	0.597	0.542	0.87
B8N5B0	B8N3Q5	332952.B8N5B0	332952.B8N3Q5	0	0	0	0	0.219	0.413	0.6	0.122	0.817
B8N5B0	B8N4E9	332952.B8N5B0	332952.B8N4E9	0	0	0	0.917	0.519	0.609	0.789	0.457	0.958
B8N5B0	B8N4V0	332952.B8N5B0	332952.B8N4V0	0	0	0	0	0	0.202	0.765	0.104	0.817
B8N5B0	B8NAU0	332952.B8N5B0	332952.B8NAU0	0	0	0	0	0.166	0.504	0	0.352	0.709
B8N5B0	B8ND52	332952.B8N5B0	332952.B8ND52	0	0	0	0	0.192	0.448	0	0.413	0.715
B8N5B0	B8NKB7	332952.B8N5B0	332952.B8NKB7	0	0	0	0	0.192	0.448	0	0.413	0.715
B8N5B0	B8NK50	332952.B8N5B0	332952.B8NK50	0	0	0	0	0.235	0.398	0	0.45	0.725
B8N5B0	B8NRV1	332952.B8N5B0	332952.B8NRV1	0	0	0	0	0.139	0.656	0	0.169	0.732
B8N5B0	TIF6	332952.B8N5B0	332952.B8NSI6	0	0	0	0	0.138	0.493	0	0.438	0.733
B8N5B0	artA	332952.B8N5B0	332952.B8NLM9	0	0	0	0	0.236	0.508	0	0.366	0.741
B8N5B0	B8NW52	332952.B8N5B0	332952.B8NW52	0	0	0	0	0.194	0.613	0	0.278	0.755
B8N5B0	B8NLF1	332952.B8N5B0	332952.B8NLF1	0	0	0	0	0.268	0.269	0.389	0.384	0.772
B8N5B0	B8NWC9	332952.B8N5B0	332952.B8NWC9	0	0	0	0	0.144	0.633	0	0.446	0.811
B8N5B0	B8NYY7	332952.B8N5B0	332952.B8NYY7	0	0	0	0	0	0	0.804	0.126	0.821
B8N5B0	B8NAL4	332952.B8N5B0	332952.B8NAL4	0	0	0	0	0.19	0.451	0.489	0.397	0.845
B8N5B0	B8NIQ9	332952.B8N5B0	332952.B8NIQ9	0	0	0	0	0.396	0.512	0	0.584	0.867
B8N5B0	B8NNR8	332952.B8N5B0	332952.B8NNR8	0	0	0	0	0.107	0.62	0.601	0.336	0.898
B8N5B0	B8NHN5	332952.B8N5B0	332952.B8NHN5	0	0	0	0	0.115	0.544	0.804	0	0.914
B8N5B0	B8NGN7	332952.B8N5B0	332952.B8NGN7	0	0	0	0	0.482	0.613	0.478	0.55	0.947
B8N5B0	B8NV28	332952.B8N5B0	332952.B8NV28	0	0	0	0	0	0	0.911	0.435	0.948
B8N5B0	B8NBK0	332952.B8N5B0	332952.B8NBK0	0	0	0.245	0	0.522	0.154	0.804	0.719	0.98
B8N5B0	B8NB87	332952.B8N5B0	332952.B8NB87	0	0	0	0.855	0.4	0.681	0.91	0.733	0.983
B8N5B0	B8N9R7	332952.B8N5B0	332952.B8N9R7	0	0	0	0	0.134	0.773	0.912	0.525	0.991
B8N5B0	B8NCF1	332952.B8N5B0	332952.B8NCF1	0	0	0	0	0.281	0.544	0.945	0.736	0.995
B8N5B0	B8NQL4	332952.B8N5B0	332952.B8NQL4	0	0	0	0	0.526	0.627	0.761	0.891	0.995
B8N5B0	B8NYQ1	332952.B8N5B0	332952.B8NYQ1	0	0	0.479	0.904	0.191	0.583	0.988	0.789	0.996
B8N5W7	B8N2K3	332952.B8N5W7	332952.B8N2K3	0	0	0	0	0.235	0.52	0	0.691	0.877
B8N5W7	B8N4V0	332952.B8N5W7	332952.B8N4V0	0	0	0	0	0.138	0.518	0	0.92	0.964
B8N5W7	B8NKP1	332952.B8N5W7	332952.B8NKP1	0	0	0	0	0	0.16	0	0.772	0.8
B8N5W7	B8ND52	332952.B8N5W7	332952.B8ND52	0	0	0	0	0.2	0.673	0	0.411	0.832
B8N5W7	B8NKB7	332952.B8N5W7	332952.B8NKB7	0	0	0	0	0.2	0.673	0	0.411	0.832
B8N5W7	B8NWC7	332952.B8N5W7	332952.B8NWC7	0	0	0	0	0.339	0.519	0	0.958	0.985
B8N691	B8MXS8	332952.B8N691	332952.B8MXS8	0.129	0	0	0	0.262	0	0.615	0.72	0.921
B8N691	B8N1K6	332952.B8N691	332952.B8N1K6	0.461	0	0.293	0	0.804	0.17	0.9	0.474	0.996
B8N691	B8N2H3	332952.B8N691	332952.B8N2H3	0.129	0	0	0	0.802	0.522	0	0.594	0.962
B8N691	B8N350	332952.B8N691	332952.B8N350	0	0	0	0	0	0	0.9	0	0.9
B8N691	B8N3U7	332952.B8N691	332952.B8N3U7	0	0	0	0	0	0	0.595	0.374	0.736
B8N691	B8N4T2	332952.B8N691	332952.B8N4T2	0.076	0	0	0	0.343	0.288	0	0.423	0.717
B8N691	B8N4V0	332952.B8N691	332952.B8N4V0	0	0	0	0	0.143	0	0.817	0	0.836
B8N691	B8NIQ9	332952.B8N691	332952.B8NIQ9	0.089	0	0	0	0.406	0.382	0	0.257	0.718
B8N691	B8NJ18	332952.B8N691	332952.B8NJ18	0	0	0	0	0.087	0	0.655	0.262	0.747
B8N691	B8NFX0	332952.B8N691	332952.B8NFX0	0	0	0	0	0	0	0.789	0.116	0.806
B8N691	B8NJQ2	332952.B8N691	332952.B8NJQ2	0	0	0	0	0	0	0.773	0.274	0.828
B8N691	B8NSZ1	332952.B8N691	332952.B8NSZ1	0	0	0	0	0	0	0.773	0.274	0.828
B8N691	B8NWC9	332952.B8N691	332952.B8NWC9	0.082	0	0	0	0.143	0	0.82	0.241	0.878
B8N691	B8N9G4	332952.B8N691	332952.B8N9G4	0.058	0	0	0	0.234	0	0.861	0.153	0.904
B8N691	B8NK50	332952.B8N691	332952.B8NK50	0	0	0	0	0.118	0	0.994	0.732	0.998
B8N6A6	B8MWA0	332952.B8N6A6	332952.B8MWA0	0.461	0	0	0	0.431	0.896	0	0.501	0.982
B8N6A6	B8MWP5	332952.B8N6A6	332952.B8MWP5	0.064	0	0.216	0	0.773	0.845	0	0.728	0.992
B8N6A6	B8MX73	332952.B8N6A6	332952.B8MX73	0.054	0	0	0	0.523	0.252	0	0.243	0.71
B8N6A6	B8MXS8	332952.B8N6A6	332952.B8MXS8	0.131	0	0	0	0.72	0	0	0.08	0.757
B8N6A6	B8MY77	332952.B8N6A6	332952.B8MY77	0.112	0	0	0	0.776	0.979	0.916	0.756	0.999
B8N6A6	B8MYG2	332952.B8N6A6	332952.B8MYG2	0.081	0	0.257	0	0.378	0.434	0	0.266	0.791
B8N6A6	B8MZ16	332952.B8N6A6	332952.B8MZ16	0	0	0	0	0.934	0.975	0.535	0.82	0.999
B8N6A6	B8MZ85	332952.B8N6A6	332952.B8MZ85	0.112	0	0.298	0	0.861	0.974	0.515	0.268	0.999
B8N6A6	B8MZN8	332952.B8N6A6	332952.B8MZN8	0.079	0	0.257	0	0.42	0.288	0	0.262	0.753
B8N6A6	B8N031	332952.B8N6A6	332952.B8N031	0.06	0	0	0	0.403	0	0	0.541	0.72
B8N6A6	B8N0D5	332952.B8N6A6	332952.B8N0D5	0.461	0	0.229	0	0.772	0.975	0	0.452	0.998
B8N6A6	B8N180	332952.B8N6A6	332952.B8N180	0	0	0	0	0.562	0.838	0.798	0.269	0.988
B8N6A6	B8N1E9	332952.B8N6A6	332952.B8N1E9	0.081	0	0.216	0	0.88	0.845	0.864	0.729	0.999
B8N6A6	B8N204	332952.B8N6A6	332952.B8N204	0.063	0	0	0	0.749	0.838	0.815	0.443	0.995
B8N6A6	B8N3G3	332952.B8N6A6	332952.B8N3G3	0.062	0	0.267	0	0.331	0.845	0	0.262	0.938
B8N6A6	B8N3G7	332952.B8N6A6	332952.B8N3G7	0.059	0	0	0	0.899	0.858	0.645	0.475	0.997
B8N6A6	B8N3Q5	332952.B8N6A6	332952.B8N3Q5	0	0	0	0	0.854	0.845	0	0.432	0.986
B8N6A6	B8N3W2	332952.B8N6A6	332952.B8N3W2	0	0	0	0	0.57	0.838	0.535	0.417	0.979
B8N6A6	B8N446	332952.B8N6A6	332952.B8N446	0	0	0	0	0.942	0.976	0.937	0.801	0.999
B8N6A6	B8N507	332952.B8N6A6	332952.B8N507	0.079	0	0.353	0	0.578	0.625	0	0.453	0.939
B8N6A6	rps0	332952.B8N6A6	332952.B8N513	0.089	0	0.212	0	0.772	0.838	0.551	0.44	0.992
B8N6A6	B8NRS8	332952.B8N6A6	332952.B8NRS8	0	0	0	0	0.615	0.26	0	0	0.703
B8N6A6	B8NFY6	332952.B8N6A6	332952.B8NFY6	0	0	0	0	0.682	0	0	0.134	0.713
B8N6A6	B8NCF1	332952.B8N6A6	332952.B8NCF1	0	0	0	0	0.614	0.15	0	0.242	0.73
B8N6A6	B8NIQ9	332952.B8N6A6	332952.B8NIQ9	0.067	0	0	0	0.565	0	0	0.42	0.744
B8N6A6	B8NWC9	332952.B8N6A6	332952.B8NWC9	0.077	0	0	0	0.723	0	0	0.166	0.768
B8N6A6	B8NBK0	332952.B8N6A6	332952.B8NBK0	0.044	0	0	0	0.347	0	0.581	0.249	0.777
B8N6A6	B8NYQ1	332952.B8N6A6	332952.B8NYQ1	0.115	0	0	0	0.574	0.156	0	0.414	0.789
B8N6A6	B8NQL4	332952.B8N6A6	332952.B8NQL4	0.122	0	0	0	0.349	0.526	0	0.387	0.812
B8N6A6	B8NLF1	332952.B8N6A6	332952.B8NLF1	0	0	0.268	0	0.544	0.422	0	0.319	0.851
B8N6A6	B8NJL5	332952.B8N6A6	332952.B8NJL5	0.112	0	0	0	0.493	0.574	0	0.476	0.886
B8N6A6	B8NXT0	332952.B8N6A6	332952.B8NXT0	0.112	0	0	0	0.392	0.858	0	0.42	0.95
B8N6A6	TIF6	332952.B8N6A6	332952.B8NSI6	0	0	0.385	0	0.183	0.882	0	0.635	0.975
B8N6A6	B8NC19	332952.B8N6A6	332952.B8NC19	0.077	0	0	0	0.412	0.858	0.601	0.443	0.98
B8N6A6	rps1	332952.B8N6A6	332952.B8NSD4	0	0	0.242	0	0.403	0.858	0.551	0.448	0.981
B8N6A6	B8NT05	332952.B8N6A6	332952.B8NT05	0	0	0	0	0.771	0.846	0.535	0.207	0.985
B8N6A6	B8NUR2	332952.B8N6A6	332952.B8NUR2	0	0	0	0	0.403	0.858	0.601	0.727	0.99
B8N6A6	B8NUP9	332952.B8N6A6	332952.B8NUP9	0.461	0	0	0	0.815	0.85	0	0.551	0.992
B8N6A6	B8NW52	332952.B8N6A6	332952.B8NW52	0.112	0	0	0	0.88	0.788	0.508	0.441	0.993
B8N6A6	B8NB42	332952.B8N6A6	332952.B8NB42	0.112	0	0.236	0	0.646	0.85	0.535	0.751	0.995
B8N6A6	B8NGN7	332952.B8N6A6	332952.B8NGN7	0.061	0	0.292	0	0.82	0.938	0	0.39	0.995
B8N6A6	B8NUR3	332952.B8N6A6	332952.B8NUR3	0.081	0	0.265	0	0.724	0.976	0.535	0.157	0.998
B8N6A6	B8N9R3	332952.B8N6A6	332952.B8N9R3	0.112	0	0	0	0.809	0.977	0.914	0.948	0.999
B8N6A6	B8N9U3	332952.B8N6A6	332952.B8N9U3	0	0	0	0	0.909	0.976	0.92	0.784	0.999
B8N6A6	B8NAU0	332952.B8N6A6	332952.B8NAU0	0.112	0	0	0	0.867	0.966	0.523	0.855	0.999
B8N6A6	B8NB78	332952.B8N6A6	332952.B8NB78	0.461	0	0	0	0.841	0.966	0.508	0.918	0.999
B8N6A6	B8NBW0	332952.B8N6A6	332952.B8NBW0	0	0	0	0	0.909	0.976	0.924	0.682	0.999
B8N6A6	B8ND05	332952.B8N6A6	332952.B8ND05	0	0	0	0	0.894	0.958	0.911	0.686	0.999
B8N6A6	B8NEA6	332952.B8N6A6	332952.B8NEA6	0.461	0	0.303	0	0.906	0.976	0.923	0.938	0.999
B8N6A6	B8NGD4	332952.B8N6A6	332952.B8NGD4	0.112	0	0.392	0	0.88	0.963	0.925	0.884	0.999
B8N6A6	B8NIQ5	332952.B8N6A6	332952.B8NIQ5	0.081	0	0	0	0.908	0.975	0.937	0.834	0.999
B8N6A6	B8NJ15	332952.B8N6A6	332952.B8NJ15	0	0	0	0	0.913	0.976	0.551	0.894	0.999
B8N6A6	B8NKF9	332952.B8N6A6	332952.B8NKF9	0	0	0	0	0.826	0.966	0.922	0.614	0.999
B8N6A6	B8NLJ6	332952.B8N6A6	332952.B8NLJ6	0	0	0	0	0.916	0.976	0.551	0.497	0.999
B8N6A6	B8NPV3	332952.B8N6A6	332952.B8NPV3	0.063	0	0	0	0.9	0.976	0.601	0.885	0.999
B8N6A6	B8NR98	332952.B8N6A6	332952.B8NR98	0.081	0	0.276	0	0.843	0.966	0.912	0.86	0.999
B8N6A6	B8NRH6	332952.B8N6A6	332952.B8NRH6	0.112	0	0.263	0	0.766	0.976	0.914	0.791	0.999
B8N6A6	B8NRS4	332952.B8N6A6	332952.B8NRS4	0.083	0	0	0	0.851	0.97	0.535	0.921	0.999
B8N6A6	B8NRV3	332952.B8N6A6	332952.B8NRV3	0.461	0	0.293	0	0.88	0.966	0.535	0.93	0.999
B8N6A6	B8NSF1	332952.B8N6A6	332952.B8NSF1	0.461	0	0	0	0.886	0.966	0.941	0.836	0.999
B8N6A6	B8NV82	332952.B8N6A6	332952.B8NV82	0.112	0	0.256	0	0.856	0.966	0.925	0.711	0.999
B8N6A6	B8NYZ9	332952.B8N6A6	332952.B8NYZ9	0	0	0	0	0.755	0.976	0.937	0.515	0.999
B8N6C1	B8MX84	332952.B8N6C1	332952.B8MX84	0	0	0	0	0.494	0.408	0	0.247	0.755
B8N6C1	B8MXS8	332952.B8N6C1	332952.B8MXS8	0.051	0	0	0	0.469	0.318	0	0.265	0.714
B8N6C1	B8N211	332952.B8N6C1	332952.B8N211	0	0	0	0	0.339	0.226	0.963	0.314	0.985
B8N6C1	B8NSJ8	332952.B8N6C1	332952.B8NSJ8	0	0	0	0	0.168	0.366	0.496	0.131	0.738
B8N6C1	B8NRS8	332952.B8N6C1	332952.B8NRS8	0	0	0	0	0.437	0.423	0	0.301	0.753
B8N6C1	B8NZ05	332952.B8N6C1	332952.B8NZ05	0	0	0	0	0.321	0.56	0	0.451	0.822
B8N6C1	B8NTR8	332952.B8N6C1	332952.B8NTR8	0	0	0	0	0.144	0.326	0.685	0.196	0.834
B8N6C1	B8NRD5	332952.B8N6C1	332952.B8NRD5	0	0	0	0	0.484	0.601	0	0.27	0.837
B8N6C1	B8NGE1	332952.B8N6C1	332952.B8NGE1	0	0	0	0	0.185	0	0.8	0.261	0.869
B8N6U8	B8MXS8	332952.B8N6U8	332952.B8MXS8	0.046	0	0	0	0.355	0.517	0	0.419	0.804
B8N6U8	B8N4T6	332952.B8N6U8	332952.B8N4T6	0	0	0	0	0.237	0	0.824	0	0.86
B8N6U8	B8NQL4	332952.B8N6U8	332952.B8NQL4	0.048	0	0	0	0.136	0.504	0	0.37	0.709
B8N6U8	B8NZ05	332952.B8N6U8	332952.B8NZ05	0	0	0	0	0.342	0.536	0	0.169	0.724
B8N6U8	B8NA08	332952.B8N6U8	332952.B8NA08	0	0	0	0	0.518	0	0	0.456	0.727
B8N6U8	B8NSJ8	332952.B8N6U8	332952.B8NSJ8	0.059	0	0	0	0.403	0.536	0	0.145	0.747
B8N6U8	B8NRS8	332952.B8N6U8	332952.B8NRS8	0	0	0	0	0.566	0.262	0	0.447	0.807
B8N6U8	B8NB87	332952.B8N6U8	332952.B8NB87	0	0	0	0	0.136	0.201	0.597	0.56	0.861
B8N6U8	B8NBK0	332952.B8N6U8	332952.B8NBK0	0	0	0	0	0.264	0.21	0.82	0.173	0.902
B8N6U8	B8NWC9	332952.B8N6U8	332952.B8NWC9	0	0	0	0	0.491	0.386	0.597	0.339	0.906
B8N6U8	B8NTR8	332952.B8N6U8	332952.B8NTR8	0	0	0	0	0.631	0.518	0	0.743	0.95
B8N6U8	B8NQL8	332952.B8N6U8	332952.B8NQL8	0	0	0	0	0.524	0	0.788	0.592	0.955
B8N6U8	B8NRF2	332952.B8N6U8	332952.B8NRF2	0.046	0	0	0	0.82	0.668	0	0.473	0.966
B8N6U8	B8NA18	332952.B8N6U8	332952.B8NA18	0	0	0	0	0.492	0.718	0.927	0.407	0.993
B8N7H4	B8MWA0	332952.B8N7H4	332952.B8MWA0	0.059	0	0	0	0.288	0	0.9	0.407	0.955
B8N7H4	B8N1M8	332952.B8N7H4	332952.B8N1M8	0	0	0	0	0.197	0	0.6	0.396	0.789
B8N7H4	B8N2F2	332952.B8N7H4	332952.B8N2F2	0	0	0	0	0	0	0.995	0.262	0.996
B8N7H4	B8N3S3	332952.B8N7H4	332952.B8N3S3	0	0	0	0	0	0	0.8	0.319	0.858
B8N7H4	B8N4B6	332952.B8N7H4	332952.B8N4B6	0	0	0.48	0.93	0	0	0.9	0	0.903
B8N7H4	B8N4T2	332952.B8N7H4	332952.B8N4T2	0.042	0	0	0	0.115	0	0.8	0.362	0.877
B8N7H4	B8NVA6	332952.B8N7H4	332952.B8NVA6	0	0	0.298	0	0.135	0	0.469	0.256	0.728
B8N7H4	B8NZ05	332952.B8N7H4	332952.B8NZ05	0	0	0	0	0.422	0.39	0	0.328	0.742
B8N7H4	B8NSJ8	332952.B8N7H4	332952.B8NSJ8	0	0	0	0	0.457	0.404	0	0.375	0.78
B8N7H4	B8NRD5	332952.B8N7H4	332952.B8NRD5	0	0	0	0	0.284	0.404	0.36	0.377	0.807
B8N7H4	adh1	332952.B8N7H4	332952.P41747	0	0	0	0	0.181	0	0.864	0.26	0.91
B8N7H4	B8NUD9	332952.B8N7H4	332952.B8NUD9	0	0	0	0	0.265	0	0.995	0.281	0.997
B8N841	B8MWA0	332952.B8N841	332952.B8MWA0	0.042	0	0	0	0.523	0	0	0.607	0.805
B8N841	B8MX84	332952.B8N841	332952.B8MX84	0.056	0	0	0	0.23	0	0.9	0	0.921
B8N841	B8N211	332952.B8N841	332952.B8N211	0	0	0	0	0	0	0.967	0.173	0.972
B8N841	B8N2F2	332952.B8N841	332952.B8N2F2	0.042	0	0	0	0.092	0	0.994	0.235	0.995
B8N841	B8N3W9	332952.B8N841	332952.B8N3W9	0	0	0	0	0.236	0	0.8	0	0.841
B8N841	B8NTR8	332952.B8N841	332952.B8NTR8	0	0	0	0	0.197	0	0.662	0.26	0.782
B8N841	B8ND04	332952.B8N841	332952.B8ND04	0.056	0	0	0	0.08	0	0.9	0	0.906
B8N841	B8NRD5	332952.B8N841	332952.B8NRD5	0.044	0	0	0	0.202	0	0.995	0.243	0.997
B8N841	B8NGE1	332952.B8N841	332952.B8NGE1	0.049	0	0	0	0.347	0	0.995	0.365	0.998
B8N841	B8NBR1	332952.B8N841	332952.B8NBR1	0	0	0	0	0.52	0	0.995	0.433	0.999
B8N9B4	B8N3B7	332952.B8N9B4	332952.B8N3B7	0	0	0	0	0.24	0.165	0.74	0.097	0.831
B8N9B4	B8NKP1	332952.B8N9B4	332952.B8NKP1	0	0	0	0	0.198	0	0.746	0.137	0.809
B8N9G4	B8N350	332952.B8N9G4	332952.B8N350	0	0	0	0	0	0	0.869	0.107	0.878
B8N9G4	B8N4V0	332952.B8N9G4	332952.B8N4V0	0	0	0	0	0	0	0.788	0	0.788
B8N9G4	B8N691	332952.B8N9G4	332952.B8N691	0.058	0	0	0	0.234	0	0.861	0.153	0.904
B8N9R3	B8MWA0	332952.B8N9R3	332952.B8MWA0	0.112	0	0	0	0.121	0.586	0	0.254	0.727
B8N9R3	B8MWP5	332952.B8N9R3	332952.B8MWP5	0.053	0	0.305	0	0.908	0.976	0.774	0.764	0.999
B8N9R3	B8MY77	332952.B8N9R3	332952.B8MY77	0.075	0	0.3	0	0.79	0.979	0.916	0.634	0.999
B8N9R3	B8MZ16	332952.B8N9R3	332952.B8MZ16	0	0	0	0	0.846	0.983	0.762	0.668	0.999
B8N9R3	B8MZ85	332952.B8N9R3	332952.B8MZ85	0.075	0	0.248	0	0.901	0.982	0.774	0.642	0.999
B8N9R3	B8MZN8	332952.B8N9R3	332952.B8MZN8	0.06	0	0	0	0.53	0.528	0	0.362	0.849
B8N9R3	B8N0D5	332952.B8N9R3	332952.B8N0D5	0.112	0	0	0	0.768	0.983	0.774	0.622	0.999
B8N9R3	B8N180	332952.B8N9R3	332952.B8N180	0	0	0	0	0.709	0.983	0.916	0.553	0.999
B8N9R3	B8N1E9	332952.B8N9R3	332952.B8N1E9	0.061	0	0	0	0.907	0.976	0.916	0.57	0.999
B8N9R3	B8N204	332952.B8N9R3	332952.B8N204	0.056	0	0	0	0.932	0.983	0.916	0.49	0.999
B8N9R3	B8N3G3	332952.B8N9R3	332952.B8N3G3	0.048	0	0	0	0.391	0.886	0	0.494	0.962
B8N9R3	B8N3G7	332952.B8N9R3	332952.B8N3G7	0.046	0	0	0	0.825	0.902	0.606	0.268	0.994
B8N9R3	B8N3Q5	332952.B8N9R3	332952.B8N3Q5	0	0	0	0	0.905	0.976	0.762	0.468	0.999
B8N9R3	B8N3W2	332952.B8N9R3	332952.B8N3W2	0	0	0	0	0.907	0.983	0.774	0.425	0.999
B8N9R3	B8N446	332952.B8N9R3	332952.B8N446	0	0	0	0	0.917	0.983	0.916	0.732	0.999
B8N9R3	B8N507	332952.B8N9R3	332952.B8N507	0.06	0	0	0	0.455	0.283	0	0.324	0.718
B8N9R3	rps0	332952.B8N9R3	332952.B8N513	0.069	0	0	0	0.526	0.833	0.762	0.371	0.987
B8N9R3	B8N6A6	332952.B8N9R3	332952.B8N6A6	0.112	0	0	0	0.809	0.977	0.914	0.948	0.999
B8N9R3	B8NDQ4	332952.B8N9R3	332952.B8NDQ4	0	0	0	0	0.551	0.322	0	0.137	0.714
B8N9R3	B8NLF1	332952.B8N9R3	332952.B8NLF1	0	0	0.253	0	0.34	0.412	0	0.385	0.798
B8N9R3	B8NIQ9	332952.B8N9R3	332952.B8NIQ9	0.056	0	0	0	0.414	0	0	0.684	0.81
B8N9R3	B8NYQ1	332952.B8N9R3	332952.B8NYQ1	0.076	0	0	0	0.584	0.629	0	0.078	0.851
B8N9R3	B8NT05	332952.B8N9R3	332952.B8NT05	0	0	0	0	0.55	0.839	0.729	0.193	0.982
B8N9R3	TIF6	332952.B8N9R3	332952.B8NSI6	0	0	0	0	0.411	0.942	0	0.536	0.983
B8N9R3	B8NUR3	332952.B8N9R3	332952.B8NUR3	0.061	0	0	0	0.522	0.833	0.762	0.257	0.984
B8N9R3	B8NRH6	332952.B8N9R3	332952.B8NRH6	0.075	0	0.27	0	0.52	0.835	0.794	0.528	0.994
B8N9R3	B8NGN7	332952.B8N9R3	332952.B8NGN7	0.05	0	0.208	0	0.54	0.979	0.596	0.451	0.998
B8N9R3	B8N9U3	332952.B8N9R3	332952.B8N9U3	0	0	0	0	0.9	0.983	0.914	0.672	0.999
B8N9R3	B8NAU0	332952.B8N9R3	332952.B8NAU0	0.075	0	0	0	0.861	0.976	0.774	0.587	0.999
B8N9R3	B8NB42	332952.B8N9R3	332952.B8NB42	0.075	0	0.359	0	0.899	0.983	0.774	0.851	0.999
B8N9R3	B8NB78	332952.B8N9R3	332952.B8NB78	0.112	0	0	0	0.732	0.976	0.762	0.857	0.999
B8N9R3	B8NBW0	332952.B8N9R3	332952.B8NBW0	0	0	0	0	0.901	0.976	0.916	0.591	0.999
B8N9R3	B8NC19	332952.B8N9R3	332952.B8NC19	0.049	0	0	0	0.823	0.983	0.914	0.743	0.999
B8N9R3	B8ND05	332952.B8N9R3	332952.B8ND05	0	0	0	0	0.905	0.958	0.896	0.567	0.999
B8N9R3	B8NEA6	332952.B8N9R3	332952.B8NEA6	0.112	0	0.225	0	0.829	0.983	0.916	0.902	0.999
B8N9R3	B8NGD4	332952.B8N9R3	332952.B8NGD4	0.075	0	0.228	0	0.871	0.976	0.914	0.163	0.999
B8N9R3	B8NIQ5	332952.B8N9R3	332952.B8NIQ5	0.061	0	0	0	0.901	0.983	0.916	0.594	0.999
B8N9R3	B8NJ15	332952.B8N9R3	332952.B8NJ15	0	0	0	0	0.9	0.983	0.762	0.857	0.999
B8N9R3	B8NKF9	332952.B8N9R3	332952.B8NKF9	0	0	0	0	0.9	0.983	0.914	0.737	0.999
B8N9R3	B8NLJ6	332952.B8N9R3	332952.B8NLJ6	0	0	0	0	0.901	0.983	0.887	0.382	0.999
B8N9R3	B8NPV3	332952.B8N9R3	332952.B8NPV3	0.053	0	0	0	0.9	0.983	0.6	0.551	0.999
B8N9R3	B8NR98	332952.B8N9R3	332952.B8NR98	0.061	0	0	0	0.902	0.983	0.914	0.717	0.999
B8N9R3	B8NRS4	332952.B8N9R3	332952.B8NRS4	0	0	0.338	0	0.9	0.983	0.762	0.875	0.999
B8N9R3	B8NRV3	332952.B8N9R3	332952.B8NRV3	0.112	0	0	0	0.848	0.976	0.774	0.728	0.999
B8N9R3	rps1	332952.B8N9R3	332952.B8NSD4	0	0	0	0	0.824	0.983	0.762	0.551	0.999
B8N9R3	B8NSF1	332952.B8N9R3	332952.B8NSF1	0.112	0	0	0	0.888	0.976	0.914	0.601	0.999
B8N9R3	B8NUP9	332952.B8N9R3	332952.B8NUP9	0.112	0	0	0	0.712	0.983	0.755	0.611	0.999
B8N9R3	B8NUR2	332952.B8N9R3	332952.B8NUR2	0	0	0	0	0.885	0.983	0.914	0.558	0.999
B8N9R3	B8NV82	332952.B8N9R3	332952.B8NV82	0.075	0	0	0	0.874	0.976	0.914	0.598	0.999
B8N9R3	B8NW52	332952.B8N9R3	332952.B8NW52	0.075	0	0	0	0.852	0.976	0.774	0.496	0.999
B8N9R3	B8NXT0	332952.B8N9R3	332952.B8NXT0	0.075	0	0	0	0.768	0.983	0.774	0.761	0.999
B8N9R3	B8NYZ9	332952.B8N9R3	332952.B8NYZ9	0	0	0	0	0.9	0.983	0.916	0.508	0.999
B8N9R7	B8MXS8	332952.B8N9R7	332952.B8MXS8	0	0	0	0	0.198	0	0	0.642	0.701
B8N9R7	B8MZV1	332952.B8N9R7	332952.B8MZV1	0	0	0	0	0.529	0	0	0.753	0.879
B8N9R7	B8N2K3	332952.B8N9R7	332952.B8N2K3	0	0	0	0	0	0	0.802	0.203	0.835
B8N9R7	B8N3Q5	332952.B8N9R7	332952.B8N3Q5	0	0	0	0	0.108	0	0.598	0.319	0.734
B8N9R7	B8N4V0	332952.B8N9R7	332952.B8N4V0	0	0	0	0	0.313	0	0.802	0.55	0.933
B8N9R7	B8N5B0	332952.B8N9R7	332952.B8N5B0	0	0	0	0	0.134	0.773	0.912	0.525	0.991
B8N9R7	NIP1	332952.B8N9R7	332952.B8NCT8	0	0	0	0	0.584	0	0	0.317	0.704
B8N9R7	B8NV28	332952.B8N9R7	332952.B8NV28	0	0	0	0	0.311	0.841	0.918	0.874	0.999
B8N9U3	B8MWP5	332952.B8N9U3	332952.B8MWP5	0	0	0	0	0.887	0.976	0	0.747	0.999
B8N9U3	B8MY77	332952.B8N9U3	332952.B8MY77	0	0	0	0	0.793	0.979	0.914	0.799	0.999
B8N9U3	B8MZ16	332952.B8N9U3	332952.B8MZ16	0	0	0	0	0.849	0.983	0	0.661	0.999
B8N9U3	B8MZ85	332952.B8N9U3	332952.B8MZ85	0	0	0	0	0.902	0.982	0	0.675	0.999
B8N9U3	B8N0D5	332952.B8N9U3	332952.B8N0D5	0	0	0	0	0.932	0.983	0	0.755	0.999
B8N9U3	B8N180	332952.B8N9U3	332952.B8N180	0	0	0	0	0.929	0.982	0.914	0.513	0.999
B8N9U3	B8N1E9	332952.B8N9U3	332952.B8N1E9	0	0	0	0	0.892	0.975	0.923	0.547	0.999
B8N9U3	B8N204	332952.B8N9U3	332952.B8N204	0	0	0	0	0.904	0.983	0.922	0.587	0.999
B8N9U3	B8N3G3	332952.B8N9U3	332952.B8N3G3	0	0	0	0	0.321	0.922	0	0.136	0.95
B8N9U3	B8N3G7	332952.B8N9U3	332952.B8N3G7	0	0	0	0	0.896	0.902	0.645	0.616	0.998
B8N9U3	B8N3Q5	332952.B8N9U3	332952.B8N3Q5	0	0	0	0	0.841	0.976	0	0.667	0.999
B8N9U3	B8N3W2	332952.B8N9U3	332952.B8N3W2	0	0	0	0	0.951	0.983	0	0.446	0.999
B8N9U3	B8N446	332952.B8N9U3	332952.B8N446	0	0	0	0	0.853	0.983	0.922	0.603	0.999
B8N9U3	rps0	332952.B8N9U3	332952.B8N513	0	0	0	0	0.947	0.983	0	0.491	0.999
B8N9U3	B8N6A6	332952.B8N9U3	332952.B8N6A6	0	0	0	0	0.909	0.976	0.92	0.784	0.999
B8N9U3	B8N9R3	332952.B8N9U3	332952.B8N9R3	0	0	0	0	0.9	0.983	0.914	0.672	0.999
B8N9U3	TIF6	332952.B8N9U3	332952.B8NSI6	0	0	0	0	0.341	0.944	0	0.299	0.972
B8N9U3	B8NBW0	332952.B8N9U3	332952.B8NBW0	0	0	0	0	0.57	0.833	0.815	0.63	0.994
B8N9U3	B8NPV3	332952.B8N9U3	332952.B8NPV3	0	0	0	0	0.791	0.902	0.601	0.311	0.994
B8N9U3	B8NGN7	332952.B8N9U3	332952.B8NGN7	0	0	0	0	0.507	0.979	0.589	0.12	0.996
B8N9U3	B8NAU0	332952.B8N9U3	332952.B8NAU0	0	0	0	0	0.896	0.976	0	0.353	0.998
B8N9U3	B8NB42	332952.B8N9U3	332952.B8NB42	0	0	0	0	0.918	0.983	0	0.831	0.999
B8N9U3	B8NB78	332952.B8N9U3	332952.B8NB78	0	0	0	0	0.908	0.976	0	0.857	0.999
B8N9U3	B8NC19	332952.B8N9U3	332952.B8NC19	0	0	0	0	0.907	0.981	0.92	0.85	0.999
B8N9U3	B8ND05	332952.B8N9U3	332952.B8ND05	0	0	0	0	0.523	0.958	0.781	0.755	0.999
B8N9U3	B8NEA6	332952.B8N9U3	332952.B8NEA6	0	0	0	0	0.902	0.983	0.922	0.651	0.999
B8N9U3	B8NGD4	332952.B8N9U3	332952.B8NGD4	0	0	0	0	0.928	0.976	0.912	0.518	0.999
B8N9U3	B8NIQ5	332952.B8N9U3	332952.B8NIQ5	0	0	0	0	0.952	0.982	0.922	0.739	0.999
B8N9U3	B8NJ15	332952.B8N9U3	332952.B8NJ15	0	0	0	0	0.901	0.983	0	0.82	0.999
B8N9U3	B8NKF9	332952.B8N9U3	332952.B8NKF9	0	0	0	0	0.905	0.983	0.912	0.763	0.999
B8N9U3	B8NLJ6	332952.B8N9U3	332952.B8NLJ6	0	0	0	0	0.876	0.983	0.599	0.707	0.999
B8N9U3	B8NR98	332952.B8N9U3	332952.B8NR98	0	0	0	0	0.844	0.983	0.912	0.67	0.999
B8N9U3	B8NRH6	332952.B8N9U3	332952.B8NRH6	0	0	0	0	0.908	0.983	0.914	0.66	0.999
B8N9U3	B8NRS4	332952.B8N9U3	332952.B8NRS4	0	0	0	0	0.907	0.983	0	0.832	0.999
B8N9U3	B8NRV3	332952.B8N9U3	332952.B8NRV3	0	0	0	0	0.94	0.976	0	0.719	0.999
B8N9U3	rps1	332952.B8N9U3	332952.B8NSD4	0	0	0	0	0.907	0.982	0	0.566	0.999
B8N9U3	B8NSF1	332952.B8N9U3	332952.B8NSF1	0	0	0	0	0.862	0.976	0.92	0.755	0.999
B8N9U3	B8NT05	332952.B8N9U3	332952.B8NT05	0	0	0	0	0.951	0.973	0	0.335	0.999
B8N9U3	B8NUP9	332952.B8N9U3	332952.B8NUP9	0	0	0	0	0.938	0.983	0	0.636	0.999
B8N9U3	B8NUR2	332952.B8N9U3	332952.B8NUR2	0	0	0	0	0.906	0.983	0.912	0.45	0.999
B8N9U3	B8NUR3	332952.B8N9U3	332952.B8NUR3	0	0	0	0	0.905	0.982	0	0.517	0.999
B8N9U3	B8NV82	332952.B8N9U3	332952.B8NV82	0	0	0	0	0.894	0.976	0.912	0.601	0.999
B8N9U3	B8NW52	332952.B8N9U3	332952.B8NW52	0	0	0	0	0.789	0.976	0	0.846	0.999
B8N9U3	B8NXT0	332952.B8N9U3	332952.B8NXT0	0	0	0	0	0.906	0.982	0	0.621	0.999
B8N9U3	B8NYZ9	332952.B8N9U3	332952.B8NYZ9	0	0	0	0	0.951	0.983	0.922	0.63	0.999
B8N9V1	B8MX84	332952.B8N9V1	332952.B8MX84	0.054	0	0	0	0.343	0.512	0	0.192	0.722
B8N9V1	B8N4T2	332952.B8N9V1	332952.B8N4T2	0	0	0	0	0.338	0.534	0	0.399	0.798
B8N9V1	B8NTT7	332952.B8N9V1	332952.B8NTT7	0.054	0	0	0	0.264	0.518	0	0.38	0.764
B8N9V1	B8NYQ1	332952.B8N9V1	332952.B8NYQ1	0	0	0	0	0.539	0.156	0	0.461	0.772
B8N9V1	B8NBY3	332952.B8N9V1	332952.B8NBY3	0.074	0	0	0	0.43	0	0.412	0.453	0.808
B8N9V1	B8NUL4	332952.B8N9V1	332952.B8NUL4	0	0	0	0	0.515	0	0	0.722	0.859
B8N9V1	B8NE22	332952.B8N9V1	332952.B8NE22	0.075	0	0	0	0.399	0.226	0.9	0.401	0.97
B8N9V1	B8NJU1	332952.B8N9V1	332952.B8NJU1	0.075	0	0	0	0.399	0.226	0.9	0.401	0.97
B8N9V1	B8NIT1	332952.B8N9V1	332952.B8NIT1	0.112	0	0	0	0.864	0	0.9	0.786	0.997
B8NA08	B8MXS8	332952.B8NA08	332952.B8MXS8	0	0	0	0	0.696	0.574	0	0.719	0.96
B8NA08	B8N3G7	332952.B8NA08	332952.B8N3G7	0	0	0	0	0.1	0.269	0.6	0	0.714
B8NA08	B8N6U8	332952.B8NA08	332952.B8N6U8	0	0	0	0	0.518	0	0	0.456	0.727
B8NA08	B8NT05	332952.B8NA08	332952.B8NT05	0	0	0	0	0.353	0.439	0	0.317	0.73
B8NA08	B8NQL4	332952.B8NA08	332952.B8NQL4	0	0	0	0	0.136	0.403	0	0.539	0.741
B8NA08	B8NTR8	332952.B8NA08	332952.B8NTR8	0	0	0	0	0.234	0.274	0	0.649	0.788
B8NA08	B8NQL8	332952.B8NA08	332952.B8NQL8	0	0	0	0	0.52	0	0	0.589	0.794
B8NA08	B8NRF2	332952.B8NA08	332952.B8NRF2	0	0	0	0	0.508	0.504	0	0.235	0.797
B8NA08	B8NWC9	332952.B8NA08	332952.B8NWC9	0	0	0	0	0.519	0.359	0	0.411	0.803
B8NA08	B8NA18	332952.B8NA08	332952.B8NA18	0	0	0	0	0.487	0.664	0	0.182	0.847
B8NA08	B8NRS8	332952.B8NA08	332952.B8NRS8	0	0	0	0	0.446	0.642	0.869	0.727	0.992
B8NA18	B8MXS8	332952.B8NA18	332952.B8MXS8	0	0	0	0	0.413	0.213	0	0.771	0.885
B8NA18	B8N4T6	332952.B8NA18	332952.B8N4T6	0	0	0	0	0.61	0.699	0.8	0.958	0.999
B8NA18	B8N6U8	332952.B8NA18	332952.B8N6U8	0	0	0	0	0.492	0.718	0.927	0.407	0.993
B8NA18	B8NA08	332952.B8NA18	332952.B8NA08	0	0	0	0	0.487	0.664	0	0.182	0.847
B8NA18	B8NJI9	332952.B8NA18	332952.B8NJI9	0	0	0	0	0	0.699	0	0.173	0.74
B8NA18	B8NRS8	332952.B8NA18	332952.B8NRS8	0	0	0	0	0.355	0.507	0	0.438	0.806
B8NA18	B8NWC9	332952.B8NA18	332952.B8NWC9	0	0	0	0	0.612	0	0	0.604	0.84
B8NA18	B8NRF2	332952.B8NA18	332952.B8NRF2	0	0	0	0	0.191	0.802	0.645	0.327	0.957
B8NA18	B8NTR8	332952.B8NA18	332952.B8NTR8	0	0	0	0	0.379	0.515	0.87	0.535	0.979
B8NA18	B8NQL8	332952.B8NA18	332952.B8NQL8	0	0	0	0	0.551	0.862	0.8	0.913	0.999
B8NAL4	B8MWA0	332952.B8NAL4	332952.B8MWA0	0.081	0	0	0	0.28	0.261	0.436	0.125	0.715
B8NAL4	B8MZQ0	332952.B8NAL4	332952.B8MZQ0	0.061	0	0	0	0.235	0	0.634	0.294	0.79
B8NAL4	B8N1E9	332952.B8NAL4	332952.B8N1E9	0	0	0	0	0.284	0.414	0	0.407	0.729
B8NAL4	B8N1K6	332952.B8NAL4	332952.B8N1K6	0.078	0	0	0	0.258	0.269	0.709	0.118	0.848
B8NAL4	B8N1M8	332952.B8NAL4	332952.B8N1M8	0.042	0	0	0	0.421	0.227	0.65	0.42	0.897
B8NAL4	B8N2H3	332952.B8NAL4	332952.B8N2H3	0.081	0	0	0	0.475	0.543	0.436	0.402	0.912
B8NAL4	B8N2Y6	332952.B8NAL4	332952.B8N2Y6	0	0	0.48	0.943	0	0	0.8	0	0.805
B8NAL4	B8N4T2	332952.B8NAL4	332952.B8N4T2	0.054	0	0	0	0.244	0.331	0.8	0.318	0.923
B8NAL4	B8N5B0	332952.B8NAL4	332952.B8N5B0	0	0	0	0	0.19	0.451	0.489	0.397	0.845
B8NAL4	B8NTX6	332952.B8NAL4	332952.B8NTX6	0	0	0.479	0.886	0	0	0.8	0	0.81
B8NAL4	B8NUD9	332952.B8NAL4	332952.B8NUD9	0.06	0	0	0	0.142	0	0.8	0.114	0.838
B8NAL4	B8NIQ9	332952.B8NAL4	332952.B8NIQ9	0.081	0	0.25	0	0.526	0.446	0.9	0.441	0.988
B8NAU0	B8MWP5	332952.B8NAU0	332952.B8MWP5	0.048	0	0	0	0.945	0.966	0.955	0.852	0.999
B8NAU0	B8MY77	332952.B8NAU0	332952.B8MY77	0.075	0	0	0	0.773	0.979	0.574	0.504	0.999
B8NAU0	B8MZ16	332952.B8NAU0	332952.B8MZ16	0	0	0	0	0.946	0.976	0.944	0.817	0.999
B8NAU0	B8MZ85	332952.B8NAU0	332952.B8MZ85	0.075	0	0	0	0.874	0.974	0.944	0.483	0.999
B8NAU0	B8N054	332952.B8NAU0	332952.B8N054	0	0	0	0	0.687	0.582	0.734	0.466	0.979
B8NAU0	B8N0D5	332952.B8NAU0	332952.B8N0D5	0.112	0	0	0	0.854	0.976	0.944	0.697	0.999
B8NAU0	B8N180	332952.B8NAU0	332952.B8N180	0	0	0	0	0.847	0.976	0.835	0.309	0.999
B8NAU0	B8N1E9	332952.B8NAU0	332952.B8N1E9	0.061	0	0	0	0.895	0.966	0.781	0.173	0.999
B8NAU0	B8N204	332952.B8NAU0	332952.B8N204	0.056	0	0	0	0.909	0.976	0.523	0.525	0.999
B8NAU0	B8N350	332952.B8NAU0	332952.B8N350	0	0	0	0	0.809	0	0	0.168	0.834
B8NAU0	B8N3G3	332952.B8NAU0	332952.B8N3G3	0.048	0	0	0	0.145	0.92	0.82	0.486	0.993
B8NAU0	B8N3G7	332952.B8NAU0	332952.B8N3G7	0	0	0	0	0.865	0.858	0.598	0.341	0.994
B8NAU0	B8N3Q5	332952.B8NAU0	332952.B8N3Q5	0	0	0	0	0.89	0.966	0.945	0.546	0.999
B8NAU0	B8N3W2	332952.B8NAU0	332952.B8N3W2	0	0	0	0	0.925	0.976	0.945	0.622	0.999
B8NAU0	B8N442	332952.B8NAU0	332952.B8N442	0	0	0	0	0.691	0	0	0.09	0.707
B8NAU0	B8N446	332952.B8NAU0	332952.B8N446	0	0	0	0	0.524	0.838	0.508	0.236	0.967
B8NAU0	rps0	332952.B8NAU0	332952.B8N513	0.074	0	0	0	0.861	0.976	0.944	0.7	0.999
B8NAU0	B8N5B0	332952.B8NAU0	332952.B8N5B0	0	0	0	0	0.166	0.504	0	0.352	0.709
B8NAU0	B8N6A6	332952.B8NAU0	332952.B8N6A6	0.112	0	0	0	0.867	0.966	0.523	0.855	0.999
B8NAU0	B8N9R3	332952.B8NAU0	332952.B8N9R3	0.075	0	0	0	0.861	0.976	0.774	0.587	0.999
B8NAU0	B8N9U3	332952.B8NAU0	332952.B8N9U3	0	0	0	0	0.896	0.976	0	0.353	0.998
B8NAU0	B8NBK0	332952.B8NAU0	332952.B8NBK0	0	0	0	0	0.486	0	0.551	0	0.759
B8NAU0	B8NJL5	332952.B8NAU0	332952.B8NJL5	0.075	0	0	0	0.371	0.543	0	0.223	0.766
B8NAU0	B8NJL6	332952.B8NAU0	332952.B8NJL6	0.062	0	0	0	0.301	0.578	0	0.405	0.813
B8NAU0	B8NYQ1	332952.B8NAU0	332952.B8NYQ1	0.077	0	0	0	0.432	0.581	0	0.405	0.852
B8NAU0	B8NFY6	332952.B8NAU0	332952.B8NFY6	0	0	0	0	0.102	0.652	0.893	0.215	0.97
B8NAU0	B8NBW0	332952.B8NAU0	332952.B8NBW0	0.064	0	0	0	0.563	0.838	0.574	0.649	0.988
B8NAU0	NIP1	332952.B8NAU0	332952.B8NCT8	0	0	0	0	0.129	0.89	0.917	0.502	0.996
B8NAU0	B8NRH6	332952.B8NAU0	332952.B8NRH6	0.075	0	0	0	0.761	0.976	0.506	0.167	0.997
B8NAU0	B8NC19	332952.B8NAU0	332952.B8NC19	0.076	0	0	0	0.84	0.976	0	0.482	0.998
B8NAU0	B8ND05	332952.B8NAU0	332952.B8ND05	0	0	0	0	0.944	0.958	0	0.408	0.998
B8NAU0	B8NKF9	332952.B8NAU0	332952.B8NKF9	0	0	0	0	0.878	0.976	0	0.427	0.998
B8NAU0	B8NR98	332952.B8NAU0	332952.B8NR98	0.061	0	0	0	0.845	0.976	0.523	0.132	0.998
B8NAU0	B8NV82	332952.B8NAU0	332952.B8NV82	0.075	0	0	0	0.86	0.966	0.506	0.199	0.998
B8NAU0	B8NB42	332952.B8NAU0	332952.B8NB42	0.075	0	0	0	0.852	0.976	0.944	0.9	0.999
B8NAU0	B8NB78	332952.B8NAU0	332952.B8NB78	0.112	0	0	0	0.802	0.966	0.945	0.926	0.999
B8NAU0	B8NEA6	332952.B8NAU0	332952.B8NEA6	0.112	0	0	0	0.891	0.976	0.624	0.277	0.999
B8NAU0	B8NGD4	332952.B8NAU0	332952.B8NGD4	0.075	0	0	0	0.802	0.966	0.523	0.835	0.999
B8NAU0	B8NIQ5	332952.B8NAU0	332952.B8NIQ5	0.061	0	0	0	0.944	0.976	0.574	0.503	0.999
B8NAU0	B8NJ15	332952.B8NAU0	332952.B8NJ15	0	0	0	0	0.911	0.976	0.944	0.855	0.999
B8NAU0	B8NLJ6	332952.B8NAU0	332952.B8NLJ6	0	0	0	0	0.939	0.976	0.945	0.701	0.999
B8NAU0	B8NPV3	332952.B8NAU0	332952.B8NPV3	0	0	0	0	0.867	0.976	0	0.693	0.999
B8NAU0	B8NRS4	332952.B8NAU0	332952.B8NRS4	0	0	0	0	0.903	0.976	0.944	0.831	0.999
B8NAU0	B8NRV3	332952.B8NAU0	332952.B8NRV3	0.112	0	0	0	0.913	0.964	0.955	0.977	0.999
B8NAU0	rps1	332952.B8NAU0	332952.B8NSD4	0	0	0	0	0.839	0.976	0.943	0.631	0.999
B8NAU0	B8NSF1	332952.B8NAU0	332952.B8NSF1	0.112	0	0	0	0.929	0.966	0.522	0.405	0.999
B8NAU0	B8NT05	332952.B8NAU0	332952.B8NT05	0	0	0	0	0.961	0.963	0.944	0.862	0.999
B8NAU0	B8NUP9	332952.B8NAU0	332952.B8NUP9	0	0	0	0	0.856	0.976	0.943	0.529	0.999
B8NAU0	B8NUR2	332952.B8NAU0	332952.B8NUR2	0	0	0	0	0.901	0.976	0	0.46	0.999
B8NAU0	B8NUR3	332952.B8NAU0	332952.B8NUR3	0.061	0	0	0	0.739	0.976	0.943	0.148	0.999
B8NAU0	B8NW52	332952.B8NAU0	332952.B8NW52	0.075	0	0	0	0.867	0.966	0.955	0.858	0.999
B8NAU0	B8NXT0	332952.B8NAU0	332952.B8NXT0	0.075	0	0	0	0.849	0.976	0.944	0.503	0.999
B8NAU0	B8NYZ9	332952.B8NAU0	332952.B8NYZ9	0	0	0	0	0.925	0.976	0.506	0.488	0.999
B8NB42	B8MWA0	332952.B8NB42	332952.B8MWA0	0.062	0	0	0	0.234	0.567	0	0.268	0.742
B8NB42	B8MWP5	332952.B8NB42	332952.B8MWP5	0.06	0	0.306	0	0.914	0.966	0.944	0.769	0.999
B8NB42	B8MY77	332952.B8NB42	332952.B8MY77	0.075	0	0	0	0.613	0.943	0.574	0.625	0.996
B8NB42	B8MZ16	332952.B8NB42	332952.B8MZ16	0	0	0	0	0.933	0.983	0.933	0.86	0.999
B8NB42	B8MZ85	332952.B8NB42	332952.B8MZ85	0.075	0	0.406	0	0.904	0.953	0.941	0.665	0.999
B8NB42	B8MZN8	332952.B8NB42	332952.B8MZN8	0	0	0.301	0	0.31	0.885	0.918	0.409	0.997
B8NB42	B8N054	332952.B8NB42	332952.B8N054	0	0	0	0	0.516	0.636	0.567	0.305	0.94
B8NB42	B8N0D5	332952.B8NB42	332952.B8N0D5	0.112	0	0	0	0.803	0.955	0.941	0.747	0.999
B8NB42	B8N180	332952.B8NB42	332952.B8N180	0	0	0	0	0.842	0.983	0.574	0.31	0.999
B8NB42	B8N1E9	332952.B8NB42	332952.B8N1E9	0.061	0	0	0	0.907	0.976	0.913	0.492	0.999
B8NB42	B8N204	332952.B8NB42	332952.B8N204	0.056	0	0	0	0.927	0.983	0.535	0.506	0.999
B8NB42	B8N3G3	332952.B8NB42	332952.B8N3G3	0.057	0	0.427	0	0.144	0.913	0.804	0.331	0.993
B8NB42	B8N3G7	332952.B8NB42	332952.B8N3G7	0.054	0	0	0	0.855	0.902	0.597	0.486	0.997
B8NB42	B8N3Q5	332952.B8NB42	332952.B8N3Q5	0	0	0	0	0.908	0.976	0.943	0.556	0.999
B8NB42	B8N3W2	332952.B8NB42	332952.B8N3W2	0	0	0	0	0.911	0.955	0.941	0.818	0.999
B8NB42	B8N446	332952.B8NB42	332952.B8N446	0	0	0	0	0.951	0.983	0.519	0.727	0.999
B8NB42	B8N507	332952.B8NB42	332952.B8N507	0	0	0.34	0	0.137	0.523	0.598	0.139	0.889
B8NB42	rps0	332952.B8NB42	332952.B8N513	0.075	0	0.364	0	0.852	0.983	0.933	0.706	0.999
B8NB42	B8N6A6	332952.B8NB42	332952.B8N6A6	0.112	0	0.236	0	0.646	0.85	0.535	0.751	0.995
B8NB42	B8N9R3	332952.B8NB42	332952.B8N9R3	0.075	0	0.359	0	0.899	0.983	0.774	0.851	0.999
B8NB42	B8N9U3	332952.B8NB42	332952.B8N9U3	0	0	0	0	0.918	0.983	0	0.831	0.999
B8NB42	B8NAU0	332952.B8NB42	332952.B8NAU0	0.075	0	0	0	0.852	0.976	0.944	0.9	0.999
B8NB42	B8NGN7	332952.B8NB42	332952.B8NGN7	0.05	0	0.398	0	0.098	0.162	0	0.454	0.721
B8NB42	B8NLF1	332952.B8NB42	332952.B8NLF1	0.043	0	0.435	0	0.33	0.421	0	0.106	0.778
B8NB42	B8NJL6	332952.B8NB42	332952.B8NJL6	0.056	0	0	0	0.311	0.586	0	0.405	0.818
B8NB42	TIF6	332952.B8NB42	332952.B8NSI6	0	0	0.301	0	0.43	0.504	0	0.496	0.887
B8NB42	B8NFY6	332952.B8NB42	332952.B8NFY6	0	0	0	0	0.355	0.631	0.6	0.102	0.903
B8NB42	B8NYQ1	332952.B8NB42	332952.B8NYQ1	0.062	0	0	0	0.6	0.78	0	0.405	0.944
B8NB42	NIP1	332952.B8NB42	332952.B8NCT8	0	0	0	0	0.122	0.868	0.599	0.169	0.956
B8NB42	B8NIQ5	332952.B8NB42	332952.B8NIQ5	0.061	0	0	0	0.525	0.833	0.574	0.456	0.98
B8NB42	B8NR98	332952.B8NB42	332952.B8NR98	0.061	0	0.235	0	0.527	0.833	0.535	0.421	0.981
B8NB42	B8NYZ9	332952.B8NB42	332952.B8NYZ9	0	0	0	0	0.749	0.833	0.517	0.209	0.982
B8NB42	B8NXT0	332952.B8NB42	332952.B8NXT0	0.075	0	0	0	0.8	0.665	0.601	0.456	0.984
B8NB42	B8NGD4	332952.B8NB42	332952.B8NGD4	0.075	0	0.398	0	0.543	0.838	0.535	0.479	0.988
B8NB42	B8NUP9	332952.B8NB42	332952.B8NUP9	0.059	0	0	0	0.526	0.871	0.829	0.105	0.99
B8NB42	B8NT05	332952.B8NB42	332952.B8NT05	0	0	0	0	0.548	0.845	0.836	0.348	0.992
B8NB42	B8NUR3	332952.B8NB42	332952.B8NUR3	0.061	0	0.311	0	0.523	0.871	0.839	0.649	0.997
B8NB42	B8NB78	332952.B8NB42	332952.B8NB78	0.112	0	0.319	0	0.548	0.838	0.864	0.771	0.998
B8NB42	B8NBW0	332952.B8NB42	332952.B8NBW0	0	0	0.216	0	0.951	0.983	0.574	0.489	0.999
B8NB42	B8NC19	332952.B8NB42	332952.B8NC19	0.112	0	0	0	0.845	0.983	0	0.618	0.999
B8NB42	B8ND05	332952.B8NB42	332952.B8ND05	0	0	0	0	0.901	0.958	0	0.68	0.999
B8NB42	B8NEA6	332952.B8NB42	332952.B8NEA6	0.112	0	0.29	0	0.857	0.983	0.793	0.912	0.999
B8NB42	B8NJ15	332952.B8NB42	332952.B8NJ15	0	0	0	0	0.912	0.983	0.933	0.873	0.999
B8NB42	B8NKF9	332952.B8NB42	332952.B8NKF9	0	0	0	0	0.857	0.983	0	0.481	0.999
B8NB42	B8NLJ6	332952.B8NB42	332952.B8NLJ6	0	0	0	0	0.913	0.982	0.924	0.79	0.999
B8NB42	B8NPV3	332952.B8NB42	332952.B8NPV3	0	0	0	0	0.895	0.983	0	0.449	0.999
B8NB42	B8NRH6	332952.B8NB42	332952.B8NRH6	0.075	0	0.466	0	0.809	0.983	0.517	0.667	0.999
B8NB42	B8NRS4	332952.B8NB42	332952.B8NRS4	0	0	0.315	0	0.897	0.961	0.933	0.92	0.999
B8NB42	B8NRV3	332952.B8NB42	332952.B8NRV3	0.112	0	0.322	0	0.733	0.838	0.866	0.749	0.999
B8NB42	rps1	332952.B8NB42	332952.B8NSD4	0	0	0.259	0	0.866	0.955	0.933	0.781	0.999
B8NB42	B8NSF1	332952.B8NB42	332952.B8NSF1	0.112	0	0.293	0	0.921	0.976	0.793	0.56	0.999
B8NB42	B8NUR2	332952.B8NB42	332952.B8NUR2	0	0	0	0	0.853	0.983	0	0.734	0.999
B8NB42	B8NV82	332952.B8NB42	332952.B8NV82	0.075	0	0.2	0	0.807	0.976	0.786	0.636	0.999
B8NB42	B8NW52	332952.B8NB42	332952.B8NW52	0.075	0	0.355	0	0.77	0.975	0.944	0.825	0.999
B8NB78	B8MWA0	332952.B8NB78	332952.B8MWA0	0.461	0	0	0	0.348	0.387	0.612	0	0.905
B8NB78	B8MWP5	332952.B8NB78	332952.B8MWP5	0.06	0	0.203	0	0.623	0.845	0.869	0.727	0.998
B8NB78	B8MXS8	332952.B8NB78	332952.B8MXS8	0.129	0	0	0	0.595	0.504	0	0.348	0.871
B8NB78	B8MY77	332952.B8NB78	332952.B8MY77	0.112	0	0	0	0.392	0.938	0	0.457	0.979
B8NB78	B8MYG2	332952.B8NB78	332952.B8MYG2	0.081	0	0.26	0	0.316	0.434	0	0.24	0.763
B8NB78	B8MZ16	332952.B8NB78	332952.B8MZ16	0	0	0	0	0.914	0.975	0.941	0.801	0.999
B8NB78	B8MZ85	332952.B8NB78	332952.B8MZ85	0.112	0	0.309	0	0.861	0.974	0.943	0.757	0.999
B8NB78	B8N054	332952.B8NB78	332952.B8N054	0	0	0	0	0.523	0.582	0.885	0.343	0.983
B8NB78	B8N0D5	332952.B8NB78	332952.B8N0D5	0.461	0	0	0	0.558	0.838	0.864	0.774	0.999
B8NB78	B8N180	332952.B8NB78	332952.B8N180	0	0	0	0	0.726	0.976	0.508	0.493	0.998
B8NB78	B8N1E9	332952.B8NB78	332952.B8N1E9	0.081	0	0	0	0.919	0.966	0.493	0.266	0.999
B8NB78	B8N204	332952.B8NB78	332952.B8N204	0.075	0	0	0	0.904	0.976	0.508	0.433	0.999
B8NB78	B8N2H3	332952.B8NB78	332952.B8N2H3	0.132	0	0	0	0.283	0	0.612	0.264	0.798
B8NB78	B8N3G3	332952.B8NB78	332952.B8N3G3	0.06	0	0.226	0	0.308	0.92	0.82	0.404	0.995
B8NB78	B8N3G7	332952.B8NB78	332952.B8N3G7	0.059	0	0	0	0.42	0.858	0.598	0.354	0.976
B8NB78	B8N3Q5	332952.B8NB78	332952.B8N3Q5	0	0	0	0	0.866	0.966	0.945	0.716	0.999
B8NB78	B8N3W2	332952.B8NB78	332952.B8N3W2	0	0	0	0	0.911	0.976	0.943	0.601	0.999
B8NB78	B8N446	332952.B8NB78	332952.B8N446	0	0	0	0	0.94	0.976	0.493	0.849	0.999
B8NB78	rps0	332952.B8NB78	332952.B8N513	0.091	0	0.329	0	0.903	0.976	0.941	0.809	0.999
B8NB78	B8N6A6	332952.B8NB78	332952.B8N6A6	0.461	0	0	0	0.841	0.966	0.508	0.918	0.999
B8NB78	B8N9R3	332952.B8NB78	332952.B8N9R3	0.112	0	0	0	0.732	0.976	0.762	0.857	0.999
B8NB78	B8N9U3	332952.B8NB78	332952.B8N9U3	0	0	0	0	0.908	0.976	0	0.857	0.999
B8NB78	B8NAU0	332952.B8NB78	332952.B8NAU0	0.112	0	0	0	0.802	0.966	0.945	0.926	0.999
B8NB78	B8NB42	332952.B8NB78	332952.B8NB42	0.112	0	0.319	0	0.548	0.838	0.864	0.771	0.998
B8NB78	B8NQI6	332952.B8NB78	332952.B8NQI6	0	0	0	0	0	0	0	0.726	0.726
B8NB78	B8NQF0	332952.B8NB78	332952.B8NQF0	0.113	0	0	0	0.705	0	0	0	0.727
B8NB78	B8NNT0	332952.B8NB78	332952.B8NNT0	0	0	0	0	0.52	0	0	0.481	0.74
B8NB78	TIF6	332952.B8NB78	332952.B8NSI6	0	0	0.211	0	0.488	0	0	0.427	0.748
B8NB78	B8NLF1	332952.B8NB78	332952.B8NLF1	0	0	0.244	0	0.41	0.405	0	0.196	0.758
B8NB78	B8NBX2	332952.B8NB78	332952.B8NBX2	0.461	0	0.275	0	0	0	0.508	0	0.791
B8NB78	B8NJL5	332952.B8NB78	332952.B8NJL5	0.112	0	0	0	0.272	0.581	0	0.403	0.817
B8NB78	B8NIQ5	332952.B8NB78	332952.B8NIQ5	0.081	0	0	0	0.558	0.838	0	0.301	0.948
B8NB78	B8NIQ9	332952.B8NB78	332952.B8NIQ9	0.074	0	0	0	0.383	0.522	0	0.934	0.98
B8NB78	B8NFY6	332952.B8NB78	332952.B8NFY6	0	0	0	0	0.604	0.634	0.889	0.236	0.986
B8NB78	B8NYQ1	332952.B8NB78	332952.B8NYQ1	0.08	0	0	0	0.2	0.815	0	0.919	0.987
B8NB78	B8NGN7	332952.B8NB78	332952.B8NGN7	0.061	0	0.205	0	0.064	0.979	0	0.609	0.993
B8NB78	B8NJL6	332952.B8NB78	332952.B8NJL6	0.076	0	0	0	0.44	0.896	0	0.88	0.993
B8NB78	NIP1	332952.B8NB78	332952.B8NCT8	0	0	0	0	0.202	0.884	0.916	0.342	0.994
B8NB78	B8NXT0	332952.B8NB78	332952.B8NXT0	0.112	0	0	0	0.684	0.858	0.6	0.724	0.995
B8NB78	B8ND05	332952.B8NB78	332952.B8ND05	0	0	0	0	0.904	0.958	0	0.574	0.998
B8NB78	B8NKF9	332952.B8NB78	332952.B8NKF9	0	0	0	0	0.84	0.976	0	0.504	0.998
B8NB78	B8NUR2	332952.B8NB78	332952.B8NUR2	0	0	0	0	0.885	0.976	0	0.308	0.998
B8NB78	B8NBW0	332952.B8NB78	332952.B8NBW0	0	0	0	0	0.911	0.976	0	0.898	0.999
B8NB78	B8NC19	332952.B8NB78	332952.B8NC19	0.06	0	0	0	0.72	0.976	0	0.803	0.999
B8NB78	B8NEA6	332952.B8NB78	332952.B8NEA6	0.461	0	0.234	0	0.835	0.976	0.508	0.864	0.999
B8NB78	B8NGD4	332952.B8NB78	332952.B8NGD4	0.112	0	0.224	0	0.913	0.966	0.508	0.744	0.999
B8NB78	B8NJ15	332952.B8NB78	332952.B8NJ15	0	0	0	0	0.907	0.976	0.941	0.873	0.999
B8NB78	B8NLJ6	332952.B8NB78	332952.B8NLJ6	0	0	0	0	0.889	0.976	0.934	0.552	0.999
B8NB78	B8NPV3	332952.B8NB78	332952.B8NPV3	0.063	0	0	0	0.847	0.976	0	0.725	0.999
B8NB78	B8NR98	332952.B8NB78	332952.B8NR98	0.081	0	0	0	0.885	0.976	0.508	0.611	0.999
B8NB78	B8NRH6	332952.B8NB78	332952.B8NRH6	0.112	0	0.231	0	0.82	0.976	0.493	0.597	0.999
B8NB78	B8NRS4	332952.B8NB78	332952.B8NRS4	0	0	0	0	0.849	0.976	0.941	0.956	0.999
B8NB78	B8NRV3	332952.B8NB78	332952.B8NRV3	0.461	0	0.326	0	0.882	0.966	0.945	0.926	0.999
B8NB78	rps1	332952.B8NB78	332952.B8NSD4	0	0	0	0	0.724	0.976	0.941	0.76	0.999
B8NB78	B8NSF1	332952.B8NB78	332952.B8NSF1	0.461	0	0.278	0	0.942	0.966	0.508	0.677	0.999
B8NB78	B8NT05	332952.B8NB78	332952.B8NT05	0	0	0	0	0.915	0.965	0.944	0.448	0.999
B8NB78	B8NUP9	332952.B8NB78	332952.B8NUP9	0.461	0	0	0	0.749	0.976	0.939	0.658	0.999
B8NB78	B8NUR3	332952.B8NB78	332952.B8NUR3	0.081	0	0.293	0	0.8	0.976	0.941	0.827	0.999
B8NB78	B8NV82	332952.B8NB78	332952.B8NV82	0.112	0	0	0	0.85	0.966	0.493	0.811	0.999
B8NB78	B8NW52	332952.B8NB78	332952.B8NW52	0.112	0	0.315	0	0.863	0.966	0.945	0.828	0.999
B8NB78	B8NYZ9	332952.B8NB78	332952.B8NYZ9	0	0	0	0	0.876	0.976	0.493	0.5	0.999
B8NB87	B8MX84	332952.B8NB87	332952.B8MX84	0	0	0	0	0.353	0.524	0	0.264	0.754
B8NB87	B8MXS8	332952.B8NB87	332952.B8MXS8	0	0	0	0	0.235	0.353	0.599	0.362	0.856
B8NB87	B8N054	332952.B8NB87	332952.B8N054	0	0	0	0	0.384	0.492	0	0.269	0.751
B8NB87	B8N211	332952.B8NB87	332952.B8N211	0	0	0	0	0.136	0.213	0.485	0.325	0.732
B8NB87	B8N2H3	332952.B8NB87	332952.B8N2H3	0	0	0	0	0.144	0.751	0	0.428	0.867
B8NB87	B8N350	332952.B8NB87	332952.B8N350	0	0	0	0	0.688	0	0	0.138	0.72
B8NB87	B8N4E9	332952.B8NB87	332952.B8N4E9	0	0	0	0.836	0.145	0.212	0.6	0.75	0.742
B8NB87	B8N5B0	332952.B8NB87	332952.B8N5B0	0	0	0	0.855	0.4	0.681	0.91	0.733	0.983
B8NB87	B8N6U8	332952.B8NB87	332952.B8N6U8	0	0	0	0	0.136	0.201	0.597	0.56	0.861
B8NB87	B8NRD5	332952.B8NB87	332952.B8NRD5	0	0	0	0	0.403	0	0.501	0.099	0.708
B8NB87	B8NW52	332952.B8NB87	332952.B8NW52	0	0	0	0	0.41	0.507	0	0.104	0.717
B8NB87	B8NGN7	332952.B8NB87	332952.B8NGN7	0	0	0	0	0.382	0.504	0	0.199	0.733
B8NB87	B8NIT1	332952.B8NB87	332952.B8NIT1	0	0	0	0	0.472	0.504	0	0.122	0.75
B8NB87	B8NQF0	332952.B8NB87	332952.B8NQF0	0	0	0	0	0.142	0.605	0	0.358	0.763
B8NB87	B8NT05	332952.B8NB87	332952.B8NT05	0	0	0	0	0.392	0.552	0	0.244	0.776
B8NB87	B8NTR8	332952.B8NB87	332952.B8NTR8	0	0	0	0	0.096	0.287	0.658	0.31	0.828
B8NB87	B8NRS8	332952.B8NB87	332952.B8NRS8	0	0	0	0	0.173	0.265	0.596	0.414	0.837
B8NB87	B8NWC9	332952.B8NB87	332952.B8NWC9	0	0	0	0	0.356	0.286	0.574	0.399	0.867
B8NB87	B8NCF1	332952.B8NB87	332952.B8NCF1	0	0	0	0	0.098	0	0.961	0.141	0.967
B8NB87	B8NQL4	332952.B8NB87	332952.B8NQL4	0	0	0	0	0.593	0.721	0	0.865	0.983
B8NB87	B8NBK0	332952.B8NB87	332952.B8NBK0	0	0	0.282	0	0.727	0.507	0.574	0.665	0.984
B8NB89	B8NRN4	332952.B8NB89	332952.B8NRN4	0.06	0	0	0	0.42	0	0	0.525	0.718
B8NB89	B8NL81	332952.B8NB89	332952.B8NL81	0	0	0	0	0.189	0	0.897	0.26	0.933
B8NBJ8	B8N031	332952.B8NBJ8	332952.B8N031	0	0	0	0	0	0	0.952	0	0.952
B8NBK0	B8MX84	332952.B8NBK0	332952.B8MX84	0	0	0	0	0.346	0.512	0	0.264	0.745
B8NBK0	B8MXS8	332952.B8NBK0	332952.B8MXS8	0.048	0	0	0	0.226	0.234	0.82	0.553	0.946
B8NBK0	B8N1E9	332952.B8NBK0	332952.B8N1E9	0	0	0	0	0.354	0	0.563	0.278	0.778
B8NBK0	B8N204	332952.B8NBK0	332952.B8N204	0	0	0	0	0.344	0	0.581	0.136	0.742
B8NBK0	B8N211	332952.B8NBK0	332952.B8N211	0	0	0	0	0.137	0	0.677	0.251	0.773
B8NBK0	B8N3W2	332952.B8NBK0	332952.B8N3W2	0	0	0	0	0.341	0	0.563	0.097	0.717
B8NBK0	B8N446	332952.B8NBK0	332952.B8N446	0	0	0	0	0.287	0	0.563	0.128	0.705
B8NBK0	B8N4E9	332952.B8NBK0	332952.B8N4E9	0	0	0.238	0	0.83	0.583	0.581	0.846	0.996
B8NBK0	rps0	332952.B8NBK0	332952.B8N513	0	0	0	0	0.354	0	0.581	0.089	0.732
B8NBK0	B8N5B0	332952.B8NBK0	332952.B8N5B0	0	0	0.245	0	0.522	0.154	0.804	0.719	0.98
B8NBK0	B8N6A6	332952.B8NBK0	332952.B8N6A6	0.044	0	0	0	0.347	0	0.581	0.249	0.777
B8NBK0	B8N6U8	332952.B8NBK0	332952.B8N6U8	0	0	0	0	0.264	0.21	0.82	0.173	0.902
B8NBK0	mef1	332952.B8NBK0	332952.B8N9M2	0	0	0.227	0	0.458	0.276	0	0.193	0.722
B8NBK0	B8NAU0	332952.B8NBK0	332952.B8NAU0	0	0	0	0	0.486	0	0.551	0	0.759
B8NBK0	B8NB87	332952.B8NBK0	332952.B8NB87	0	0	0.282	0	0.727	0.507	0.574	0.665	0.984
B8NBK0	B8NRV3	332952.B8NBK0	332952.B8NRV3	0	0	0	0	0.196	0	0.563	0.231	0.706
B8NBK0	B8NW52	332952.B8NBK0	332952.B8NW52	0	0	0	0	0.259	0	0.535	0.319	0.745
B8NBK0	B8NJ15	332952.B8NBK0	332952.B8NJ15	0	0	0	0	0.445	0	0.581	0	0.758
B8NBK0	B8NTR8	332952.B8NBK0	332952.B8NTR8	0	0	0	0	0.142	0.605	0	0.347	0.759
B8NBK0	B8NEA6	332952.B8NBK0	332952.B8NEA6	0	0	0	0	0.425	0	0.581	0.131	0.772
B8NBK0	B8NSF1	332952.B8NBK0	332952.B8NSF1	0	0	0	0	0.44	0	0.581	0.219	0.801
B8NBK0	B8NNR8	332952.B8NBK0	332952.B8NNR8	0	0	0	0	0	0	0.82	0	0.82
B8NBK0	B8NT05	332952.B8NBK0	332952.B8NT05	0	0	0	0	0.497	0	0.563	0.261	0.823
B8NBK0	B8NRS8	332952.B8NBK0	332952.B8NRS8	0	0	0	0	0.376	0.265	0.596	0.17	0.826
B8NBK0	B8NYY7	332952.B8NBK0	332952.B8NYY7	0	0	0	0	0.078	0	0.82	0	0.827
B8NBK0	B8NRD5	332952.B8NBK0	332952.B8NRD5	0	0	0	0	0.14	0.193	0.804	0.267	0.887
B8NBK0	B8NHN5	332952.B8NBK0	332952.B8NHN5	0	0	0	0	0.137	0.674	0.82	0.127	0.95
B8NBK0	B8NWC9	332952.B8NBK0	332952.B8NWC9	0.042	0	0	0	0.405	0.213	0.82	0.495	0.952
B8NBK0	B8NQL4	332952.B8NBK0	332952.B8NQL4	0	0	0	0	0.813	0.643	0	0.361	0.954
B8NBR1	B8MWA0	332952.B8NBR1	332952.B8MWA0	0.075	0	0	0	0.14	0	0.524	0.474	0.774
B8NBR1	B8N841	332952.B8NBR1	332952.B8N841	0	0	0	0	0.52	0	0.995	0.433	0.999
B8NBR1	B8NSJ8	332952.B8NBR1	332952.B8NSJ8	0.051	0	0	0	0.285	0	0.8	0.329	0.897
B8NBR1	B8NRN4	332952.B8NBR1	332952.B8NRN4	0	0	0	0	0.136	0	0.9	0.234	0.928
B8NBR1	B8NL81	332952.B8NBR1	332952.B8NL81	0.046	0	0	0	0.354	0.226	0.9	0.091	0.949
B8NBR1	B8NZ05	332952.B8NBR1	332952.B8NZ05	0	0	0	0	0.288	0	0.995	0.115	0.997
B8NBR1	B8NRD5	332952.B8NBR1	332952.B8NRD5	0.056	0	0	0	0.199	0.221	0.995	0.369	0.998
B8NBU0	B8NV82	332952.B8NBU0	332952.B8NV82	0	0	0	0	0.215	0	0	0.645	0.709
B8NBU0	B8NQF0	332952.B8NBU0	332952.B8NQF0	0.053	0	0	0	0.139	0	0.455	0.459	0.727
B8NBU0	B8NUL4	332952.B8NBU0	332952.B8NUL4	0.054	0	0	0	0	0	0	0.724	0.728
B8NBU0	B8NQL4	332952.B8NBU0	332952.B8NQL4	0	0	0	0	0.139	0.151	0	0.659	0.729
B8NBU0	B8NGE1	332952.B8NBU0	332952.B8NGE1	0.061	0	0	0	0.141	0	0	0.726	0.76
B8NBU0	B8NPG7	332952.B8NBU0	332952.B8NPG7	0.081	0	0	0	0.114	0	0	0.779	0.804
B8NBU0	rps1	332952.B8NBU0	332952.B8NSD4	0	0	0	0	0.191	0.259	0	0.77	0.85
B8NBU0	B8NIQ9	332952.B8NBU0	332952.B8NIQ9	0.064	0	0	0	0.115	0.619	0	0.779	0.921
B8NBU0	B8NTT7	332952.B8NBU0	332952.B8NTT7	0.056	0	0	0	0.283	0	0	0.898	0.925
B8NBW0	B8MWA0	332952.B8NBW0	332952.B8MWA0	0	0	0	0	0.106	0.896	0	0.173	0.916
B8NBW0	B8MWP5	332952.B8NBW0	332952.B8MWP5	0	0	0	0	0.92	0.976	0.574	0.51	0.999
B8NBW0	B8MY77	332952.B8NBW0	332952.B8MY77	0	0	0.225	0	0.904	0.979	0.918	0.839	0.999
B8NBW0	B8MZ16	332952.B8NBW0	332952.B8MZ16	0	0	0	0	0.543	0.833	0.574	0.277	0.973
B8NBW0	B8MZ85	332952.B8NBW0	332952.B8MZ85	0	0	0.238	0	0.904	0.982	0	0.676	0.999
B8NBW0	B8MZN8	332952.B8NBW0	332952.B8MZN8	0	0	0.309	0	0.468	0	0	0.268	0.707
B8NBW0	B8N0D5	332952.B8NBW0	332952.B8N0D5	0	0	0	0	0.906	0.983	0.574	0.599	0.999
B8NBW0	B8N180	332952.B8NBW0	332952.B8N180	0	0	0	0	0.907	0.983	0.918	0.539	0.999
B8NBW0	B8N1E9	332952.B8NBW0	332952.B8N1E9	0.054	0	0	0	0.904	0.976	0.927	0.556	0.999
B8NBW0	B8N204	332952.B8NBW0	332952.B8N204	0	0	0.353	0	0.904	0.983	0.926	0.63	0.999
B8NBW0	B8N3G3	332952.B8NBW0	332952.B8N3G3	0	0	0	0	0.487	0.913	0	0	0.953
B8NBW0	B8N3G7	332952.B8NBW0	332952.B8N3G7	0	0	0	0	0.81	0.902	0.601	0.799	0.998
B8NBW0	B8N3Q5	332952.B8NBW0	332952.B8N3Q5	0	0	0	0	0.891	0.976	0.574	0.556	0.999
B8NBW0	B8N3W2	332952.B8NBW0	332952.B8N3W2	0	0	0	0	0.952	0.983	0.574	0.357	0.999
B8NBW0	B8N446	332952.B8NBW0	332952.B8N446	0	0	0	0	0.773	0.833	0.821	0.713	0.998
B8NBW0	rps0	332952.B8NBW0	332952.B8N513	0	0	0	0	0.944	0.983	0.574	0.646	0.999
B8NBW0	B8N6A6	332952.B8NBW0	332952.B8N6A6	0	0	0	0	0.909	0.976	0.924	0.682	0.999
B8NBW0	B8N9R3	332952.B8NBW0	332952.B8N9R3	0	0	0	0	0.901	0.976	0.916	0.591	0.999
B8NBW0	B8N9U3	332952.B8NBW0	332952.B8N9U3	0	0	0	0	0.57	0.833	0.815	0.63	0.994
B8NBW0	B8NAU0	332952.B8NBW0	332952.B8NAU0	0.064	0	0	0	0.563	0.838	0.574	0.649	0.988
B8NBW0	B8NB42	332952.B8NBW0	332952.B8NB42	0	0	0.216	0	0.951	0.983	0.574	0.489	0.999
B8NBW0	B8NB78	332952.B8NBW0	332952.B8NB78	0	0	0	0	0.911	0.976	0	0.898	0.999
B8NBW0	TIF6	332952.B8NBW0	332952.B8NSI6	0	0	0.229	0	0.261	0.933	0	0.39	0.974
B8NBW0	B8NEA6	332952.B8NBW0	332952.B8NEA6	0	0	0	0	0.832	0.902	0.601	0.421	0.996
B8NBW0	B8NGN7	332952.B8NBW0	332952.B8NGN7	0	0	0.233	0	0.589	0.979	0.49	0.371	0.997
B8NBW0	B8NPV3	332952.B8NBW0	332952.B8NPV3	0	0	0	0	0.808	0.902	0.6	0.711	0.998
B8NBW0	B8NC19	332952.B8NBW0	332952.B8NC19	0	0	0	0	0.941	0.983	0.924	0.547	0.999
B8NBW0	B8ND05	332952.B8NBW0	332952.B8ND05	0	0	0	0	0.952	0.958	0.916	0.614	0.999
B8NBW0	B8NGD4	332952.B8NBW0	332952.B8NGD4	0	0	0.337	0	0.899	0.976	0.916	0.617	0.999
B8NBW0	B8NIQ5	332952.B8NBW0	332952.B8NIQ5	0	0	0	0	0.92	0.983	0.926	0.733	0.999
B8NBW0	B8NJ15	332952.B8NBW0	332952.B8NJ15	0	0	0	0	0.902	0.983	0	0.409	0.999
B8NBW0	B8NKF9	332952.B8NBW0	332952.B8NKF9	0	0	0	0	0.903	0.983	0.914	0.404	0.999
B8NBW0	B8NLJ6	332952.B8NBW0	332952.B8NLJ6	0	0	0	0	0.946	0.983	0.598	0.531	0.999
B8NBW0	B8NR98	332952.B8NBW0	332952.B8NR98	0	0	0	0	0.937	0.983	0.914	0.459	0.999
B8NBW0	B8NRH6	332952.B8NBW0	332952.B8NRH6	0	0	0	0	0.935	0.983	0.916	0.724	0.999
B8NBW0	B8NRS4	332952.B8NBW0	332952.B8NRS4	0.131	0	0	0	0.904	0.983	0	0.637	0.999
B8NBW0	B8NRV3	332952.B8NBW0	332952.B8NRV3	0	0	0	0	0.933	0.976	0.574	0.788	0.999
B8NBW0	rps1	332952.B8NBW0	332952.B8NSD4	0	0	0.25	0	0.901	0.983	0	0.747	0.999
B8NBW0	B8NSF1	332952.B8NBW0	332952.B8NSF1	0	0	0.223	0	0.871	0.976	0.924	0.877	0.999
B8NBW0	B8NT05	332952.B8NBW0	332952.B8NT05	0	0	0	0	0.946	0.975	0	0.26	0.999
B8NBW0	B8NUP9	332952.B8NBW0	332952.B8NUP9	0	0	0	0	0.904	0.983	0	0.634	0.999
B8NBW0	B8NUR2	332952.B8NBW0	332952.B8NUR2	0.067	0	0	0	0.907	0.983	0.914	0.495	0.999
B8NBW0	B8NUR3	332952.B8NBW0	332952.B8NUR3	0	0	0	0	0.905	0.983	0	0.423	0.999
B8NBW0	B8NV82	332952.B8NBW0	332952.B8NV82	0	0	0.337	0	0.909	0.976	0.916	0.507	0.999
B8NBW0	B8NW52	332952.B8NBW0	332952.B8NW52	0	0	0	0	0.896	0.976	0.574	0.724	0.999
B8NBW0	B8NXT0	332952.B8NBW0	332952.B8NXT0	0	0	0	0	0.916	0.983	0	0.721	0.999
B8NBW0	B8NYZ9	332952.B8NBW0	332952.B8NYZ9	0	0	0	0	0.952	0.983	0.926	0.594	0.999
B8NBX2	B8MWA0	332952.B8NBX2	332952.B8MWA0	0.461	0	0	0	0.095	0.897	0.481	0	0.97
B8NBX2	B8MZ85	332952.B8NBX2	332952.B8MZ85	0.112	0	0.429	0	0	0	0.515	0.127	0.757
B8NBX2	B8NB78	332952.B8NBX2	332952.B8NB78	0.461	0	0.275	0	0	0	0.508	0	0.791
B8NBX2	TIF6	332952.B8NBX2	332952.B8NSI6	0	0	0.446	0	0	0.522	0	0	0.724
B8NBX2	B8NJ15	332952.B8NBX2	332952.B8NJ15	0	0	0	0	0	0	0.551	0.452	0.743
B8NBX2	B8NRV3	332952.B8NBX2	332952.B8NRV3	0.461	0	0.389	0	0	0	0.533	0	0.833
B8NBX2	B8NUP9	332952.B8NBX2	332952.B8NUP9	0.461	0	0.302	0	0	0	0	0.609	0.84
B8NBX2	B8NRS4	332952.B8NBX2	332952.B8NRS4	0.083	0	0.352	0	0	0	0.535	0.628	0.883
B8NBY3	B8N9V1	332952.B8NBY3	332952.B8N9V1	0.074	0	0	0	0.43	0	0.412	0.453	0.808
B8NBY3	B8NYQ1	332952.B8NBY3	332952.B8NYQ1	0.084	0	0.326	0	0.377	0.242	0	0.271	0.749
B8NC19	B8MWA0	332952.B8NC19	332952.B8MWA0	0.06	0	0	0	0.243	0.896	0	0.131	0.927
B8NC19	B8MWP5	332952.B8NC19	332952.B8MWP5	0	0	0	0	0.761	0.838	0	0.574	0.982
B8NC19	B8MY77	332952.B8NC19	332952.B8MY77	0	0	0.295	0	0.839	0.979	0.916	0.562	0.999
B8NC19	B8MZ16	332952.B8NC19	332952.B8MZ16	0	0	0	0	0.913	0.983	0	0.508	0.999
B8NC19	B8MZ85	332952.B8NC19	332952.B8MZ85	0.049	0	0	0	0.9	0.982	0	0.801	0.999
B8NC19	B8MZN8	332952.B8NC19	332952.B8MZN8	0	0	0	0	0.601	0.386	0	0.377	0.834
B8NC19	B8N0D5	332952.B8NC19	332952.B8N0D5	0.06	0	0	0	0.854	0.983	0	0.819	0.999
B8NC19	B8N180	332952.B8NC19	332952.B8N180	0	0	0	0	0.749	0.983	0.916	0.521	0.999
B8NC19	B8N1E9	332952.B8NC19	332952.B8N1E9	0	0	0	0	0.736	0.858	0.601	0.199	0.986
B8NC19	B8N204	332952.B8NC19	332952.B8N204	0.064	0	0	0	0.838	0.983	0.923	0.639	0.999
B8NC19	B8N3G3	332952.B8NC19	332952.B8N3G3	0	0	0	0	0.143	0.838	0	0.168	0.874
B8NC19	B8N3G7	332952.B8NC19	332952.B8N3G7	0.079	0	0	0	0.908	0.902	0.606	0.402	0.998
B8NC19	B8N3Q5	332952.B8NC19	332952.B8N3Q5	0	0	0	0	0.807	0.858	0	0.392	0.982
B8NC19	B8N3W2	332952.B8NC19	332952.B8N3W2	0	0	0	0	0.77	0.833	0	0.397	0.975
B8NC19	B8N446	332952.B8NC19	332952.B8N446	0	0	0.207	0	0.933	0.983	0.923	0.812	0.999
B8NC19	rps0	332952.B8NC19	332952.B8N513	0.112	0	0	0	0.729	0.834	0	0.263	0.967
B8NC19	B8N6A6	332952.B8NC19	332952.B8N6A6	0.077	0	0	0	0.412	0.858	0.601	0.443	0.98
B8NC19	B8N9R3	332952.B8NC19	332952.B8N9R3	0.049	0	0	0	0.823	0.983	0.914	0.743	0.999
B8NC19	B8N9U3	332952.B8NC19	332952.B8N9U3	0	0	0	0	0.907	0.981	0.92	0.85	0.999
B8NC19	B8NAU0	332952.B8NC19	332952.B8NAU0	0.076	0	0	0	0.84	0.976	0	0.482	0.998
B8NC19	B8NB42	332952.B8NC19	332952.B8NB42	0.112	0	0	0	0.845	0.983	0	0.618	0.999
B8NC19	B8NB78	332952.B8NC19	332952.B8NB78	0.06	0	0	0	0.72	0.976	0	0.803	0.999
B8NC19	B8NBW0	332952.B8NC19	332952.B8NBW0	0	0	0	0	0.941	0.983	0.924	0.547	0.999
B8NC19	B8NRS8	332952.B8NC19	332952.B8NRS8	0	0	0	0	0.494	0.422	0	0.124	0.721
B8NC19	B8NQF0	332952.B8NC19	332952.B8NQF0	0	0	0	0	0.739	0	0	0	0.739
B8NC19	B8NQI6	332952.B8NC19	332952.B8NQI6	0	0	0	0	0.107	0.675	0	0.173	0.739
B8NC19	B8NLF1	332952.B8NC19	332952.B8NLF1	0.055	0	0	0	0.413	0.415	0	0.386	0.774
B8NC19	TIF6	332952.B8NC19	332952.B8NSI6	0	0	0	0	0.216	0.804	0	0.316	0.886
B8NC19	B8NT05	332952.B8NC19	332952.B8NT05	0	0	0	0	0.565	0.84	0	0.255	0.944
B8NC19	B8NUR3	332952.B8NC19	332952.B8NUR3	0.081	0	0	0	0.535	0.833	0	0.455	0.956
B8NC19	B8NW52	332952.B8NC19	332952.B8NW52	0.059	0	0	0	0.492	0.858	0	0.532	0.964
B8NC19	B8NGD4	332952.B8NC19	332952.B8NGD4	0.049	0	0	0	0.554	0.838	0.794	0.318	0.989
B8NC19	B8NRH6	332952.B8NC19	332952.B8NRH6	0.049	0	0	0	0.567	0.834	0.793	0.399	0.99
B8NC19	rps1	332952.B8NC19	332952.B8NSD4	0	0	0	0	0.802	0.983	0	0.518	0.998
B8NC19	B8ND05	332952.B8NC19	332952.B8ND05	0	0	0	0	0.88	0.958	0.911	0.757	0.999
B8NC19	B8NEA6	332952.B8NC19	332952.B8NEA6	0.06	0	0	0	0.81	0.983	0.923	0.78	0.999
B8NC19	B8NGN7	332952.B8NC19	332952.B8NGN7	0	0	0	0	0.899	0.979	0.596	0.494	0.999
B8NC19	B8NIQ5	332952.B8NC19	332952.B8NIQ5	0.06	0	0	0	0.907	0.983	0.923	0.613	0.999
B8NC19	B8NJ15	332952.B8NC19	332952.B8NJ15	0	0	0.295	0	0.943	0.983	0	0.789	0.999
B8NC19	B8NKF9	332952.B8NC19	332952.B8NKF9	0	0	0	0	0.903	0.983	0.912	0.59	0.999
B8NC19	B8NLJ6	332952.B8NC19	332952.B8NLJ6	0	0	0	0	0.913	0.983	0.6	0.603	0.999
B8NC19	B8NPV3	332952.B8NC19	332952.B8NPV3	0.12	0	0	0	0.84	0.983	0.601	0.407	0.999
B8NC19	B8NR98	332952.B8NC19	332952.B8NR98	0.081	0	0	0	0.86	0.983	0.912	0.811	0.999
B8NC19	B8NRS4	332952.B8NC19	332952.B8NRS4	0	0	0.216	0	0.879	0.983	0	0.683	0.999
B8NC19	B8NRV3	332952.B8NC19	332952.B8NRV3	0.06	0	0	0	0.861	0.976	0	0.597	0.999
B8NC19	B8NSF1	332952.B8NC19	332952.B8NSF1	0.06	0	0	0	0.907	0.976	0.922	0.487	0.999
B8NC19	B8NUP9	332952.B8NC19	332952.B8NUP9	0.074	0	0	0	0.811	0.983	0	0.641	0.999
B8NC19	B8NUR2	332952.B8NC19	332952.B8NUR2	0.12	0	0	0	0.868	0.983	0.912	0.502	0.999
B8NC19	B8NV82	332952.B8NC19	332952.B8NV82	0.059	0	0	0	0.854	0.966	0.914	0.554	0.999
B8NC19	B8NXT0	332952.B8NC19	332952.B8NXT0	0.112	0	0	0	0.832	0.983	0	0.556	0.999
B8NC19	B8NYZ9	332952.B8NC19	332952.B8NYZ9	0	0	0	0	0.862	0.983	0.923	0.821	0.999
B8NCF1	B8MX73	332952.B8NCF1	332952.B8MX73	0	0	0	0	0.353	0.52	0	0.249	0.746
B8NCF1	B8N204	332952.B8NCF1	332952.B8N204	0	0	0	0	0.582	0.507	0	0	0.785
B8NCF1	B8N3W9	332952.B8NCF1	332952.B8N3W9	0	0	0	0	0	0	0.709	0	0.709
B8NCF1	B8N446	332952.B8NCF1	332952.B8N446	0	0	0	0	0.488	0.537	0	0.735	0.932
B8NCF1	B8N4E9	332952.B8NCF1	332952.B8N4E9	0	0	0	0	0.099	0.276	0.599	0.206	0.765
B8NCF1	B8N507	332952.B8NCF1	332952.B8N507	0	0	0	0	0.701	0	0	0	0.701
B8NCF1	B8N5B0	332952.B8NCF1	332952.B8N5B0	0	0	0	0	0.281	0.544	0.945	0.736	0.995
B8NCF1	B8N6A6	332952.B8NCF1	332952.B8N6A6	0	0	0	0	0.614	0.15	0	0.242	0.73
B8NCF1	mef1	332952.B8NCF1	332952.B8N9M2	0	0	0	0	0.75	0	0	0	0.75
B8NCF1	B8NB87	332952.B8NCF1	332952.B8NB87	0	0	0	0	0.098	0	0.961	0.141	0.967
B8NCF1	B8NRD5	332952.B8NCF1	332952.B8NRD5	0	0	0	0	0	0	0.705	0	0.705
B8NCF1	B8NRS4	332952.B8NCF1	332952.B8NRS4	0	0	0	0	0.392	0.525	0	0.175	0.741
B8NCF1	B8NVA6	332952.B8NCF1	332952.B8NVA6	0	0	0	0	0.238	0	0.706	0	0.766
B8NCF1	B8NKF9	332952.B8NCF1	332952.B8NKF9	0	0	0	0	0.543	0.507	0	0.31	0.831
B8NCF1	B8NZ05	332952.B8NCF1	332952.B8NZ05	0	0	0	0	0.354	0	0.786	0	0.856
B8NCF1	B8NSF1	332952.B8NCF1	332952.B8NSF1	0	0	0	0	0.68	0.221	0	0.545	0.877
B8NCF1	B8NSJ8	332952.B8NCF1	332952.B8NSJ8	0	0	0	0	0.459	0	0.786	0	0.879
B8NCF1	B8NT05	332952.B8NCF1	332952.B8NT05	0	0	0	0	0.56	0.672	0	0.403	0.906
B8NCF1	B8NYQ1	332952.B8NCF1	332952.B8NYQ1	0	0	0	0	0.516	0.515	0	0.94	0.985
B8ND04	B8MX84	332952.B8ND04	332952.B8MX84	0	0	0.48	0.903	0.237	0.512	0.8	0.792	0.929
B8ND04	B8N2F2	332952.B8ND04	332952.B8N2F2	0.076	0	0	0	0.516	0	0.994	0.713	0.999
B8ND04	B8N2H3	332952.B8ND04	332952.B8N2H3	0.089	0	0	0	0.263	0.288	0.495	0.261	0.789
B8ND04	B8N841	332952.B8ND04	332952.B8N841	0.056	0	0	0	0.08	0	0.9	0	0.906
B8ND04	B8NTR8	332952.B8ND04	332952.B8NTR8	0.05	0	0	0	0.211	0.352	0.465	0.263	0.774
B8ND04	B8NSJ8	332952.B8ND04	332952.B8NSJ8	0.075	0	0	0	0.24	0.191	0.41	0.436	0.776
B8ND04	B8NRF2	332952.B8ND04	332952.B8NRF2	0.052	0	0	0	0.372	0.353	0.512	0.134	0.808
B8ND04	B8NRN4	332952.B8ND04	332952.B8NRN4	0.056	0	0	0	0.082	0.406	0.994	0.097	0.997
B8ND04	B8NGE1	332952.B8ND04	332952.B8NGE1	0.059	0	0	0	0.14	0.206	0.995	0.542	0.998
B8ND04	B8NRD5	332952.B8ND04	332952.B8NRD5	0.056	0	0	0	0.193	0.495	0.994	0.682	0.999
B8ND05	B8MWP5	332952.B8ND05	332952.B8MWP5	0	0	0	0	0.943	0.958	0	0.476	0.999
B8ND05	B8MY77	332952.B8ND05	332952.B8MY77	0	0	0	0	0.899	0.958	0.908	0.472	0.999
B8ND05	B8MZ16	332952.B8ND05	332952.B8MZ16	0	0	0	0	0.525	0.958	0	0.488	0.989
B8ND05	B8MZ85	332952.B8ND05	332952.B8MZ85	0	0	0	0	0.908	0.958	0	0.474	0.998
B8ND05	B8N0D5	332952.B8ND05	332952.B8N0D5	0	0	0	0	0.875	0.958	0	0.528	0.997
B8ND05	B8N180	332952.B8ND05	332952.B8N180	0	0	0	0	0.901	0.958	0.908	0.343	0.999
B8ND05	B8N1E9	332952.B8ND05	332952.B8N1E9	0	0	0	0	0.946	0.958	0.916	0.268	0.999
B8ND05	B8N204	332952.B8ND05	332952.B8N204	0	0	0	0	0.915	0.958	0.916	0.304	0.999
B8ND05	B8N3G7	332952.B8ND05	332952.B8N3G7	0	0	0	0	0.918	0.958	0.601	0.484	0.999
B8ND05	B8N3Q5	332952.B8ND05	332952.B8N3Q5	0	0	0	0	0.934	0.958	0	0.118	0.997
B8ND05	B8N3W2	332952.B8ND05	332952.B8N3W2	0	0	0	0	0.947	0.958	0	0.293	0.998
B8ND05	B8N446	332952.B8ND05	332952.B8N446	0	0	0	0	0.915	0.958	0.916	0.576	0.999
B8ND05	rps0	332952.B8ND05	332952.B8N513	0	0	0	0	0.919	0.958	0	0.262	0.997
B8ND05	B8N6A6	332952.B8ND05	332952.B8N6A6	0	0	0	0	0.894	0.958	0.911	0.686	0.999
B8ND05	B8N9R3	332952.B8ND05	332952.B8N9R3	0	0	0	0	0.905	0.958	0.896	0.567	0.999
B8ND05	B8N9U3	332952.B8ND05	332952.B8N9U3	0	0	0	0	0.523	0.958	0.781	0.755	0.999
B8ND05	B8NAU0	332952.B8ND05	332952.B8NAU0	0	0	0	0	0.944	0.958	0	0.408	0.998
B8ND05	B8NB42	332952.B8ND05	332952.B8NB42	0	0	0	0	0.901	0.958	0	0.68	0.999
B8ND05	B8NB78	332952.B8ND05	332952.B8NB78	0	0	0	0	0.904	0.958	0	0.574	0.998
B8ND05	B8NBW0	332952.B8ND05	332952.B8NBW0	0	0	0	0	0.952	0.958	0.916	0.614	0.999
B8ND05	B8NC19	332952.B8ND05	332952.B8NC19	0	0	0	0	0.88	0.958	0.911	0.757	0.999
B8ND05	B8NLF1	332952.B8ND05	332952.B8NLF1	0	0	0	0	0.459	0.387	0	0.173	0.702
B8ND05	TIF6	332952.B8ND05	332952.B8NSI6	0	0	0	0	0.294	0.81	0	0.125	0.872
B8ND05	B8NLJ6	332952.B8ND05	332952.B8NLJ6	0	0	0	0	0.835	0.958	0	0.301	0.995
B8ND05	B8NGN7	332952.B8ND05	332952.B8NGN7	0	0	0	0	0.871	0.958	0	0.483	0.997
B8ND05	B8NPV3	332952.B8ND05	332952.B8NPV3	0	0	0	0	0.811	0.958	0.601	0.204	0.997
B8ND05	B8NRS4	332952.B8ND05	332952.B8NRS4	0	0	0	0	0.912	0.958	0	0.351	0.997
B8ND05	B8NUP9	332952.B8ND05	332952.B8NUP9	0	0	0	0	0.918	0.958	0	0.197	0.997
B8ND05	B8NJ15	332952.B8ND05	332952.B8NJ15	0	0	0	0	0.911	0.958	0	0.408	0.998
B8ND05	rps1	332952.B8ND05	332952.B8NSD4	0	0	0	0	0.908	0.958	0	0.431	0.998
B8ND05	B8NT05	332952.B8ND05	332952.B8NT05	0	0	0	0	0.949	0.958	0	0.131	0.998
B8ND05	B8NW52	332952.B8ND05	332952.B8NW52	0	0	0	0	0.916	0.958	0	0.37	0.998
B8ND05	B8NXT0	332952.B8ND05	332952.B8NXT0	0	0	0	0	0.912	0.958	0	0.474	0.998
B8ND05	B8NEA6	332952.B8ND05	332952.B8NEA6	0	0	0	0	0.919	0.958	0.916	0.705	0.999
B8ND05	B8NGD4	332952.B8ND05	332952.B8NGD4	0	0	0	0	0.941	0.958	0.892	0.712	0.999
B8ND05	B8NIQ5	332952.B8ND05	332952.B8NIQ5	0	0	0	0	0.916	0.958	0.916	0.674	0.999
B8ND05	B8NKF9	332952.B8ND05	332952.B8NKF9	0	0	0	0	0.883	0.958	0.905	0.344	0.999
B8ND05	B8NR98	332952.B8ND05	332952.B8NR98	0	0	0	0	0.907	0.958	0.889	0.688	0.999
B8ND05	B8NRH6	332952.B8ND05	332952.B8NRH6	0	0	0	0	0.902	0.958	0.908	0.76	0.999
[truncated: 7,314 more rows]
[truncated: 13 more columns]
